# Supplementary material for: RNA m6A methylation regulates sorafenib resistance in liver cancer through FOXO3‐mediated autophagy
Source: EMBO J. 2020 May 5;39(12):e103181. doi: 10.15252/embj.2019103181 (PMC7298296; doi:10.15252/embj.2019103181)
Supplement: Supplementary file 2 — Table EV1 [file EMBJ-39-e103181-s002.xlsx]

## Sheet: Legend
Table EV1: Primer sequences used in the study

## Sheet: Primer sequences in the study
Primer sequences used to construct plasmids in this study.
Construct	Direction	Sequence (5' - 3')
shMETTL3-1 (Human)	Forward	CCGGCGTCAGTATCTTGGGCAAGTTCTCGAGAACTTGCCCAAGATACTGACGTTTTTG
	Reverse	AATTCAAAAACGTCAGTATCTTGGGCAAGTTCTCGAGAACTTGCCCAAGATACTGACG
shMETTL3-2 (Human)	Forward	CCGGGCCAAGGAACAATCCATTGTTCTCGAGAACAATGGATTGTTCCTTGGCTTTTTG
	Reverse	AATTCAAAAAGCCAAGGAACAATCCATTGTTCTCGAGAACAATGGATTGTTCCTTGGC
shMETTL3 (Mouse)	Forward	CCGGGCACCCGCAAGATTGAGTTAT CTCGAG ATAACTCAATCTTGCGGGTGCTTTTTG
	Reverse	AATTCAAAAAGCACCCGCAAGATTGAGTTATCTCGAG ATAACTCAATCTTGCGGGTGC
shFOXO3-1(Human)	Forward	CCGGGGACAATAGCAACAAGTATAC CTCGAG GTATACTTGTTGCTATTGTCCTTTTTG
	Reverse	AATTCAAAAAGGACAATAGCAACAAGTATACCTCGAGGTATACTTGTTGCTATTGTCC
shFOXO3-2(Human)	Forward	CCGGCTTGCTCATATCCCATATAATCTCGAGATTATATGGGATATGAGCAAGTTTTTG
	Reverse	AATTCAAAAACTTGCTCATATCCCATATAAT CTCGAG ATTATATGGGATATGAGCAAG
shYTHDF1-1 (Human)	Forward	CCGGCCCTACCTGTCCAGCTATTACCTCGAGGTAATAGCTGGACAGGTAGGGTTTTTG
	Reverse	AATTCAAAAACCCTACCTGTCCAGCTATTACCTCGAGGTAATAGCTGGACAGGTAGGG
shYTHDF1-2 (Human)	Forward	CCGGGTTCGTTACATCAGAAGGATACTCGAGTATCCTTCTGATGTAACGAACTTTTTG
	Reverse	AATTCAAAAAGTTCGTTACATCAGAAGGATACTCGAGTATCCTTCTGATGTAACGAAC
shYTHDF2-1 (Human)	Forward	CCGGTCTGGATATAGTAGCAATTATCTCGAGATAATTGCTACTATATCCAGATTTTTG
	Reverse	AATTCAAAAATCTGGATATAGTAGCAATTATCTCGAGATAATTGCTACTATATCCAGA
shYTHDF2-2 (Human)	Forward	CCGGGATGGATTAAACGATGATGATCTCGAGATCATCATCGTTTAATCCATCTTTTTTG
	Reverse	AATTCAAAAAGATGGATTAAACGATGATGATCTCGAGATCATCATCGTTTAATCCATC
sgMETTL3-1 (Mouse)	Forward	CACCGACGCCGTTTCTGCCCTGCGA
	Reverse	AAACTCGCAGGGCAGAAACGGCGT C
shMETTL3-2 (Mouse)	Forward	CACCGCTTGTCGCAAGCTGCACTTC
	Reverse	AAACGAAGTGCAGCTTGCGACAAGC
Primer sequences for real-time RT-PCRs used in this study.
Construct	Direction	Sequence (5' - 3')
HIF1α(Human)	Forward	TATGAGCCAGAAGAACTTTTAGGC
	Reverse	CACCTCTTTTGGCAAGCATCCTG
FTO(Human)	Forward	ACTTGGCTCCCTTATCTGACC
	Reverse	TGTGCAGTGTGAGAAAGGCTT
ALKBH5(Human)	Forward	CCAGCTATGCTTCAGATCGCCT
	Reverse	GGTTCTCTTCCTTGTCCATCTCC
METTL14(Human)	Forward	CTGAAAGTGCCGACAGCATTGG
	Reverse	CTCTCCTTCATCCAGATACTTACG
YTHDF1(Human)	Forward	ACCTGTCCAGCTATTACCCG
	Reverse	TGGTGAGGTATGGAATCGGAG
YTHDF2(Human)	Forward	AGCCCCACTTCCTACCAGATG
	Reverse	TGAGAACTGTTATTTCCCCATGC
METTL3(Human)	Forward	CTATCTCCTGGCACTCGCAAGA
	Reverse	GCTTGAACCGTGCAACCACATC
GAPDH(Human)	Forward	GTCTCCTCTGACTTCAACAGCG
	Reverse	ACCACCCTGTTGCTGTAGCCAA
FOXO3(Human)	Forward	TCTACGAGTGGATGGTGCGTTG
	Reverse	CTCTTGCCAGTTCCCTCATTCTG
VEGF-A(Human)	Forward	TTGCCTTGCTGCTCTACCTCCA
	Reverse	GATGGCAGTAGCTGCGCTGATA
PDGF-B(Human)	Forward	GAGATGCTGAGTGACCACTCGA
	Reverse	GTCATGTTCAGGTCCAACTCGG
FGF(Human)	Forward	AGCGGCTGTACTGCAAAAACGG
	Reverse	CCTTTGATAGACACAACTCCTCTC
STAT3(Human)	Forward	CTTTGAGACCGAGGTGTATCACC
	Reverse	GGTCAGCATGTTGTACCACAGG
ATG10(Human)	Forward	GGTGATAGTTGGGAATGGAGACC
	Reverse	GTCTGTCCATGGGTAGATGCTC
ATG12(Human)	Forward	GGGAAGGACTTACGGATGTCTC
	Reverse	AGGAGTGTCTCCCACAGCCTTT
ATG14Human)	Forward	TGTACCTGGTCAGTCCAAGCTC
	Reverse	CAGGTCGGTTTCTTCATCGCTG
ATG13(Human)	Forward	CAGAACTGCTGGTGAGGACACT
	Reverse	AGCAGGCTGATAGGAAAGGCGA
ATG3(Human)	Forward	ACTGATGCTGGCGGTGAAGATG
	Reverse	GTGCTCAACTGTTAAAGGCTGCC
ATG5(Human)	Forward	GCAGATGGACAGTTGCACACAC
	Reverse	GAGGTGTTTCCAACATTGGCTCA
ULK1(Human)	Forward	GCAAGGACTCTTCCTGTGACAC
	Reverse	CCACTGCACATCAGGCTGTCTG
ATG7(Human)	Forward	CGTTGCCCACAGCATCATCTTC
	Reverse	CACTGAGGTTCACCATCCTTGG
ATG4A(Human)	Forward	CCAAGCCAGAAGTGACAACCAC
	Reverse	GACAGACCTTCAAGTTGAGTTCC
ULK2(Human)	Forward	TCCACGGAGTTCTGACTGGTTC
	Reverse	GACGAGTAACCAAGGCTAACAGG
PIK3C3(Human)	Forward	GCGTTCTTTGCTGGCTGCACAA
	Reverse	CTCCAAGCAATGCCTGTAGTCTC
PRKAA1(Human)	Forward	AGGAAGAATCCTGTGACAAGCAC
	Reverse	CCGATCTCTGTGGAGTAGCAGT
ATG16L1(Human)	Forward	CTACGGAAGAGAACCAGGAGCT
	Reverse	CTGGTAGAGGTTCCTTTGCTGC
PIK3R4(Human)	Forward	GATCCTGCCATAGCACAGCTTC
	Reverse	CATGAAGATGGCTCTGGTCCAC
ATG16L2(Human)	Forward	GAGCAGCGATACCAGATCATCC
	Reverse	CAGCATTGACCTCAGAGAGGTG
STK11(Human)	Forward	CTACTGAGGAGGTTACGGCACA
	Reverse	ACGCTGTCCAGCATTTCCTGCA
RPS6KB1(Human)	Forward	TATTGGCAGCCCACGAACACCT
	Reverse	GTCACATCCATCTGCTCTATGCC
RRAGD(Human)	Forward	CGATGACCTTGCAGATGCTGGA
	Reverse	AGATGTTCAGCAAATTCTCCAGAG
PTEN(Human)	Forward	TGAGTTCCCTCAGCCGTTACCT
	Reverse	GAGGTTTCCTCTGGTCCTGGTA
IRS1(Human)	Forward	AGTCTGTCGTCCAGTAGCACCA
	Reverse	ACTGGAGCCATACTCATCCGAG
RRAGB(Human)	Forward	AAGAGCAGCGTGATGCCCATAG
	Reverse	GCAGCGAAGTTAGAGTTCCTGAC
RPTOR(Human)	Forward	GATCGTCAACAGCTATCACACGG
	Reverse	CGAGTCGAAGTTCTGCCAGATC
DDIT4(Human)	Forward	GTTTGACCGCTCCACGAGCCT
	Reverse	GCACACAAGTGTTCATCCTCAGG
MAPK1(Human)	Forward	ACACCAACCTCTCGTACATCGG
	Reverse	TGGCAGTAGGTCTGGTGCTCAA
AKT1S1(Human)	Forward	CGGTCATCAGATGAGGAGAATGG
	Reverse	GCTTCTGGAAGTCGCTGGTGTT
TSC1(Human)	Forward	CTGGACAGACTGATACAGCAGG
	Reverse	TGCGGATCTCATCTGAAGGAGG
TSC2(Human)	Forward	GCACCTCTACAGGAACTTTGCC
	Reverse	GCACCTGATGAACCACATGGCT
MTOR(Human)	Forward	AGCATCGGATGCTTAGGAGTGG
	Reverse	CAGCCAGTCATCTTTGGAGACC
MLST8(Human)	Forward	CAGGTGAATGCCTTGGAGGTCA
	Reverse	TTGTTGACGCCGTCGTAGCTGA
AKT3(Human)	Forward	CGGAAAGATTGTGTACCGTGATC
	Reverse	CTTCATGGTGGCTGCATCTGTG
MAP2K1(Human)	Forward	GGTGTTCAAGGTCTCCCACAAG
	Reverse	CCACGATGTACGGAGAGTTGCA
RELA(Human)	Forward	TGAACCGAAACTCTGGCAGCTG
	Reverse	CATCAGCTTGCGAAAAGGAGCC
TP53(Human)	Forward	CCTCAGCATCTTATCCGAGTGG
	Reverse	TGGATGGTGGTACAGTCAGAGC
RAF1(Human)	Forward	TCAGGAATGAGGTGGCTGTTCTG
	Reverse	CTCGCACCACTGGGTCACAATT
BCL2L1(Human)	Forward	GCCACTTACCTGAATGACCACC
	Reverse	AACCAGCGGTTGAAGCGTTCCT
BCL2(Human)	Forward	ATCGCCCTGTGGATGACTGAGT
	Reverse	GCCAGGAGAAATCAAACAGAGGC
PPP2CA(Human)	Forward	GGTGGTCTCTCGCCATCTATAG
	Reverse	CTGGATCTGACCACAGCAAGTC
MAP3K7(Human)	Forward	CAGAGCAACTCTGCCACCAGTA
	Reverse	CATTTGTGGCAGGAACTTGCTCC
CAMKK2(Human)	Forward	CCTCAAACCACTCTCTGAAGACC
	Reverse	TTCTCCGACCAGGAGGTTGGAA
MAP1LC3B(Human)	Forward	GAGAAGCAGCTTCCTGTTCTGG
	Reverse	GTGTCCGTTCACCAACAGGAAG
Primer sequences for RIP-PCRs used in this study.
RIP FOXO3 (Human)	Forward	CCTTTGCCAAATCTGCTCTC
	Reverse	GGGCCATTAACAGTCTCTGC
RIP YTHDF1 (Human)	Forward	ACCTGTCCAGCTATTACCCG
	Reverse	TGGTGAGGTATGGAATCGGAG
GAPDH(Human)	Forward	GTCTCCTCTGACTTCAACAGCG
	Reverse	ACCACCCTGTTGCTGTAGCCAA
