# Supplementary material for: RNA m6A methylation regulates sorafenib resistance in liver cancer through FOXO3‐mediated autophagy
Source: EMBO J. 2020 May 5;39(12):e103181. doi: 10.15252/embj.2019103181 (PMC7298296; doi:10.15252/embj.2019103181)
Supplement: Supplementary file 3 — Table EV2 [file EMBJ-39-e103181-s003.xlsx]

## Sheet: Legend
Table EV2: RNA-seq of HCC tumors treated with sorafenib

## Sheet: Sorafenib-sensitive patient 1
Sorafenib-sensitive HCC patient 1
gene_id	gene	locus	value_1
XLOC_000001	DDX11L1	chr1:11873-188265	0
XLOC_000002	MIR1302-10	chr1:11873-188265	0
XLOC_000003	OR4F5	chr1:11873-188265	0
XLOC_000004	FAM87B	chr1:817370-819834	0
XLOC_000005	LINC01128	chr1:826205-859446	1.24791
XLOC_000006	SAMD11	chr1:925740-959299	0.0319722
XLOC_000007	KLHL17	chr1:960586-965719	0.84662
XLOC_000008	PLEKHN1	chr1:966496-975104	0
XLOC_000009	ISG15	chr1:1013466-1014539	19.6747
XLOC_000010	AGRN	chr1:1020122-1056119	12.9469
XLOC_000011	LINC01342	chr1:1137016-1144054	0.0510434
XLOC_000012	MIR200B	chr1:1167103-1167198	0
XLOC_000013	MIR200A	chr1:1167862-1167952	0
XLOC_000014	MIR429	chr1:1169004-1169087	0
XLOC_000015	TTLL10	chr1:1173905-1197933	0.0368017
XLOC_000016	B3GALT6	chr1:1232248-1235040	10.9067
XLOC_000017	-	chr1:1274532-1279384	1.08335
XLOC_000018	SCNN1D	chr1:1280435-1292029	7.51468
XLOC_000019	PUSL1	chr1:1308359-1324687	7.50883
XLOC_000020	CPTP	chr1:1324762-1328896	11.269
XLOC_000021	TAS1R3	chr1:1331345-1334464	0
XLOC_000022	LOC148413	chr1:1399529-1407313	16.3755
XLOC_000023	ANKRD65	chr1:1418419-1423218	0.238123
XLOC_000024	TMEM88B	chr1:1426127-1427787	0.300579
XLOC_000025	ATAD3C,VWA1	chr1:1430156-1470158	13.0387
XLOC_000026	ATAD3B	chr1:1471783-1496202	9.05206
XLOC_000027	ATAD3A	chr1:1512142-1534687	7.55303
XLOC_000028	MIB2	chr1:1613592-1630610	8.74763
XLOC_000029	MMP23B	chr1:1632180-1634654	0.0790493
XLOC_000030	MMP23A	chr1:1635225-1747170	0
XLOC_000031	CALML6	chr1:1914826-1917294	0.0769561
XLOC_000032	GABRD	chr1:2019328-2030753	0.482215
XLOC_000033	PRKCZ	chr1:2050469-2212720	8.28589
XLOC_000034	SKI	chr1:2228694-2310213	7.98262
XLOC_000035	RER1	chr1:2391774-2413789	23.0749
XLOC_000036	PLCH2	chr1:2430526-2505530	0.212577
XLOC_000037	TNFRSF14	chr1:2549919-2565622	2.55018
XLOC_000038	LOC100996583	chr1:2566534-2584534	0.154738
XLOC_000039	FAM213B	chr1:2586459-2633042	8.06786
XLOC_000040	ACTRT2	chr1:3021481-3022903	0
XLOC_000041	PRDM16	chr1:3069177-3438621	0.0373679
XLOC_000042	MIR4251	chr1:3069177-3438621	0
XLOC_000043	ARHGEF16	chr1:3454582-3481743	0.504516
XLOC_000044	TPRG1L	chr1:3624991-3630130	11.5513
XLOC_000045	TP73	chr1:3652564-3747373	0.135003
XLOC_000046	CCDC27	chr1:3752400-3771645	0
XLOC_000047	SMIM1	chr1:3772760-3775982	5.4213
XLOC_000048	DFFB	chr1:3857266-3885429	1.22701
XLOC_000049	LINC01134	chr1:3900403-3917293	1.78603
XLOC_000050	LINC01346	chr1:3940611-3952583	0
XLOC_000051	LOC284661	chr1:4412050-4424684	0
XLOC_000052	AJAP1	chr1:4655044-4783791	0
XLOC_000053	MIR4417	chr1:5564070-5564143	0
XLOC_000054	KCNAB2	chr1:5862635-6101193	3.52662
XLOC_000055	RNF207	chr1:6206128-6235984	1.00645
XLOC_000056	LINC00337	chr1:6236239-6239442	0.0429938
XLOC_000057	HES3	chr1:6244191-6245578	0
XLOC_000058	ESPN	chr1:6424787-6520061	65.0767
XLOC_000059	TAS1R1	chr1:6555277-6579757	0
XLOC_000060	ZBTB48	chr1:6579990-6589280	12.5168
XLOC_000061	PHF13	chr1:6613695-6624033	4.46466
XLOC_000062	THAP3	chr1:6624864-6701906	5.74613
XLOC_000063	LOC100505887	chr1:6724744-6730012	0
XLOC_000064	CAMTA1	chr1:6785323-7769706	37.7194
XLOC_000065	VAMP3	chr1:7771268-7781432	14.4082
XLOC_000066	PER3	chr1:7784333-7845182	12.6579
XLOC_000067	PARK7	chr1:7961653-7985282	167.9
XLOC_000068	LOC102724539	chr1:8208671-8215208	0
XLOC_000069	SLC45A1	chr1:8318084-8344167	0.103304
XLOC_000070	LOC102724552	chr1:8352402-8817640	0
XLOC_000071	ENO1-AS1	chr1:8860999-8879884	0
XLOC_000072	CA6	chr1:8945833-8975089	0
XLOC_000073	H6PD	chr1:9234803-9271338	6.65978
XLOC_000074	SPSB1	chr1:9292881-9369531	1.09353
XLOC_000075	SLC25A33	chr1:9539468-9582821	15.1405
XLOC_000076	TMEM201	chr1:9588873-9614877	3.8139
XLOC_000077	PIK3CD	chr1:9651731-9824526	0.199737
XLOC_000078	NMNAT1	chr1:9926305-9985498	1.70382
XLOC_000079	MIR5697	chr1:9926305-9985498	0
XLOC_000080	RBP7	chr1:9997196-10016020	12.8303
XLOC_000081	UBE4B	chr1:10032982-10181241	7.22619
XLOC_000082	KIF1B	chr1:10210705-10381603	6.2765
XLOC_000083	MIR1273D	chr1:10210705-10381603	0
XLOC_000084	RNU6-8	chr1:10210705-10381603	0
XLOC_000085	PGD	chr1:10398991-10420511	35.8898
XLOC_000086	APITD1,APITD1-CORT,CORT	chr1:10430101-10452003	5.51549
XLOC_000087	PEX14	chr1:10474945-10630761	8.70836
XLOC_000088	TARDBP	chr1:11012621-11026463	27.1035
XLOC_000089	MTOR-AS1	chr1:11106530-11262551	0
XLOC_000090	ANGPTL7	chr1:11106530-11262551	0
XLOC_000091	UBIAD1	chr1:11273197-11288434	6.54456
XLOC_000092	PTCHD2	chr1:11479237-11537583	0
XLOC_000093	LOC101929181	chr1:11609530-11613354	0
XLOC_000094	FBXO44	chr1:11648360-11663327	5.68108
XLOC_000095	FBXO6	chr1:11664092-11674352	9.49742
XLOC_000096	DRAXIN	chr1:11691723-11720279	0
XLOC_000097	AGTRAP	chr1:11736084-11750771	6.62199
XLOC_000098	C1orf167	chr1:11762192-11847783	0.0160366
XLOC_000099	CLCN6	chr1:11762192-11847783	2.05341
XLOC_000100	RNU5E-1	chr1:11908153-11908272	0
XLOC_000101	PLOD1	chr1:11934666-11975542	28.1454
XLOC_000102	MFN2	chr1:11980180-12013515	17.0108
XLOC_000103	MIIP	chr1:12019241-12032049	16.5475
XLOC_000104	MIR6729	chr1:12019241-12032049	0
XLOC_000105	TNFRSF8	chr1:12063376-12144207	0.0399048
XLOC_000106	TNFRSF1B	chr1:12166942-12209220	1.29569
XLOC_000107	MIR4632	chr1:12166942-12209220	0
XLOC_000108	VPS13D	chr1:12230038-12512046	1.68599
XLOC_000109	SNORA59B	chr1:12230038-12512046	0
XLOC_000110	-	chr1:12527182-12529754	0.173192
XLOC_000111	AADACL4	chr1:12644546-12667086	0
XLOC_000112	AADACL3	chr1:12716114-12728759	0
XLOC_000113	C1orf158	chr1:12746185-12761169	0
XLOC_000114	PRAMEF12	chr1:12774847-12777905	0
XLOC_000115	PRAMEF1	chr1:12791396-12796628	0
XLOC_000116	PRAMEF2	chr1:12857085-12861909	0
XLOC_000117	PRAMEF7	chr1:12916646-12920480	0
XLOC_000118	HNRNPCL3	chr1:13061231-13062237	0
XLOC_000119	PRAMEF25	chr1:13073677-13078038	0
XLOC_000120	LOC645354	chr1:13127068-13132274	0
XLOC_000121	LOC101929983	chr1:13175280-13179132	0
XLOC_000122	PRAMEF5	chr1:13254197-13263435	0
XLOC_000123	LOC645382	chr1:13303538-13308907	0
XLOC_000124	PRAMEF15	chr1:13315580-13322595	0
XLOC_000125	PRAMEF16	chr1:13389627-13392631	0
XLOC_000126	PRAMEF20	chr1:13410449-13421328	0
XLOC_000127	PDPN	chr1:13583756-13617957	0
XLOC_000128	PRDM2	chr1:13700239-13825079	2.8671
XLOC_000129	KAZN	chr1:14598716-15152464	1.37686
XLOC_000130	TMEM51	chr1:15152531-15220478	4.73737
XLOC_000131	FHAD1	chr1:15247271-15398126	0.0232437
XLOC_000132	EFHD2	chr1:15409894-15430343	22.7686
XLOC_000133	CTRC	chr1:15438441-15446658	0
XLOC_000134	CELA2A	chr1:15456727-15472091	0
XLOC_000135	CELA2B	chr1:15476100-15491400	0
XLOC_000136	DNAJC16	chr1:15526812-15585110	4.27509
XLOC_000137	DDI2,RSC1A1	chr1:15617457-15669046	7.26771
XLOC_000138	PLEKHM2	chr1:15684331-15734769	6.89181
XLOC_000139	SLC25A34	chr1:15736313-15741394	1.63889
XLOC_000140	TMEM82	chr1:15742491-15747797	2.5603
XLOC_000141	FBLIM1	chr1:15756702-15786589	3.67088
XLOC_000142	SPEN	chr1:15834214-15940455	2.49623
XLOC_000143	MIR5096	chr1:15834214-15940455	0
XLOC_000144	C1orf64	chr1:16004235-16006695	0.100939
XLOC_000145	CLCNKA	chr1:16021990-16034050	0.1347
XLOC_000146	CLCNKB	chr1:16043735-16057326	0
XLOC_000147	SZRD1	chr1:16367029-16398148	8.84369
XLOC_000148	NECAP2	chr1:16440671-16460089	10.5793
XLOC_000149	FAM231B	chr1:16538723-16540035	0
XLOC_000150	MIR3675	chr1:16548913-16548987	0
XLOC_000151	MST1P2	chr1:16645572-16650420	88.9288
XLOC_000152	FAM231C	chr1:16673002-16673657	0
XLOC_000153	MIR3675	chr1:16681254-16681328	0
XLOC_000154	RNU1-3	chr1:16740515-16740679	0
XLOC_000155	RNU1-3	chr1:16895979-16896143	0
XLOC_000156	CROCC	chr1:16921949-16973055	6.42324
XLOC_000157	PADI1	chr1:17205125-17246006	0.0176885
XLOC_000158	PADI3	chr1:17249097-17284232	0
XLOC_000159	MIR3972	chr1:17249097-17284232	0
XLOC_000160	PADI4	chr1:17308194-17364000	0
XLOC_000161	PADI6	chr1:17372195-17401699	0
XLOC_000162	ARHGEF10L	chr1:17539834-17697875	40.888
XLOC_000163	ACTL8	chr1:17755312-17827063	0
XLOC_000164	LOC101927876	chr1:18065656-18074411	0
XLOC_000165	IGSF21	chr1:18107745-18378483	0.165867
XLOC_000166	KLHDC7A	chr1:18480929-18485986	1.38953
XLOC_000167	PAX7	chr1:18631005-18748866	0
XLOC_000168	MRTO4	chr1:19251580-19262259	6.95666
XLOC_000169	PQLC2	chr1:19312245-19332428	10.3193
XLOC_000170	MINOS1,MINOS1-NBL1,NBL1	chr1:19596976-19658456	7.0704
XLOC_000171	RPS14P3	chr1:19596976-19658456	0.52262
XLOC_000172	HTR6	chr1:19665286-19680966	0
XLOC_000173	OTUD3	chr1:19882394-19912944	1.05096
XLOC_000174	PLA2G5	chr1:20028433-20091901	0.323037
XLOC_000175	PLA2G2F	chr1:20139329-20150386	0
XLOC_000176	UBXN10	chr1:20184242-20196048	0.192887
XLOC_000177	VWA5B1	chr1:20290918-20354894	0
XLOC_000178	FAM43B	chr1:20552438-20555020	0
XLOC_000179	CDA	chr1:20588950-20618907	0.383676
XLOC_000180	PINK1	chr1:20633454-20661544	17.9103
XLOC_000181	LOC100506801	chr1:21217246-21345541	0
XLOC_000182	NBPF3	chr1:21440089-21484900	1.49935
XLOC_000183	ALPL	chr1:21509364-21578412	0.759171
XLOC_000184	LDLRAD2	chr1:21812264-21937297	0
XLOC_000185	CELA3B	chr1:21976924-21989354	0.606011
XLOC_000186	CELA3A	chr1:22001655-22012542	0
XLOC_000187	LINC00339	chr1:22023993-22031224	11.8045
XLOC_000188	CDC42	chr1:22052626-22092943	49.0948
XLOC_000189	-	chr1:22163370-22175755	0.0168507
XLOC_000190	MIR4418	chr1:22266238-22266300	0
XLOC_000191	ZBTB40	chr1:22451850-22531157	2.15014
XLOC_000192	EPHA8	chr1:22563510-22603594	0
XLOC_000193	C1QA	chr1:22636624-22639682	14.5105
XLOC_000194	C1QC	chr1:22643624-22648110	12.0445
XLOC_000195	C1QB	chr1:22653188-22661536	12.526
XLOC_000196	EPHB2	chr1:22710837-22921500	0.0300991
XLOC_000197	MIR4684	chr1:22710837-22921500	0
XLOC_000198	KDM1A	chr1:23019447-23083691	7.38861
XLOC_000199	MIR3115	chr1:23019447-23083691	0
XLOC_000200	ZNF436-AS1	chr1:23359447-23371837	0.373775
XLOC_000201	LOC101928163	chr1:23506427-23531220	0
XLOC_000202	MDS2	chr1:23627333-23640566	0
XLOC_000203	RPL11	chr1:23691778-23696426	1104.96
XLOC_000204	TCEB3	chr1:23743365-23778297	5.18906
XLOC_000205	PITHD1	chr1:23778383-23788234	27.6411
XLOC_000206	LYPLA2	chr1:23791155-23795539	54.732
XLOC_000207	MIR378F	chr1:23929069-23929147	0
XLOC_000208	PNRC2	chr1:23959810-23963459	20.6811
XLOC_000209	LOC284632	chr1:24200239-24211690	0
XLOC_000210	GRHL3	chr1:24319321-24415097	0
XLOC_000211	NIPAL3	chr1:24415754-24474984	1.31891
XLOC_000212	RCAN3	chr1:24496332-24537620	4.58211
XLOC_000213	NCMAP	chr1:24556075-24609327	3.79718
XLOC_000214	SRRM1	chr1:24643102-24673281	9.18306
XLOC_000215	CLIC4	chr1:24745268-24844324	6.18815
XLOC_000216	MIR4425	chr1:25023502-25023586	0
XLOC_000217	RHD	chr1:25272485-25330445	0.227958
XLOC_000218	TMEM50A	chr1:25338297-25420872	15.7201
XLOC_000219	TMEM57	chr1:25430857-25500207	21.6239
XLOC_000220	LDLRAP1	chr1:25543584-25568886	5.92342
XLOC_000221	MAN1C1	chr1:25617467-25786207	0.240104
XLOC_000222	SEPN1	chr1:25800175-25818222	12.1446
XLOC_000223	MTFR1L	chr1:25819553-25859458	15.7405
XLOC_000224	EXTL1	chr1:26021779-26036463	0
XLOC_000225	PDIK1L	chr1:26111164-26125548	2.88345
XLOC_000226	FAM110D	chr1:26159019-26162628	0.802247
XLOC_000227	ZNF593	chr1:26169896-26170873	26.0279
XLOC_000228	CNKSR1	chr1:26177489-26189884	0.115973
XLOC_000229	CATSPER4	chr1:26190627-26202542	0
XLOC_000230	LOC101928303	chr1:26225319-26229845	2.49787
XLOC_000231	CEP85	chr1:26234152-26279038	3.43308
XLOC_000232	SH3BGRL3	chr1:26279721-26281522	18.7829
XLOC_000233	CD52	chr1:26282281-26320523	6.02034
XLOC_000234	LIN28A	chr1:26410777-26429728	0
XLOC_000235	DHDDS,HMGN2	chr1:26432281-26476642	94.2898
XLOC_000236	RPS6KA1	chr1:26529757-26575030	1.85005
XLOC_000237	MIR1976	chr1:26529757-26575030	0
XLOC_000238	ARID1A	chr1:26696030-26782111	12.2734
XLOC_000239	PIGV	chr1:26787816-26798403	8.19603
XLOC_000240	ZDHHC18	chr1:26826709-26855720	14.0139
XLOC_000241	SFN	chr1:26863141-26864456	20.182
XLOC_000242	NUDC	chr1:26921721-26946871	34.1567
XLOC_000243	TRNP1	chr1:26993695-27000886	1.17498
XLOC_000244	WDTC1	chr1:27234515-27308633	6.78277
XLOC_000245	TMEM222	chr1:27322144-27336400	14.9395
XLOC_000246	ACTG1P20	chr1:27322144-27336400	0
XLOC_000247	SYTL1	chr1:27341991-27353932	0.393308
XLOC_000248	GPR3	chr1:27392643-27395813	0.0352322
XLOC_000249	FAM76A	chr1:27725978-27763122	2.74158
XLOC_000250	STX12	chr1:27773182-27824452	6.43688
XLOC_000251	PPP1R8	chr1:27830740-27851672	11.3577
XLOC_000252	SCARNA1	chr1:27830740-27851672	0
XLOC_000253	THEMIS2	chr1:27872513-27886685	1.00891
XLOC_000254	SMPDL3B	chr1:27934954-27959157	0
XLOC_000255	XKR8	chr1:27959461-27968096	19.3697
XLOC_000256	ATPIF1	chr1:28236090-28238105	131.123
XLOC_000257	SESN2	chr1:28259451-28282491	5.61349
XLOC_000258	MED18	chr1:28329001-28335967	5.18825
XLOC_000259	PHACTR4	chr1:28369581-28500369	4.57962
XLOC_000260	RCC1	chr1:28505942-28539196	14.052
XLOC_000261	SNORA73A	chr1:28505942-28539196	0
XLOC_000262	SNORA73B	chr1:28505942-28539196	0
XLOC_000263	TRNAU1AP	chr1:28553016-28581854	3.46093
XLOC_000264	RAB42	chr1:28592199-28595440	0.135334
XLOC_000265	RNU11	chr1:28648599-28648734	0
XLOC_000266	GMEB1	chr1:28668727-28719312	1.0537
XLOC_000267	YTHDF2	chr1:28736620-28769776	13.129
XLOC_000268	OPRD1	chr1:28812141-28863696	0
XLOC_000269	EPB41	chr1:28886925-29123909	5.95451
XLOC_000270	PTPRU	chr1:29236515-29326813	0.85191
XLOC_000271	MATN1-AS1	chr1:30711276-30726822	0.810093
XLOC_000272	ZCCHC17	chr1:31296981-31364953	6.48554
XLOC_000273	SERINC2	chr1:31409564-31434680	40.2252
XLOC_000274	LINC01225	chr1:31500084-31508566	0
XLOC_000275	LINC01226	chr1:31518434-31524245	0
XLOC_000276	TINAGL1	chr1:31576484-31587686	19.012
XLOC_000277	HCRTR1	chr1:31617699-31627318	0
XLOC_000278	KHDRBS1	chr1:32013693-32060859	19.8229
XLOC_000279	TMEM39B	chr1:32072901-32102866	6.59465
XLOC_000280	MIR5585	chr1:32072901-32102866	0
XLOC_000281	KPNA6	chr1:32104426-32176725	3.54334
XLOC_000282	TXLNA	chr1:32179705-32198285	11.1721
XLOC_000283	CCDC28B,IQCC	chr1:32200385-32208804	1.98541
XLOC_000284	DCDC2B	chr1:32209093-32216196	0
XLOC_000285	EIF3I	chr1:32222369-32242022	28.5977
XLOC_000286	FAM167B	chr1:32247216-32248860	5.43432
XLOC_000287	LCK	chr1:32251238-32286167	0.637103
XLOC_000288	HDAC1	chr1:32292106-32333623	22.2084
XLOC_000289	TSSK3	chr1:32362260-32364323	0.431353
XLOC_000290	ZBTB8B	chr1:32465056-32487858	0
XLOC_000291	ZBTB8A	chr1:32539144-32605950	0.696331
XLOC_000292	RBBP4	chr1:32651147-32702760	5.81298
XLOC_000293	KIAA1522	chr1:32741910-32774970	8.43811
XLOC_000294	S100PBP	chr1:32775238-32858879	2.26075
XLOC_000295	HPCA	chr1:32886496-32901352	0
XLOC_000296	AZIN2	chr1:33081112-33120531	0.571604
XLOC_000297	ZNF362	chr1:33256560-33300720	10.0172
XLOC_000298	LOC101929464	chr1:33323622-33375593	0
XLOC_000299	ZSCAN20	chr1:33472630-33496395	0.108762
XLOC_000300	HMGB4	chr1:33513998-34165842	0
XLOC_000301	CSMD2-AS1	chr1:33513998-34165842	0
XLOC_000302	C1orf94	chr1:34166882-34219130	0
XLOC_000303	GJB5	chr1:34755046-34758512	0
XLOC_000304	GJB4	chr1:34759740-34763724	0
XLOC_000305	GJB3	chr1:34781188-34786366	0
XLOC_000306	GJA4	chr1:34792997-34795747	5.77668
XLOC_000307	ZMYM1	chr1:35059785-35116834	1.56786
XLOC_000308	ZMYM4	chr1:35268966-35421945	3.76339
XLOC_000309	NCDN	chr1:35557791-35566779	3.09841
XLOC_000310	TFAP2E	chr1:35573369-35595326	1.21271
XLOC_000311	AGO4	chr1:35808226-35857889	5.03682
XLOC_000312	AGO1	chr1:35883208-35924499	2.72844
XLOC_000313	AGO3	chr1:35931081-36056681	0.47647
XLOC_000314	TEKT2	chr1:36084074-36088275	0
XLOC_000315	ADPRHL2	chr1:36088851-36093932	6.92774
XLOC_000316	MAP7D1	chr1:36136568-36180849	4.84434
XLOC_000317	THRAP3	chr1:36224415-36305356	18.4321
XLOC_000318	SH3D21	chr1:36306392-36321347	0.139315
XLOC_000319	MIR4255	chr1:37161562-37161634	0
XLOC_000320	ZC3H12A	chr1:37474517-37484377	1.11896
XLOC_000321	MIR6732	chr1:37474517-37484377	0
XLOC_000322	DNALI1	chr1:37556918-37595985	2.25966
XLOC_000323	CDCA8	chr1:37692400-37709722	2.54361
XLOC_000324	MANEAL	chr1:37793860-37809454	0.860382
XLOC_000325	C1orf122	chr1:37793860-37809454	19.9223
XLOC_000326	UTP11L	chr1:38012711-38024825	6.57129
XLOC_000327	MIR3659	chr1:38089230-38089329	0
XLOC_000328	AKIRIN1	chr1:38991243-39006065	10.8573
XLOC_000329	NDUFS5	chr1:39026294-39034636	143.644
XLOC_000330	KIAA0754,MACF1	chr1:39084166-39487138	5.54664
XLOC_000331	BMP8A	chr1:39491645-39559698	0.224853
XLOC_000332	LOC101929516	chr1:39560810-39576850	0
XLOC_000333	PPIE	chr1:39738844-39788861	12.1194
XLOC_000334	MFSD2A	chr1:39955111-39970109	0.0434681
XLOC_000335	CAP1	chr1:40040582-40072649	24.5688
XLOC_000336	RLF	chr1:40161368-40240921	1.33825
XLOC_000337	TMCO2	chr1:40247900-40251693	0
XLOC_000338	ZMPSTE24	chr1:40258049-40294184	13.5073
XLOC_000339	SMAP2	chr1:40373698-40423326	44.7156
XLOC_000340	ZFP69B	chr1:40450664-40463718	1.2472
XLOC_000341	ZFP69	chr1:40477082-40496475	3.45131
XLOC_000342	EXO5	chr1:40508757-40518886	3.11846
XLOC_000343	ZNF684	chr1:40531560-40548169	3.2504
XLOC_000344	NFYC	chr1:40689079-40771606	19.1962
XLOC_000345	MIR30E	chr1:40689079-40771606	0
XLOC_000346	MIR30C1	chr1:40689079-40771606	0
XLOC_000347	KCNQ4	chr1:40784011-40840452	1.20219
XLOC_000348	CTPS1	chr1:40979298-41012565	12.6923
XLOC_000349	SLFNL1-AS1	chr1:41014589-41242143	0.0443285
XLOC_000350	SCMH1	chr1:41014589-41242143	0.173701
XLOC_000351	FOXO6	chr1:41361930-41383591	1.10396
XLOC_000352	GUCA2B	chr1:42153420-42155824	0
XLOC_000353	RIMKLA	chr1:42380796-42424229	0.00525399
XLOC_000354	PPCS	chr1:42456340-42473378	25.7787
XLOC_000355	CCDC30	chr1:42534888-42654664	0.0483057
XLOC_000356	PPIH	chr1:42658376-42676758	15.6316
XLOC_000357	YBX1	chr1:42682394-42702349	111.72
XLOC_000358	C1orf50	chr1:42767244-42776920	7.4911
XLOC_000359	LOC100129924	chr1:42787989-42798230	0
XLOC_000360	ERMAP	chr1:42807051-42844994	3.45503
XLOC_000361	ZNF691	chr1:42846572-42852637	3.858
XLOC_000362	LOC339539	chr1:42857621-42888792	0
XLOC_000363	SLC2A1-AS1	chr1:42925374-42983358	0
XLOC_000364	FAM183A	chr1:43147922-43156396	0
XLOC_000365	CFAP57	chr1:43164173-43254358	0.0208641
XLOC_000366	TMEM125	chr1:43269993-43274002	0
XLOC_000367	TIE1	chr1:43300894-43323110	2.66437
XLOC_000368	MPL	chr1:43337803-43354464	0.193799
XLOC_000369	CDC20	chr1:43358954-43363202	5.48378
XLOC_000370	SZT2	chr1:43389884-43454247	1.47413
XLOC_000371	MIR6735	chr1:43389884-43454247	0
XLOC_000372	PTPRF	chr1:43530822-43623672	25.3954
XLOC_000373	KDM4A	chr1:43650125-43707341	6.19707
XLOC_000374	ST3GAL3	chr1:43707532-43931165	6.54223
XLOC_000375	MIR6079	chr1:43707532-43931165	0
XLOC_000376	ARTN	chr1:43933319-43937240	0.0515359
XLOC_000377	IPO13	chr1:43946805-43968022	7.41015
XLOC_000378	DPH2	chr1:43969980-43973371	10.1543
XLOC_000379	ATP6V0B	chr1:43974647-43978300	60.1966
XLOC_000380	B4GALT2	chr1:43978934-43991171	13.4709
XLOC_000381	CCDC24	chr1:43991607-44031492	5.74593
XLOC_000382	KLF17	chr1:44118849-44135137	0
XLOC_000383	DMAP1	chr1:44213452-44220679	16.369
XLOC_000384	RNF220	chr1:44405287-44651724	26.8446
XLOC_000385	MIR5584	chr1:44405287-44651724	0
XLOC_000386	C1orf228	chr1:44674721-44725591	0.875358
XLOC_000387	KIF2C	chr1:44739817-44767766	1.90946
XLOC_000388	RPS8	chr1:44775573-44782583	1210.45
XLOC_000389	SNORD46	chr1:44775573-44782583	0
XLOC_000390	SNORD38A	chr1:44775573-44782583	0
XLOC_000391	SNORD38B	chr1:44775573-44782583	0
XLOC_000392	PLK3	chr1:44800363-44807285	2.13308
XLOC_000393	BTBD19	chr1:44808481-44816362	0.679061
XLOC_000394	UROD	chr1:45012132-45015669	45.6351
XLOC_000395	LINC01144	chr1:45303909-45305619	0.842041
XLOC_000396	HPDL	chr1:45326872-45328674	0.265299
XLOC_000397	TOE1	chr1:45329241-45491168	3.72923
XLOC_000398	MMACHC	chr1:45500183-45522890	5.58707
XLOC_000399	AKR1A1	chr1:45550782-45570051	56.1898
XLOC_000400	NASP	chr1:45583987-45618906	18.4681
XLOC_000401	TMEM69	chr1:45688174-45750813	15.8788
XLOC_000402	MAST2	chr1:45803612-46036151	8.28218
XLOC_000403	LOC101929626	chr1:46039424-46185962	0.691082
XLOC_000404	TSPAN1	chr1:46039424-46185962	1.16317
XLOC_000405	LURAP1	chr1:46188680-46221256	0.0430145
XLOC_000406	RAD54L	chr1:46247694-46303366	0.284479
XLOC_000407	UQCRH	chr1:46303612-46316777	137.371
XLOC_000408	NSUN4	chr1:46340176-46367744	1.41184
XLOC_000409	FAAH	chr1:46394266-46415045	5.86
XLOC_000410	FAAHP1	chr1:46433826-46445702	0.905454
XLOC_000411	DMBX1	chr1:46506995-46514214	0
XLOC_000412	MKNK1-AS1	chr1:46538695-46604294	0
XLOC_000413	TEX38	chr1:46671832-46673584	0.123153
XLOC_000414	EFCAB14-AS1	chr1:46674035-46719111	0
XLOC_000415	CYP4B1	chr1:46798997-46819349	0
XLOC_000416	CYP4X1	chr1:46961305-47050751	0.604252
XLOC_000417	CYP4Z1	chr1:47067487-47118320	0
XLOC_000418	CYP4A22	chr1:47137424-47174513	15.9729
XLOC_000419	LINC00853	chr1:47179249-47180339	0.905861
XLOC_000420	CMPK1	chr1:47333796-47378839	33.6797
XLOC_000421	FOXE3	chr1:47380795-47440691	0
XLOC_000422	FOXD2	chr1:47380795-47440691	0.947743
XLOC_000423	SLC5A9	chr1:48222684-48248644	16.962
XLOC_000424	LOC101929721	chr1:48532854-50023954	0
XLOC_000425	ELAVL4	chr1:50048013-50203785	0
XLOC_000426	CDKN2C	chr1:50968694-50974637	15.8597
XLOC_000427	MIR4421	chr1:51059836-51059905	0
XLOC_000428	MIR6500	chr1:51060017-51060103	0
XLOC_000429	C1orf185	chr1:51102233-51148082	0
XLOC_000430	RNF11	chr1:51236272-51273447	9.82485
XLOC_000431	TTC39A-AS1	chr1:51287187-51345116	0
XLOC_000432	OSBPL9	chr1:51616873-51878937	17.5973
XLOC_000433	TXNDC12-AS1	chr1:52020131-52056171	0
XLOC_000434	BTF3L4	chr1:52056184-52090716	6.25263
XLOC_000435	ZFYVE9	chr1:52142093-52346686	6.22748
XLOC_000436	PRPF38A	chr1:52404546-52420825	4.72174
XLOC_000437	GPX7	chr1:52602370-52609051	0.777818
XLOC_000438	FAM159A	chr1:52633393-52657065	0.316781
XLOC_000439	ZYG11B	chr1:52726458-52827341	3.15192
XLOC_000440	ZYG11A	chr1:52842510-52895549	0.250809
XLOC_000441	SCP2	chr1:52927228-53051617	107.423
XLOC_000442	MIR1273F	chr1:52927228-53051617	0
XLOC_000443	MIR5095	chr1:52927228-53051617	0
XLOC_000444	MIR1273G	chr1:52927228-53051617	0
XLOC_000445	PODN	chr1:53062051-53085502	0.0954227
XLOC_000446	-	chr1:53182538-53191754	0
XLOC_000447	CPT2	chr1:53196428-53220639	15.8212
XLOC_000448	LOC100507564	chr1:53226891-53328149	0.0613465
XLOC_000449	LOC105378732	chr1:53328232-53336509	0
XLOC_000450	DMRTB1	chr1:53459398-53467487	0
XLOC_000451	DIO1	chr1:53894187-53911088	42.9984
XLOC_000452	LRRC42	chr1:53946325-53968168	14.1601
XLOC_000453	TCEANC2	chr1:54026680-54112519	1.67704
XLOC_000454	MIR4781	chr1:54026680-54112519	0
XLOC_000455	MRPL37	chr1:54200166-54218383	47.0474
XLOC_000456	SSBP3	chr1:54223029-54406395	0.922014
XLOC_000457	SSBP3-AS1	chr1:54223029-54406395	0.0966073
XLOC_000458	ACOT11	chr1:54548133-54634744	0.0405983
XLOC_000459	MROH7,TTC4	chr1:54641739-54742655	7.5738
XLOC_000460	C1orf177	chr1:54806062-54844405	0.344391
XLOC_000461	TMEM61	chr1:54980663-54992293	0.967933
XLOC_000462	BSND	chr1:54998943-55008792	0
XLOC_000463	PCSK9	chr1:55039475-55215366	29.4987
XLOC_000464	LOC100507634	chr1:55215407-55217455	0.211859
XLOC_000465	MIR4422	chr1:55225640-55225723	0
XLOC_000466	-	chr1:56414951-56415942	9.734
XLOC_000467	PRKAA2	chr1:56645316-56715335	3.73286
XLOC_000468	C8A	chr1:56854769-56918221	11.355
XLOC_000469	DAB1	chr1:56994859-58250539	0.123434
XLOC_000470	DAB1	chr1:56994859-58250539	0.388589
XLOC_000471	DAB1-AS1	chr1:56994859-58250539	0
XLOC_000472	LINC01135	chr1:58785150-58899712	0
XLOC_000473	LINC01358	chr1:59020475-59088247	0
XLOC_000474	FGGY	chr1:59296830-59762731	6.78809
XLOC_000475	LOC101926944	chr1:59772794-59788829	0
XLOC_000476	HOOK1	chr1:59814860-59876541	11.1429
XLOC_000477	NFIA	chr1:61077273-61462794	2.57534
XLOC_000478	MGC34796	chr1:61654241-61656128	0
XLOC_000479	INADL	chr1:61742476-62163919	4.16888
XLOC_000480	MIR3116-1	chr1:61742476-62163919	0
XLOC_000481	L1TD1	chr1:62194801-62212328	0
XLOC_000482	USP1	chr1:62436303-62451804	8.16539
XLOC_000483	ANGPTL3	chr1:62454725-62688368	109.555
XLOC_000484	ATG4C	chr1:62688434-62865271	5.07953
XLOC_000485	FOXD3	chr1:63320883-63325126	0
XLOC_000486	ALG6	chr1:63367589-63439627	4.60754
XLOC_000487	EFCAB7	chr1:63523300-63572693	2.43265
XLOC_000488	DLEU2L	chr1:63523300-63572693	0
XLOC_000489	PGM1	chr1:63593275-63660246	57.0569
XLOC_000490	ROR1	chr1:63774018-64181496	0.252228
XLOC_000491	UBE2U	chr1:64203806-64244344	0
XLOC_000492	CACHD1	chr1:64470792-64693058	0.46722
XLOC_000493	MIR4794	chr1:64470792-64693058	0
XLOC_000494	RAVER2	chr1:64745094-64966504	2.73567
XLOC_000495	AK4	chr1:65147548-65232145	25.0575
XLOC_000496	DNAJC6	chr1:65254478-65415869	0.275442
XLOC_000497	LEPR,LEPROT	chr1:65420447-65637493	12.5698
XLOC_000498	PDE4B	chr1:65792509-66374579	0.211367
XLOC_000499	SGIP1	chr1:66533568-66751139	0.0912289
XLOC_000500	MIR3117	chr1:66533568-66751139	0
XLOC_000501	TCTEX1D1	chr1:66752456-66779047	0
XLOC_000502	MIER1	chr1:66924894-66988687	3.89093
XLOC_000503	IL23R	chr1:67166485-67259967	0
XLOC_000504	IL12RB2	chr1:67307363-67396900	0
XLOC_000505	GADD45A	chr1:67685176-67688338	23.4016
XLOC_000506	GNG12-AS1	chr1:67701465-68232601	0.0265184
XLOC_000507	DEPDC1-AS1	chr1:68474151-68538627	0
XLOC_000508	LRRC7	chr1:69760174-70123488	0
XLOC_000509	PIN1P1	chr1:69760174-70123488	0
XLOC_000510	SRSF11	chr1:70144801-70252018	28.3099
XLOC_000511	HHLA3	chr1:70354809-70368022	3.29017
XLOC_000512	CTH	chr1:70411217-70445715	3.91398
XLOC_000513	LOC101927244	chr1:70706452-70786468	0
XLOC_000514	ZRANB2-AS1	chr1:70852352-71081289	0.104924
XLOC_000515	ZRANB2-AS2	chr1:71081323-71237723	0
XLOC_000516	LINC01360	chr1:73306169-73338877	0
XLOC_000517	FPGT,FPGT-TNNI3K,TNNI3K	chr1:74198211-74544432	1.84072
XLOC_000518	ERICH3-AS1	chr1:74568110-74673738	0
XLOC_000519	TYW3	chr1:74705487-74766676	4.59291
XLOC_000520	LHX8	chr1:75128433-75161533	0
XLOC_000521	ACADM	chr1:75724346-75763678	32.6205
XLOC_000522	RABGGTB	chr1:75786193-75795090	25.6779
XLOC_000523	SNORD45C	chr1:75786193-75795090	0
XLOC_000524	SNORD45A	chr1:75786193-75795090	0
XLOC_000525	SNORD45B	chr1:75786193-75795090	0
XLOC_000526	MSH4	chr1:75796870-75913238	0.0159327
XLOC_000527	LOC101927342	chr1:76011323-76019356	0
XLOC_000528	ST6GALNAC3	chr1:76074703-76634470	0.367638
XLOC_000529	ST6GALNAC5	chr1:76867500-77064052	0
XLOC_000530	MIR7156	chr1:76867500-77064052	0
XLOC_000531	AK5	chr1:77281976-77562077	0.174127
XLOC_000532	FAM73A	chr1:77779623-77879541	2.57146
XLOC_000533	NEXN	chr1:77881347-77943896	0.331701
XLOC_000534	DNAJB4	chr1:77944055-78021135	5.48684
XLOC_000535	GIPC2	chr1:78044961-78143743	4.31491
XLOC_000536	MGC27382	chr1:78223651-78369462	0.0661876
XLOC_000537	PTGFR	chr1:78491042-78540701	0.074922
XLOC_000538	IFI44L	chr1:78620381-78646145	0.530019
XLOC_000539	IFI44	chr1:78648565-78664078	2.6032
XLOC_000540	LOC101927412	chr1:80535754-80646788	0
XLOC_000541	-	chr1:81444828-81467736	0
XLOC_000542	ADGRL2	chr1:81699769-81992738	10.0734
XLOC_000543	-	chr1:84064700-84077945	0.748661
XLOC_000544	PRKACB	chr1:84077974-84238498	5.36937
XLOC_000545	SAMD13	chr1:84298365-84350798	0.51531
XLOC_000546	DNASE2B	chr1:84398531-84415008	0
XLOC_000547	RPF1	chr1:84479236-84574480	6.0415
XLOC_000548	SPATA1	chr1:84479236-84574480	0.0497906
XLOC_000549	WDR63	chr1:85062297-85133138	0
XLOC_000550	MIR4423	chr1:85133793-85133873	0
XLOC_000551	LOC646626	chr1:85265775-85278088	0.207501
XLOC_000552	CYR61	chr1:85580760-85583965	4.52547
XLOC_000553	CLCA2	chr1:86424085-86456557	0
XLOC_000554	CLCA1	chr1:86468842-86500291	0
XLOC_000555	CLCA4	chr1:86547075-86580749	0
XLOC_000556	CLCA3P	chr1:86634275-86655376	0
XLOC_000557	SH3GLB1	chr1:86704569-86748184	5.34784
XLOC_000558	HS2ST1	chr1:86914651-87110694	5.20993
XLOC_000559	LINC01140	chr1:87129764-87169203	0.680637
XLOC_000560	LOC101927844	chr1:87212668-87251331	0
XLOC_000561	LMO4	chr1:87328467-87348923	1.74252
XLOC_000562	PKN2	chr1:88537512-88836255	6.3033
XLOC_000563	GBP6	chr1:89363876-89388160	0
XLOC_000564	GBP1P1	chr1:89407599-89424934	0
XLOC_000565	LRRC8B	chr1:89524837-89597861	0.719983
XLOC_000566	LRRC8C	chr1:89633084-89719535	0.550633
XLOC_000567	LRRC8D	chr1:89821013-89936430	11.881
XLOC_000568	ZNF326	chr1:89995118-90029249	4.38868
XLOC_000569	CDC7	chr1:91500846-91525764	1.65792
XLOC_000570	BRDT	chr1:91949370-92014428	0
XLOC_000571	EPHX4	chr1:92029975-92063536	0
XLOC_000572	BTBD8	chr1:92080304-92147841	0.0924537
XLOC_000573	KIAA1107	chr1:92167051-92184723	0.402558
XLOC_000574	C1orf146	chr1:92218015-92388175	0
XLOC_000575	RPAP2	chr1:92218015-92388175	0.476594
XLOC_000576	RPL5	chr1:92832036-92961522	510.814
XLOC_000577	SNORD21	chr1:92832036-92961522	0
XLOC_000578	SNORA66	chr1:92832036-92961522	0
XLOC_000579	MTF2	chr1:93079234-93139205	2.37213
XLOC_000580	CCDC18	chr1:93180715-93345811	0.402732
XLOC_000581	DR1	chr1:93345908-93369802	7.65789
XLOC_000582	FNBP1L	chr1:93448130-93554661	7.38605
XLOC_000583	LOC100129046	chr1:93561740-93847150	1.64772
XLOC_000584	MIR760	chr1:93561740-93847150	0
XLOC_000585	ABCD3	chr1:94418376-94518663	26.2939
XLOC_000586	SLC44A3	chr1:94820341-94895247	11.8664
XLOC_000587	LOC729970	chr1:94927340-94963270	4.86017
XLOC_000588	RWDD3,TMEM56,TMEM56-RWDD3	chr1:95092516-95247225	31.8005
XLOC_000589	FLJ31662	chr1:95474736-95479356	0
XLOC_000590	LOC100996635	chr1:95510115-95515464	0
XLOC_000591	LOC102723661	chr1:95992067-96022880	0
XLOC_000592	PTBP2	chr1:96721604-96815049	3.43816
XLOC_000593	DPYD-AS1	chr1:97077741-97921059	0
XLOC_000594	DPYD-AS2	chr1:97077741-97921059	0
XLOC_000595	LOC729987	chr1:98210710-98272658	0
XLOC_000596	SNX7	chr1:98661679-98760501	5.27678
XLOC_000597	LOC100129620	chr1:98890244-99148852	0
XLOC_000598	LPPR4	chr1:99264291-99309582	0.0110958
XLOC_000599	PALMD	chr1:99516983-99766635	29.05
XLOC_000600	AGL	chr1:99850083-99924023	1.88889
XLOC_000601	SLC35A3	chr1:99969788-100026978	4.06651
XLOC_000602	HIAT1	chr1:100038232-100083373	11.7145
XLOC_000603	TRMT13	chr1:100133149-100178273	3.39221
XLOC_000604	RTCA	chr1:100264741-100292769	8.2193
XLOC_000605	MIR553	chr1:100264741-100292769	0
XLOC_000606	CDC14A	chr1:100352466-100520277	0.554446
XLOC_000607	GPR88	chr1:100538171-100542027	0.0400322
XLOC_000608	LINC01349	chr1:100627049-100706114	0.101881
XLOC_000609	VCAM1	chr1:100719639-100739046	1.27399
XLOC_000610	SLC30A7	chr1:100896075-100981755	3.24254
XLOC_000611	LOC102606465	chr1:100989624-101087379	2.49728
XLOC_000612	S1PR1	chr1:101234065-101242277	12.8636
XLOC_000613	LINC01307	chr1:101323836-101377313	0
XLOC_000614	DNAJA1P5	chr1:101802566-101997234	0
XLOC_000615	AMY2B,RNPC3	chr1:103525720-103579534	7.94219
XLOC_000616	ACTG1P4	chr1:103525720-103579534	0
XLOC_000617	AMY2A	chr1:103617331-103625780	0
XLOC_000618	AMY1A	chr1:103655518-103664551	0
XLOC_000619	AMY1A	chr1:103749656-103758689	0
XLOC_000620	LOC100129138	chr1:104073022-104077071	0
XLOC_000621	PRMT6	chr1:107056644-107059296	0.0830321
XLOC_000622	NTNG1	chr1:107140006-107481853	0
XLOC_000623	MIR7852	chr1:107571159-107994607	0
XLOC_000624	VAV3-AS1	chr1:107571159-107994607	0
XLOC_000625	NBPF6	chr1:108450281-108470638	0
XLOC_000626	FAM102B	chr1:108560333-108639327	3.61026
XLOC_000627	PRPF38B	chr1:108692204-108702627	7.28471
XLOC_000628	FNDC7	chr1:108712933-108742745	0
XLOC_000629	STXBP3	chr1:108746662-108809526	8.2968
XLOC_000630	SPATA42	chr1:108815897-108858524	0
XLOC_000631	GPSM2	chr1:108876980-108963499	1.45467
XLOC_000632	TMEM167B	chr1:109090780-109096932	9.46793
XLOC_000633	SCARNA2	chr1:109100192-109100612	0
XLOC_000634	KIAA1324	chr1:109113962-109206781	0.103453
XLOC_000635	SARS	chr1:109213892-109238182	34.5834
XLOC_000636	CELSR2	chr1:109250018-109275756	3.47683
XLOC_000637	SYPL2	chr1:109466477-109482142	0.265763
XLOC_000638	ATXN7L2	chr1:109483938-109492798	2.15575
XLOC_000639	CYB561D1	chr1:109494035-109500522	1.09321
XLOC_000640	GPR61	chr1:109539871-109545833	0
XLOC_000641	GNAI3	chr1:109548563-109595832	7.41607
XLOC_000642	MIR197	chr1:109598892-109598967	0
XLOC_000643	AMPD2	chr1:109619812-109632055	10.2004
XLOC_000644	GSTM4	chr1:109656075-109665501	12.586
XLOC_000645	GSTM2	chr1:109667304-109683997	2.1627
XLOC_000646	GSTM1	chr1:109687795-109693745	1.50421
XLOC_000647	GSTM5	chr1:109712241-109718268	0
XLOC_000648	CSF1	chr1:109910610-109930994	0.646952
XLOC_000649	AHCYL1	chr1:109984764-110023742	14.5809
XLOC_000650	STRIP1	chr1:110031576-110054641	3.2829
XLOC_000651	LINC01397	chr1:110082687-110109719	0
XLOC_000652	UBL4B	chr1:110112439-110113947	0
XLOC_000653	SLC6A17	chr1:110150509-110202201	0.011495
XLOC_000654	KCNC4	chr1:110210713-110234052	0.901881
XLOC_000655	RBM15	chr1:110339322-110391082	1.23456
XLOC_000656	LAMTOR5-AS1	chr1:110401254-110416274	0.446837
XLOC_000657	PROK1	chr1:110451165-110457354	0.0597517
XLOC_000658	CYMP	chr1:110480765-110491269	0
XLOC_000659	CD53	chr1:110871198-110899936	2.66936
XLOC_000660	CEPT1	chr1:111117331-111204538	14.7883
XLOC_000661	CHI3L2	chr1:111227658-111243440	0.0535335
XLOC_000662	CHIAP2	chr1:111280523-111286108	0
XLOC_000663	CHIA	chr1:111290851-111320566	0
XLOC_000664	PIFO	chr1:111346559-111353017	0.163477
XLOC_000665	ATP5F1	chr1:111439889-111461903	38.0277
XLOC_000666	C1orf162	chr1:111473848-111478512	0.983761
XLOC_000667	RAP1A	chr1:111619782-111716695	5.25106
XLOC_000668	FAM212B-AS1	chr1:111722063-111767577	0.0320934
XLOC_000669	DDX20	chr1:111722063-111767577	2.93529
XLOC_000670	KCND3-AS1	chr1:111775831-111989155	0
XLOC_000671	LOC643355	chr1:111990567-111998841	0
XLOC_000672	CTTNBP2NL	chr1:112396177-112461164	0.706022
XLOC_000673	WNT2B	chr1:112466540-112521288	0.240396
XLOC_000674	CAPZA1	chr1:112619452-112671619	26.6426
XLOC_000675	MOV10	chr1:112674311-112707403	10.9182
XLOC_000676	FAM19A3	chr1:112720566-112727234	0
XLOC_000677	AKR7A2P1	chr1:112911847-112956353	0
XLOC_000678	SLC16A1-AS1	chr1:112956414-113008594	0.247041
XLOC_000679	LRIG2	chr1:113073169-113127663	0.907062
XLOC_000680	MAGI3	chr1:113390471-113687742	1.70173
XLOC_000681	AP4B1-AS1	chr1:113812611-113905124	0.036321
XLOC_000682	DCLRE1B	chr1:113905292-113914086	1.56504
XLOC_000683	HIPK1	chr1:113924000-113977869	5.10718
XLOC_000684	OLFML3	chr1:113979390-113982254	0.600399
XLOC_000685	SYCP1	chr1:114854802-114995369	0
XLOC_000686	TSHB	chr1:115029823-115034309	0
XLOC_000687	VANGL1	chr1:115641952-115698224	1.09315
XLOC_000688	LOC101928995	chr1:115919375-116070729	0
XLOC_000689	SLC22A15	chr1:115919375-116070729	1.72662
XLOC_000690	MAB21L3	chr1:116111754-116136242	0.0668607
XLOC_000691	ATP1A1	chr1:116373172-116418622	119.99
XLOC_000692	MIR320B1	chr1:116671748-116671827	0
XLOC_000693	C1orf137	chr1:116694111-116706603	0
XLOC_000694	CD2	chr1:116754463-116769229	0.650593
XLOC_000695	PTGFRN	chr1:116909922-116990358	1.62658
XLOC_000696	CD101	chr1:117001749-117059490	0.0521926
XLOC_000697	TTF2	chr1:117060326-117103322	0.818931
XLOC_000698	MIR942	chr1:117060326-117103322	0
XLOC_000699	LINC01525	chr1:117295465-117321336	0
XLOC_000700	MAN1A2	chr1:117367003-117528874	6.97694
XLOC_000701	FAM46C	chr1:117605981-117628389	0.304541
XLOC_000702	WDR3	chr1:117929748-118185225	6.74251
XLOC_000703	WARS2-IT1	chr1:119031213-119275973	0
XLOC_000704	LOC101929147	chr1:119031213-119275973	3.77399
XLOC_000705	HAO2	chr1:119368775-119394152	1.32266
XLOC_000706	HAO2-IT1	chr1:119368775-119394152	0
XLOC_000707	HSD3B2	chr1:119414930-119423039	0.167453
XLOC_000708	HSD3B1	chr1:119507116-119515058	0
XLOC_000709	HSD3BP4	chr1:119563879-119572576	0.0392377
XLOC_000710	PHGDH	chr1:119711795-119744226	36.149
XLOC_000711	NBPF8	chr1:120419990-120467844	7.51991
XLOC_000712	-	chr1:120639473-120644965	0.0443737
XLOC_000713	-	chr1:120810909-120813976	0
XLOC_000714	PPIAL4A	chr1:120889745-120890530	0
XLOC_000715	LINC00623	chr1:120912237-120955811	2.46774
XLOC_000716	RNVU1-4	chr1:120912237-120955811	0
XLOC_000717	FCGR1B	chr1:121087344-121097161	0.0627669
XLOC_000718	SRGAP2C	chr1:121185061-121461741	0.291785
XLOC_000719	SRGAP2-AS1	chr1:121185061-121461741	0
XLOC_000720	EMBP1	chr1:121518371-121596902	2.55286
XLOC_000721	LOC388692	chr1:143792494-143797108	0
XLOC_000722	FCGR1C	chr1:143874742-143883733	0
XLOC_000723	SRGAP2D	chr1:143972638-144069704	0.199992
XLOC_000724	RNVU1-15	chr1:144412575-144412740	0
XLOC_000725	PPIAL4E	chr1:144592867-144593652	0
XLOC_000726	SRGAP2-AS1	chr1:144641368-145093362	0
XLOC_000727	DRD5P2	chr1:144641368-145093362	0
XLOC_000728	LOC645166	chr1:144641368-145093362	0
XLOC_000729	FAM72D	chr1:145095999-145112692	0.419267
XLOC_000730	RNVU1-14	chr1:145281115-145281279	0
XLOC_000731	GPR89A	chr1:145607959-145670464	12.1816
XLOC_000732	CD160	chr1:145719445-145740747	0.970073
XLOC_000733	NUDT17,POLR3C	chr1:145742030-145859804	22.0998
XLOC_000734	GNRHR2	chr1:145919012-145927536	2.99187
XLOC_000735	POLR3GL	chr1:145959440-145978850	214.183
XLOC_000736	LOC101928979	chr1:146051417-146062852	5.46711
XLOC_000737	NUDT4P1,NUDT4P2	chr1:146297772-146301614	0
XLOC_000738	RNU1-3	chr1:146376806-146376970	0
XLOC_000739	CH17-408M7.1	chr1:146486331-146525289	0
XLOC_000740	HYDIN2	chr1:146547488-146822034	0
XLOC_000741	NBPF12	chr1:146938544-146996093	8.77466
XLOC_000742	PDIA3P1	chr1:147174548-147181841	11.6003
XLOC_000743	CHD1L	chr1:147242176-147295766	54.5574
XLOC_000744	BCL9	chr1:147541500-147626222	11.5076
XLOC_000745	GJA8	chr1:147902819-147909268	0
XLOC_000746	GPR89B	chr1:147928392-147993521	6.55269
XLOC_000747	MIR6077	chr1:148388281-148388363	0
XLOC_000748	LOC100132057,RNVU1-3	chr1:148402384-148461819	1.4026
XLOC_000749	NUDT4P1,NUDT4P2	chr1:148748555-148752397	0
XLOC_000750	PDE4DIP	chr1:148808180-149033019	30.866
XLOC_000751	LOC653513	chr1:149175467-149251142	2.40436
XLOC_000752	PPIAL4C	chr1:149583822-149584607	1.49078
XLOC_000753	LINC00869	chr1:149607011-149679523	36.5948
XLOC_000754	LOC388692	chr1:149701103-149705717	0.857144
XLOC_000755	FCGR1A	chr1:149782688-149812373	0
XLOC_000756	HIST2H4A	chr1:149832656-149833052	0
XLOC_000757	-	chr1:149848133-149851594	0.243231
XLOC_000758	HIST2H2AA3	chr1:149848133-149851594	0
XLOC_000759	HIST2H3A	chr1:149852618-149853125	0
XLOC_000760	HIST2H2AC	chr1:149886974-149887411	1.92719
XLOC_000761	BOLA1	chr1:149899601-149900795	45.8361
XLOC_000762	VPS45	chr1:150066826-150145327	19.4758
XLOC_000763	PLEKHO1	chr1:150149433-150160065	2.41338
XLOC_000764	CA14	chr1:150257742-150282191	10.5382
XLOC_000765	C1orf54	chr1:150257742-150282191	3.17702
XLOC_000766	CIART	chr1:150282532-150287092	32.2073
XLOC_000767	MRPS21	chr1:150293841-150308979	109.212
XLOC_000768	PRPF3	chr1:150321478-150353228	20.439
XLOC_000769	RPRD2	chr1:150364110-150477186	16.7329
XLOC_000770	TARS2	chr1:150487363-150507609	30.5225
XLOC_000771	MIR6878	chr1:150487363-150507609	0
XLOC_000772	ECM1	chr1:150508010-150513789	0.605386
XLOC_000773	FALEC	chr1:150515756-150518032	0.45464
XLOC_000774	-	chr1:150532208-150543617	3.63527
XLOC_000775	ADAMTSL4	chr1:150549368-150579738	22.0731
XLOC_000776	MIR4257	chr1:150549368-150579738	0
XLOC_000777	SETDB1	chr1:150926338-150964744	25.4976
XLOC_000778	ANXA9	chr1:150982022-151036162	33.9468
XLOC_000779	FAM63A	chr1:150982022-151036162	5.00155
XLOC_000780	PRUNE	chr1:150982022-151036162	31.8937
XLOC_000781	BNIPL	chr1:151036552-151047600	2.01338
XLOC_000782	C1orf56	chr1:151047782-151059649	12.0514
XLOC_000783	MLLT11	chr1:151059674-151068497	3.40002
XLOC_000784	GABPB2	chr1:151070311-151120777	2.47514
XLOC_000785	SCNM1,TNFAIP8L2,TNFAIP8L2-SCNM1	chr1:151156628-151176071	15.3319
XLOC_000786	PIP5K1A	chr1:151198375-151249531	41.0361
XLOC_000787	PSMD4	chr1:151254720-151267478	228.849
XLOC_000788	ZNF687	chr1:151281554-151327715	14.9772
XLOC_000789	GBAT2	chr1:151340609-151347891	0
XLOC_000790	PSMB4	chr1:151399564-151401936	655.94
XLOC_000791	CGN	chr1:151511385-151538691	28.4008
XLOC_000792	TUFT1	chr1:151540304-151583583	7.93833
XLOC_000793	MIR554	chr1:151540304-151583583	0
XLOC_000794	SNX27	chr1:151612185-151699083	18.8358
XLOC_000795	RIIAD1	chr1:151721536-151729606	0
XLOC_000796	OAZ3	chr1:151759642-151771330	2.91786
XLOC_000797	LOC100132111	chr1:151837862-151854089	6.37316
XLOC_000798	NBPF18P	chr1:152018277-152022509	0
XLOC_000799	FLG-AS1	chr1:152189584-152366692	3.93089
XLOC_000800	LCE5A	chr1:152510843-152512177	0.239218
XLOC_000801	CRCT1	chr1:152514501-152516005	0
XLOC_000802	LCE3C	chr1:152600661-152601086	0
XLOC_000803	LCE3B	chr1:152613810-152614098	0
XLOC_000804	LCE2D	chr1:152663410-152664659	0
XLOC_000805	LCE2C	chr1:152675314-152676573	0
XLOC_000806	LCE2B	chr1:152686122-152687400	0
XLOC_000807	LCE2A	chr1:152698363-152699442	0
XLOC_000808	LCE4A	chr1:152709046-152709434	0
XLOC_000809	C1orf68	chr1:152719521-152720429	0
XLOC_000810	KPRP	chr1:152758029-152762053	0.0550898
XLOC_000811	LCE1F	chr1:152776371-152776969	0
XLOC_000812	LCE1E	chr1:152786276-152788425	0
XLOC_000813	LCE1D	chr1:152796750-152798181	0
XLOC_000814	LCE1B	chr1:152811970-152813109	0
XLOC_000815	LCE1A	chr1:152827472-152828097	0
XLOC_000816	LCE6A	chr1:152842853-152843983	0
XLOC_000817	SMCP	chr1:152878321-152885047	0
XLOC_000818	IVL	chr1:152908562-152911886	0
XLOC_000819	SPRR4	chr1:152970652-152972573	0
XLOC_000820	SPRR1A	chr1:152984087-152985814	0
XLOC_000821	SPRR3	chr1:153001746-153003856	0
XLOC_000822	SPRR1B	chr1:153031202-153032900	0
XLOC_000823	LOC101928009	chr1:153174517-153191676	0
XLOC_000824	LELP1	chr1:153203429-153205125	0
XLOC_000825	PRR9	chr1:153217583-153219317	0
XLOC_000826	LOR	chr1:153259702-153262124	0
XLOC_000827	S100A9	chr1:153357853-153361027	5.25571
XLOC_000828	S100A7A	chr1:153416523-153423225	0
XLOC_000829	LOC101928034	chr1:153543618-153551769	0
XLOC_000830	S100A1	chr1:153618799-153646306	29.3782
XLOC_000831	CHTOP	chr1:153618799-153646306	45.7436
XLOC_000832	SNAPIN	chr1:153658653-153671028	63.7361
XLOC_000833	NPR1	chr1:153678687-153693992	2.96894
XLOC_000834	INTS3,SLC27A3	chr1:153728063-153780157	126.3
XLOC_000835	LOC343052	chr1:153793946-153796302	0
XLOC_000836	CREB3L4	chr1:153959098-153986377	21.8848
XLOC_000837	RPS27	chr1:153990762-153992155	8964.07
XLOC_000838	UBAP2L	chr1:154206700-154271510	31.4424
XLOC_000839	HAX1	chr1:154271786-154275878	211.973
XLOC_000840	AQP10	chr1:154321115-154325325	0
XLOC_000841	ATP8B2	chr1:154325559-154351305	0.873928
XLOC_000842	IL6R	chr1:154405192-154469451	70.5658
XLOC_000843	TDRD10	chr1:154502218-154548147	0.278132
XLOC_000844	UBE2Q1-AS1	chr1:154548574-154558644	0
XLOC_000845	CHRNB2	chr1:154567780-154579877	0.0882303
XLOC_000846	CKS1B	chr1:154974641-154981109	140.358
XLOC_000847	MIR4258	chr1:154974641-154981109	0
XLOC_000848	FLAD1	chr1:154983293-154993113	51.9484
XLOC_000849	LENEP	chr1:154993585-154994315	0.175899
XLOC_000850	ZBTB7B	chr1:155002629-155018525	42.4595
XLOC_000851	DCST1	chr1:155033805-155069553	0
XLOC_000852	ADAM15	chr1:155033805-155069553	18.5516
XLOC_000853	EFNA4	chr1:155033805-155069553	13.4472
XLOC_000854	EFNA3	chr1:155078871-155087538	3.95391
XLOC_000855	EFNA1	chr1:155127872-155134910	305.992
XLOC_000856	SLC50A1	chr1:155135343-155138858	75.0167
XLOC_000857	TRIM46	chr1:155169407-155184971	0.159543
XLOC_000858	MIR92B	chr1:155195176-155195272	0
XLOC_000859	MTX1	chr1:155195587-155227534	44.3698
XLOC_000860	HCN3	chr1:155277333-155301434	5.74419
XLOC_000861	FDPS	chr1:155304803-155331118	565.473
XLOC_000862	RUSC1	chr1:155304803-155331118	22.6981
XLOC_000863	POU5F1P4	chr1:155335260-155564053	0
XLOC_000864	ASH1L-AS1	chr1:155335260-155564053	1.27236
XLOC_000865	DAP3	chr1:155602107-155739009	111.763
XLOC_000866	MSTO1	chr1:155602107-155739009	19.1573
XLOC_000867	MSTO2P	chr1:155745767-155859400	0.486961
XLOC_000868	SYT11	chr1:155859468-155885199	0.416403
XLOC_000869	RXFP4	chr1:155941688-155942834	0.0863315
XLOC_000870	LAMTOR2	chr1:156054725-156058510	325.217
XLOC_000871	RAB25	chr1:156061174-156070504	0.0797396
XLOC_000872	LMNA	chr1:156082545-156140089	239.112
XLOC_000873	SEMA4A	chr1:156149943-156177751	1.15784
XLOC_000874	SLC25A44	chr1:156193931-156212796	28.6533
XLOC_000875	BGLAP,PMF1,PMF1-BGLAP	chr1:156212987-156248117	92.4567
XLOC_000876	TMEM79	chr1:156282912-156292443	7.50612
XLOC_000877	TSACC	chr1:156308960-156346994	6.81265
XLOC_000878	RHBG	chr1:156369188-156385221	39.9759
XLOC_000879	TTC24	chr1:156579726-156586770	0
XLOC_000880	APOA1BP	chr1:156591765-156594299	143.065
XLOC_000881	HAPLN2	chr1:156619293-156625725	0.21207
XLOC_000882	BCAN	chr1:156641947-156659532	0.081449
XLOC_000883	RRNAD1	chr1:156721890-156736960	27.6883
XLOC_000884	PRCC	chr1:156767481-156800882	104.782
XLOC_000885	NTRK1	chr1:156806242-156881850	0.0323178
XLOC_000886	PEAR1	chr1:156893730-156916434	0.553209
XLOC_000887	LRRC71	chr1:156920631-156933088	0
XLOC_000888	CYCSP52	chr1:157121193-157138591	0
XLOC_000889	KIRREL	chr1:157993272-158100262	0.37759
XLOC_000890	CD1D	chr1:158179946-158186426	0.146107
XLOC_000891	CD1A	chr1:158254136-158258268	0
XLOC_000892	CD1C	chr1:158289772-158294774	0.355548
XLOC_000893	CD1E	chr1:158353695-158357553	0.288357
XLOC_000894	OR10K1	chr1:158465561-158466503	0
XLOC_000895	OR10R2	chr1:158479877-158480885	0
XLOC_000896	OR10Z1	chr1:158606438-158607380	0
XLOC_000897	OR6K6	chr1:158754815-158755847	0
XLOC_000898	MNDA	chr1:158831377-158849480	0.616798
XLOC_000899	IFI16,PYHIN1	chr1:158931546-159055155	1.50813
XLOC_000900	CADM3	chr1:159171586-159203142	0
XLOC_000901	ACKR1	chr1:159204012-159206500	0.580993
XLOC_000902	FCER1A	chr1:159289713-159308224	1.04925
XLOC_000903	OR10J1	chr1:159439721-159440810	0
XLOC_000904	OR10J5	chr1:159509990-159558278	0.331342
XLOC_000905	APCS	chr1:159587825-159588871	55.2456
XLOC_000906	DUSP23	chr1:159780968-159782543	125.895
XLOC_000907	FCRL6	chr1:159800510-159816696	0.457905
XLOC_000908	SLAMF8	chr1:159826688-159862657	0.308805
XLOC_000909	LINC01133	chr1:159961223-159979086	0
XLOC_000910	KCNJ9	chr1:160081569-160089422	0
XLOC_000911	ATP1A2	chr1:160115729-160143584	0.0247144
XLOC_000912	ATP1A4	chr1:160151561-160186977	0
XLOC_000913	CASQ1	chr1:160190494-160201886	0.0823075
XLOC_000914	PEA15	chr1:160202198-160215404	77.3333
XLOC_000915	SUMO1P3	chr1:160288586-160358952	0
XLOC_000916	NCSTN	chr1:160288586-160358952	64.9062
XLOC_000917	NHLH1	chr1:160367070-160372848	0.0575192
XLOC_000918	VANGL2	chr1:160400573-160428678	0.0272671
XLOC_000919	SLAMF7	chr1:160739056-160755568	0.271636
XLOC_000920	LY9	chr1:160796073-160828813	0.118072
XLOC_000921	LOC101928372	chr1:160932464-160954799	0
XLOC_000922	KLHDC9	chr1:161098360-161100348	6.07322
XLOC_000923	NIT1	chr1:161100555-161158856	48.3852
XLOC_000924	UFC1	chr1:161100555-161158856	181.596
XLOC_000925	USP21	chr1:161159463-161165726	16.5006
XLOC_000926	PPOX	chr1:161166390-161171220	20.0131
XLOC_000927	NDUFS2	chr1:161199314-161214394	165.85
XLOC_000928	FCER1G	chr1:161215296-161219248	8.53798
XLOC_000929	TOMM40L	chr1:161225938-161238210	26.6759
XLOC_000930	PCP4L1	chr1:161258726-161285450	2.65801
XLOC_000931	SDHC	chr1:161314375-161367883	87.8225
XLOC_000932	FCGR2A	chr1:161505414-161519570	1.01615
XLOC_000933	HSPA6	chr1:161524539-161526897	1.62284
XLOC_000934	FCGR2C	chr1:161581338-161608551	0.290279
XLOC_000935	FCGR2B	chr1:161663114-161678654	0.349441
XLOC_000936	FCRLA	chr1:161706971-161714352	0.683726
XLOC_000937	FCRLB	chr1:161721543-161728143	0.267159
XLOC_000938	DUSP12	chr1:161749464-161757235	24.5797
XLOC_000939	ATF6	chr1:161766243-161964125	7.12736
XLOC_000940	C1orf226,NOS1AP	chr1:162069784-162386818	8.26672
XLOC_000941	MIR4654	chr1:162069784-162386818	0
XLOC_000942	MIR556	chr1:162069784-162386818	0
XLOC_000943	UHMK1	chr1:162497173-162529653	42.3466
XLOC_000944	UAP1	chr1:162561281-162599843	102.979
XLOC_000945	DDR2	chr1:162632437-162787169	1.32187
XLOC_000946	HSD17B7	chr1:162790701-162812818	25.713
XLOC_000947	RGS4	chr1:163068605-163076802	0.0826624
XLOC_000948	LOC101928404	chr1:163142295-163321791	0
XLOC_000949	NUF2	chr1:163321932-163355763	5.04831
XLOC_000950	PBX1	chr1:164559359-164851823	0.517574
XLOC_000951	LRRC52	chr1:165476841-165582104	0
XLOC_000952	MGST3	chr1:165630872-165656135	139.46
XLOC_000953	LOC440700	chr1:165698749-165709962	0.144814
XLOC_000954	LOC100147773	chr1:165768928-165775448	0.250866
XLOC_000955	UCK2	chr1:165827494-165911618	11.4166
XLOC_000956	FMO9P	chr1:166603915-166625236	0
XLOC_000957	POGK	chr1:166839486-166854472	27.3214
XLOC_000958	MAEL	chr1:166975581-167022212	0
XLOC_000959	DUSP27	chr1:167094849-167129165	0
XLOC_000960	POU2F1	chr1:167220828-167427345	1.81218
XLOC_000961	RCSD1	chr1:167630236-167706249	0.734573
XLOC_000962	MPZL1	chr1:167721949-167791919	16.8222
XLOC_000963	DCAF6	chr1:167916674-168075843	57.7525
XLOC_000964	MIR1255B2	chr1:167916674-168075843	0
XLOC_000965	TIPRL	chr1:168178844-168202113	31.336
XLOC_000966	SFT2D2	chr1:168225954-168253373	20.3528
XLOC_000967	TBX19	chr1:168281039-168314428	1.01398
XLOC_000968	MIR557	chr1:168375523-168375621	0
XLOC_000969	XCL1	chr1:168576472-168582077	0
XLOC_000970	LINC00626	chr1:168786940-168792888	0
XLOC_000971	ATP1B1	chr1:169106708-169460669	125.841
XLOC_000972	BLZF1	chr1:169106708-169460669	7.52855
XLOC_000973	C1orf112	chr1:169792531-169893959	5.35164
XLOC_000974	METTL11B	chr1:170146046-170167782	0
XLOC_000975	GORAB	chr1:170461316-170553833	12.7525
XLOC_000976	PRRX1	chr1:170664171-170739400	0.111709
XLOC_000977	MROH9	chr1:170935470-171064765	0
XLOC_000978	FMO3	chr1:171090876-171117819	366.789
XLOC_000979	MIR1295B	chr1:171090876-171117819	0
XLOC_000980	FMO6P	chr1:171137739-171161563	0.0649676
XLOC_000981	FMO2	chr1:171185207-171212683	0.0853994
XLOC_000982	FMO1	chr1:171248470-171285978	6.76616
XLOC_000983	FMO4	chr1:171314160-171342487	16.1432
XLOC_000984	PRRC2C	chr1:171485526-171593511	23.629
XLOC_000985	METTL13	chr1:171781620-171797716	15.4897
XLOC_000986	DNM3	chr1:171841477-172418553	0.740987
XLOC_000987	DNM3-IT1	chr1:171841477-172418553	0
XLOC_000988	MIR3120	chr1:171841477-172418553	0
XLOC_000989	C1orf105	chr1:172420687-172468829	0.471833
XLOC_000990	SUCO	chr1:172532348-172612097	28.5317
XLOC_000991	FASLG	chr1:172659007-172666872	0.110417
XLOC_000992	PRDX6	chr1:173477346-173488807	388.482
XLOC_000993	LOC730159	chr1:173608335-173669862	0
XLOC_000994	KLHL20	chr1:173714940-173788935	6.64985
XLOC_000995	DARS2	chr1:173824658-173858544	29.7096
XLOC_000996	GAS5-AS1	chr1:173863247-173886636	2.42198
XLOC_000997	ZBTB37	chr1:173863247-173886636	0.748292
XLOC_000998	RABGAP1L	chr1:174159413-174995310	7.50755
XLOC_000999	GPR52	chr1:174159413-174995310	0
XLOC_001000	CACYBP	chr1:174999434-175023455	31.0732
XLOC_001001	TNN	chr1:175067857-175148066	0.0275401
XLOC_001002	LOC101928751	chr1:175877342-175880464	0
XLOC_001003	PAPPA2	chr1:176463170-176842834	0
XLOC_001004	BRINP2	chr1:177171387-177282422	0
XLOC_001005	LOC102724661	chr1:177351585-177366458	0
XLOC_001006	LOC101928778	chr1:177700523-177710330	0
XLOC_001007	RASAL2	chr1:178091507-178479513	7.12359
XLOC_001008	TEX35	chr1:178513076-178523500	0
XLOC_001009	C1orf220	chr1:178542795-178551746	7.45687
XLOC_001010	MIR4424	chr1:178677748-178677834	0
XLOC_001011	RALGPS2	chr1:178722590-178924351	49.4785
XLOC_001012	FAM20B	chr1:179025838-179076569	14.2304
XLOC_001013	TOR3A	chr1:179081186-179097985	234.309
XLOC_001014	SOAT1	chr1:179293713-179358683	5.79555
XLOC_001015	AXDND1	chr1:179365719-179575952	0.0162045
XLOC_001016	TDRD5	chr1:179591612-179691273	0.0258129
XLOC_001017	FAM163A	chr1:179743162-179816198	0
XLOC_001018	TOR1AIP1	chr1:179881624-179925061	20.4591
XLOC_001019	CEP350	chr1:179954772-180114928	8.975
XLOC_001020	QSOX1	chr1:180154832-180200724	130.847
XLOC_001021	LHX4	chr1:180230297-180276219	0.837408
XLOC_001022	OVAAL	chr1:180558973-180566518	0
XLOC_001023	XPR1	chr1:180632009-180890279	3.81021
XLOC_001024	KIAA1614	chr1:180912072-180951560	4.89581
XLOC_001025	MR1	chr1:181033424-181061938	0.0910731
XLOC_001026	IER5	chr1:181088501-181090843	9.18897
XLOC_001027	LOC101928973	chr1:181174483-181182206	0
XLOC_001028	GM140	chr1:181236387-181238604	0
XLOC_001029	CACNA1E	chr1:181483549-181806784	0
XLOC_001030	LINC00272	chr1:182407620-182414813	0
XLOC_001031	RGSL1	chr1:182450120-182560598	0
XLOC_001032	LOC284648	chr1:182615139-182616633	0
XLOC_001033	NPL	chr1:182789448-182831128	0.78542
XLOC_001034	DHX9	chr1:182839303-182887982	27.7617
XLOC_001035	LAMC1	chr1:183023459-183145592	43.341
XLOC_001036	LAMC2	chr1:183186038-183245127	0.0428673
XLOC_001037	SMG7	chr1:183460875-183554332	31.889
XLOC_001038	RGL1	chr1:183636046-183928551	0.709459
XLOC_001039	TSEN15	chr1:184051650-184074210	20.6383
XLOC_001040	C1orf21	chr1:184387015-184629021	0.183906
XLOC_001041	RNF2	chr1:185045418-185102693	3.71073
XLOC_001042	SWT1	chr1:185118085-185294064	4.679
XLOC_001043	HMCN1	chr1:185734550-186190953	0.0337689
XLOC_001044	PRG4	chr1:186296272-186375325	5.41672
XLOC_001045	C1orf27	chr1:186375757-186421371	29.5187
XLOC_001046	OCLM	chr1:186375757-186421371	0
XLOC_001047	LOC102724919	chr1:186435160-186470291	0
XLOC_001048	PACERR	chr1:186680653-186681446	0
XLOC_001049	PLA2G4A	chr1:186828899-186988981	0.086562
XLOC_001050	LINC01036	chr1:187092841-187360244	0
XLOC_001051	-	chr1:187960498-188367710	0
XLOC_001052	LINC01351	chr1:190478259-190481394	0
XLOC_001053	LOC440704	chr1:190624889-190801658	0
XLOC_001054	RGS18	chr1:192158461-192187352	0.304333
XLOC_001055	RGS21	chr1:192316991-192367284	0
XLOC_001056	RGS1	chr1:192575726-192580029	0.139044
XLOC_001057	RGS13	chr1:192636137-192660310	0.0374735
XLOC_001058	MIR4426	chr1:192716327-192716390	0
XLOC_001059	RGS2	chr1:192809038-192812277	1.32533
XLOC_001060	TROVE2	chr1:193012365-193095576	8.79719
XLOC_001061	CDC73	chr1:193121957-193254812	8.40043
XLOC_001062	MIR1278	chr1:193121957-193254812	0
XLOC_001063	LINC01031	chr1:193304744-193365953	0
XLOC_001064	CFH	chr1:196651870-196754937	130.665
XLOC_001065	CFHR3	chr1:196774799-196794073	24.0341
XLOC_001066	CFHR1	chr1:196819730-196832189	1007.75
XLOC_001067	CFHR4	chr1:196886373-196922257	17.0277
XLOC_001068	CFHR2	chr1:196943515-196959226	459.826
XLOC_001069	CFHR5	chr1:196977536-197009680	3.37575
XLOC_001070	CRB1	chr1:197201461-197478455	0.0865954
XLOC_001071	C1orf53	chr1:197902551-197907367	41.2811
XLOC_001072	LHX9	chr1:197912504-197930143	0
XLOC_001073	NEK7	chr1:198156977-198323211	33.4189
XLOC_001074	PTPRC	chr1:198638967-198757476	1.1983
XLOC_001075	LINC01221	chr1:198992588-199076735	0
XLOC_001076	NR5A2	chr1:200027601-200177422	37.2172
XLOC_001077	-	chr1:200411584-200474612	47.0407
XLOC_001078	LOC101929224	chr1:200644036-200694250	0.3701
XLOC_001079	CAMSAP2	chr1:200738909-200860708	6.21812
XLOC_001080	GPR25	chr1:200872954-200874178	0
XLOC_001081	C1orf106	chr1:200891498-200915736	0.327553
XLOC_001082	IGFN1	chr1:201190824-201228952	0.0124104
XLOC_001083	PKP1	chr1:201283451-201332993	0
XLOC_001084	RPS10P7	chr1:201519903-201520592	1.25893
XLOC_001085	NAV1	chr1:201648321-201884605	0.280689
XLOC_001086	MIR5191	chr1:201648321-201884605	0
XLOC_001087	MIR1231	chr1:201648321-201884605	0
XLOC_001088	IPO9	chr1:201648321-201884605	16.6047
XLOC_001089	SHISA4	chr1:201888643-201946588	20.0609
XLOC_001090	TIMM17A	chr1:201955490-201970661	51.7158
XLOC_001091	RNPEP	chr1:201982637-202006147	35.6171
XLOC_001092	MIR6740	chr1:201982637-202006147	0
XLOC_001093	ELF3	chr1:202010561-202017187	11.4187
XLOC_001094	GPR37L1	chr1:202122900-202129506	0
XLOC_001095	PTPRVP	chr1:202168050-202189449	0.035572
XLOC_001096	LGR6	chr1:202193989-202319761	0.604495
XLOC_001097	PPP1R12B	chr1:202348701-202588572	3.45452
XLOC_001098	PCAT6	chr1:202810945-202811913	0.149906
XLOC_001099	MGAT4EP	chr1:202820256-202827213	0.0234205
XLOC_001100	LOC148709	chr1:202861753-202889257	1.71792
XLOC_001101	TMEM183A	chr1:203007382-203024836	35.2873
XLOC_001102	PPFIA4	chr1:203026520-203078736	0.0333656
XLOC_001103	ADORA1	chr1:203127707-203167405	0.765955
XLOC_001104	LINC01353	chr1:203287151-203288796	0
XLOC_001105	BTG2	chr1:203305535-203309601	20.4055
XLOC_001106	PRELP	chr1:203475754-203491351	0.119073
XLOC_001107	OPTC	chr1:203494142-203508949	0
XLOC_001108	ATP2B4	chr1:203626786-203744081	6.08108
XLOC_001109	SNORA77	chr1:203626786-203744081	0
XLOC_001110	LINC00260	chr1:203626786-203744081	0
XLOC_001111	LAX1	chr1:203765155-203778173	0.046786
XLOC_001112	ZC3H11A	chr1:203795622-203854128	65.9312
XLOC_001113	ZBED6	chr1:203795622-203854128	2.45177
XLOC_001114	SNRPE	chr1:203861584-203871152	87.098
XLOC_001115	SOX13	chr1:204073117-204127743	49.601
XLOC_001116	LOC101929441	chr1:204131060-204152182	0.146692
XLOC_001117	MDM4	chr1:204516378-204558122	6.59999
XLOC_001118	LRRN2	chr1:204616072-204685469	3.45024
XLOC_001119	NFASC	chr1:204828653-205022822	0.270357
XLOC_001120	CNTN2	chr1:205043211-205078043	0
XLOC_001121	TMCC2	chr1:205227909-205273343	0.0274663
XLOC_001122	LEMD1-AS1	chr1:205373251-205422086	0.0711731
XLOC_001123	CDK18	chr1:205504555-205532793	1.0434
XLOC_001124	MFSD4	chr1:205568983-205602918	3.18041
XLOC_001125	LOC284581	chr1:205862078-205896087	0.0671695
XLOC_001126	LOC103021296	chr1:205913047-206003466	0
XLOC_001127	LOC103021295	chr1:205913047-206003466	0
XLOC_001128	C1orf186	chr1:206051778-206102459	0.0412571
XLOC_001129	SRGAP2	chr1:206205428-206464443	1.13071
XLOC_001130	IKBKE	chr1:206470242-206496890	0.970035
XLOC_001131	MIR6769B	chr1:206470242-206496890	0
XLOC_001132	RASSF5	chr1:206507529-206589284	1.42649
XLOC_001133	DYRK3	chr1:206635535-206655156	1.04358
XLOC_001134	MAPKAPK2	chr1:206685019-206734285	32.0621
XLOC_001135	IL19	chr1:206798869-206842981	0
XLOC_001136	IL20	chr1:206865808-206869223	0
XLOC_001137	IL24	chr1:206897442-206922033	0
XLOC_001138	PFKFB2	chr1:207053274-207081023	9.91287
XLOC_001139	C4BPB	chr1:207088841-207099995	623.746
XLOC_001140	C4BPA	chr1:207104227-207144972	444.025
XLOC_001141	CD55	chr1:207321471-207360966	7.51921
XLOC_001142	CR2	chr1:207454299-207489895	0
XLOC_001143	CR1	chr1:207496127-207641765	0.00634788
XLOC_001144	CR1L	chr1:207645112-207723691	0
XLOC_001145	CD46	chr1:207752037-207795516	126.33
XLOC_001146	LOC148696	chr1:207818378-207822596	0.0303944
XLOC_001147	-	chr1:207854520-207855760	0.115201
XLOC_001148	MIR205HG	chr1:209428822-209432547	0
XLOC_001149	CAMK1G	chr1:209583699-209613939	0.115962
XLOC_001150	G0S2	chr1:209675324-209676390	2.84369
XLOC_001151	HSD11B1	chr1:209686179-209736425	15.8236
XLOC_001152	TRAF3IP3	chr1:209756031-209784730	0.313952
XLOC_001153	DIEXF	chr1:209827966-209857565	6.82249
XLOC_001154	SYT14	chr1:209938173-210164288	0
XLOC_001155	SERTAD4	chr1:210231458-210243095	0
XLOC_001156	HHAT	chr1:210328251-211134115	6.61615
XLOC_001157	RCOR3	chr1:211259265-211317251	23.5136
XLOC_001158	TRAF5	chr1:211326614-211375015	6.45204
XLOC_001159	LINC00467	chr1:211382754-211432535	25.4206
XLOC_001160	LOC105748977	chr1:211639807-211654621	0
XLOC_001161	DTL	chr1:211940398-212105006	3.23915
XLOC_001162	MIR3122	chr1:211940398-212105006	0
XLOC_001163	PPP2R5A	chr1:212285536-212361863	102.876
XLOC_001164	SNORA16B	chr1:212285536-212361863	0
XLOC_001165	NENF	chr1:212432886-212446379	76.9459
XLOC_001166	LOC101929565	chr1:212545693-212556066	0
XLOC_001167	ATF3	chr1:212565333-212620777	1.41758
XLOC_001168	FAM71A	chr1:212624446-212626778	0
XLOC_001169	TATDN3	chr1:212791827-212816825	18.3133
XLOC_001170	FLVCR1	chr1:212858254-212899365	6.73181
XLOC_001171	VASH2	chr1:212950519-213015875	0.215595
XLOC_001172	RPS6KC1	chr1:213051232-213273465	18.3045
XLOC_001173	LINC00538	chr1:213817823-214042359	0
XLOC_001174	PROX1	chr1:213817823-214042359	33.7665
XLOC_001175	SMYD2	chr1:214281221-214337134	33.8508
XLOC_001176	CENPF	chr1:214603188-214664571	3.14065
XLOC_001177	KCNK2	chr1:215005541-215237093	0
XLOC_001178	KCTD3	chr1:215567391-215622730	113.071
XLOC_001179	LOC102723833	chr1:215622893-216423396	0
XLOC_001180	SPATA17	chr1:217631323-217868153	0.870864
XLOC_001181	LINC00210	chr1:217892899-217920804	0
XLOC_001182	LOC101929631	chr1:218043504-218059140	0
XLOC_001183	RRP15	chr1:218285286-218337983	6.38397
XLOC_001184	TGFB2	chr1:218344195-219173788	1.91277
XLOC_001185	MIR548F3	chr1:218344195-219173788	0
XLOC_001186	LYPLAL1	chr1:219173830-219212865	20.1583
XLOC_001187	-	chr1:219442105-219445377	0.550136
XLOC_001188	IARS2	chr1:220094112-220148041	116.728
XLOC_001189	MARK1	chr1:220528182-220664457	0.0626216
XLOC_001190	C1orf115	chr1:220690285-220699157	154.239
XLOC_001191	2019-03-02	chr1:220748333-220784254	91.4201
XLOC_001192	2019-03-01	chr1:220786696-220816770	129.891
XLOC_001193	LINC01352	chr1:220829254-220832428	0
XLOC_001194	HLX	chr1:220832762-220885058	21.7677
XLOC_001195	TAF1A-AS1	chr1:222554805-222594315	4.68042
XLOC_001196	MIA3	chr1:222618101-222668012	43.9183
XLOC_001197	BROX	chr1:222712552-222735196	15.208
XLOC_001198	FAM177B	chr1:222737215-222750660	0
XLOC_001199	DISP1	chr1:222815042-223006107	38.4047
XLOC_001200	CCDC185	chr1:223393372-223395470	0
XLOC_001201	CAPN2	chr1:223701592-223776112	86.2209
XLOC_001202	FBXO28	chr1:224114086-224162047	6.15151
XLOC_001203	DEGS1	chr1:224183207-224193440	21.8717
XLOC_001204	LOC101927164	chr1:224219612-224330189	0.231165
XLOC_001205	CNIH4	chr1:224356794-224379451	47.1803
XLOC_001206	CNIH3	chr1:224616476-224740547	0.390574
XLOC_001207	DNAH14	chr1:224929653-225399294	4.60683
XLOC_001208	-	chr1:225653549-225654883	0.0718103
XLOC_001209	SRP9	chr1:225777812-225790466	269.069
XLOC_001210	EPHX1	chr1:225810073-225882720	2190.61
XLOC_001211	H3F3A	chr1:226062286-226072002	285.661
XLOC_001212	MIXL1	chr1:226223617-226227055	0.299899
XLOC_001213	C1orf95	chr1:226548799-226609214	0.0242734
XLOC_001214	PSEN2	chr1:226870453-226896394	19.5615
XLOC_001215	ADCK3	chr1:226940236-226987545	55.2015
XLOC_001216	ZNF678	chr1:227563518-227680030	3.85435
XLOC_001217	SNAP47	chr1:227728538-227781231	34.8508
XLOC_001218	PRSS38	chr1:227815716-227846470	0
XLOC_001219	WNT3A	chr1:228007021-228061271	0
XLOC_001220	ARF1	chr1:228082659-228099212	328.751
XLOC_001221	MIR3620	chr1:228082659-228099212	0
XLOC_001222	GUK1	chr1:228140083-228148954	175.558
XLOC_001223	GJC2	chr1:228149713-228159826	0.0392514
XLOC_001224	IBA57	chr1:228165807-228182257	1.3776
XLOC_001225	OBSCN	chr1:228203505-228378875	0.854571
XLOC_001226	HIST3H2BB	chr1:228458106-228458558	0
XLOC_001227	MIR4666A	chr1:228462073-228462152	0
XLOC_001228	RNF187	chr1:228487366-228496188	62.1393
XLOC_001229	RHOU	chr1:228644646-228746669	36.0098
XLOC_001230	RAB4A,SPHAR	chr1:229263005-229305893	32.8431
XLOC_001231	LOC101927478	chr1:229508429-229514087	0
XLOC_001232	URB2	chr1:229626208-229661117	3.13724
XLOC_001233	GALNT2	chr1:230057788-230282130	68.5445
XLOC_001234	COG2	chr1:230642455-230693985	9.95101
XLOC_001235	CAPN9	chr1:230747383-230802003	0
XLOC_001236	LOC101927604	chr1:230874845-230879015	0.113874
XLOC_001237	ARV1	chr1:230979076-231000733	27.8973
XLOC_001238	TRIM67	chr1:231162927-231221568	0.0229666
XLOC_001239	GNPAT	chr1:231223762-231277973	47.6299
XLOC_001240	SPRTN	chr1:231337935-231355027	3.64076
XLOC_001241	DISC1,TSNAX	chr1:231528652-232041273	15.7683
XLOC_001242	DISC1-IT1	chr1:231528652-232041273	0
XLOC_001243	MAP10	chr1:232804891-232810346	0.00946862
XLOC_001244	NTPCR	chr1:232950572-233295713	24.322
XLOC_001245	KIAA1804	chr1:233327767-233385148	3.76067
XLOC_001246	KCNK1	chr1:233614003-233672512	16.3013
XLOC_001247	MIR4427	chr1:233614003-233672512	0
XLOC_001248	SLC35F3	chr1:233904711-234324518	0.0692456
XLOC_001249	MIR4671	chr1:233904711-234324518	0
XLOC_001250	COA6	chr1:234368161-234384989	105.495
XLOC_001251	LINC00184	chr1:234629310-234634780	0
XLOC_001252	LOC101927787	chr1:234646288-234660924	0
XLOC_001253	LINC01132	chr1:234724041-234731643	0.225175
XLOC_001254	GGPS1	chr1:235328437-235344529	9.76535
XLOC_001255	TBCE	chr1:235367359-235504481	22.462
XLOC_001256	MIR5096	chr1:235512822-235883708	0
XLOC_001257	GPR137B	chr1:236142531-236211212	3.04952
XLOC_001258	EDARADD	chr1:236394379-236488242	0.0879019
XLOC_001259	LGALS8	chr1:236518213-236604541	13.0887
XLOC_001260	ACTN2	chr1:236686453-236764627	0.730177
XLOC_001261	MTR	chr1:236795280-236903981	7.48231
XLOC_001262	RYR2	chr1:237042401-237834298	3.05308
XLOC_001263	MIR4428	chr1:237042401-237834298	0
XLOC_001264	LOC100130331	chr1:237862174-237928319	0
XLOC_001265	CHRM3	chr1:239629072-239909417	0.198958
XLOC_001266	RPS7P5	chr1:240007523-240013260	0
XLOC_001267	FMN2	chr1:240091884-240475189	0
XLOC_001268	MIR3123	chr1:240775513-241357230	0
XLOC_001269	KMO	chr1:241532133-241640399	0.0401589
XLOC_001270	WDR64	chr1:241652277-241802132	0.013177
XLOC_001271	EXO1	chr1:241848187-241890787	1.37278
XLOC_001272	BECN2	chr1:241957766-241959062	0
XLOC_001273	SDCCAG8	chr1:243256004-243850081	6.19543
XLOC_001274	MIR4677	chr1:243256004-243850081	0
XLOC_001275	LOC339529	chr1:243917401-244047318	0
XLOC_001276	ZBTB18	chr1:244048887-244057478	6.84543
XLOC_001277	C1orf100	chr1:244352634-244389086	0
XLOC_001278	C1orf101	chr1:244461370-244640360	1.49523
XLOC_001279	DESI2	chr1:244653047-244709034	17.1111
XLOC_001280	COX20	chr1:244835336-244864537	5.5341
XLOC_001281	EFCAB2	chr1:244965203-245125228	6.36028
XLOC_001282	KIF26B	chr1:245154984-245703126	1.23231
XLOC_001283	CNST	chr1:246566336-246668582	12.1782
XLOC_001284	SCCPDH	chr1:246724075-246768138	125.987
XLOC_001285	LINC01341	chr1:246770627-246792812	4.83458
XLOC_001286	VN1R5	chr1:247256071-247257145	0.0778759
XLOC_001287	NLRP3	chr1:247416155-247449439	0.118446
XLOC_001288	OR2W5	chr1:247491067-247492409	0
XLOC_001289	GCSAML	chr1:247507057-247577690	0
XLOC_001290	OR2G2	chr1:247588359-247589313	0
XLOC_001291	OR2G3	chr1:247605585-247606515	0
XLOC_001292	TRIM58	chr1:247857198-247880136	0.0120406
XLOC_001293	OR2W3	chr1:247895586-247896531	0
XLOC_001294	OR2T8	chr1:247921017-247921956	0
XLOC_001295	OR2L13	chr1:247937028-248100922	0
XLOC_001296	OR2L8	chr1:247937028-248100922	0
XLOC_001297	OR2AK2	chr1:247937028-248100922	0
XLOC_001298	OR2L1P	chr1:247937028-248100922	0
XLOC_001299	OR2L5	chr1:247937028-248100922	0
XLOC_001300	OR2L2	chr1:247937028-248100922	0
XLOC_001301	OR2L3	chr1:247937028-248100922	0
XLOC_001302	OR2M1P	chr1:248122135-248122780	0
XLOC_001303	OR2M5	chr1:248145147-248146086	0
XLOC_001304	OR2M2	chr1:248179985-248181029	0
XLOC_001305	OR2M3	chr1:248203067-248204006	0
XLOC_001306	OR2M4	chr1:248238928-248239864	0
XLOC_001307	OR14C36	chr1:248348774-248349713	0
XLOC_001308	OR2T4	chr1:248361580-248362627	0
XLOC_001309	OR2T6	chr1:248387608-248388535	0
XLOC_001310	OR2T1	chr1:248405994-248407104	0
XLOC_001311	OR2T2	chr1:248452797-248453772	0
XLOC_001312	OR2T3	chr1:248473350-248474307	0
XLOC_001313	OR2T5	chr1:248488588-248489536	0
XLOC_001314	OR2G6	chr1:248521646-248522597	0
XLOC_001315	LOC101928226	chr1:248697061-248699110	0
XLOC_001316	MIR3124	chr1:248826376-248826443	0
XLOC_001317	ZNF672	chr1:248838177-248849517	20.6329
XLOC_001318	PGBD2	chr1:248873835-248920136	2.24724
XLOC_001319	MIR6859-4,WASH7P	chr1:11873-188265	14.3863
XLOC_001320	FAM138F	chr1:11873-188265	0
XLOC_001321	LOC729737	chr1:11873-188265	0.488312
XLOC_001322	MIR6859-1	chr1:11873-188265	0
XLOC_001323	FAM138D	chr1:205128-206597	0
XLOC_001324	OR4F16	chr1:450739-451678	0
XLOC_001325	LOC100132062	chr1:490755-495445	0.0989171
XLOC_001326	LOC100288069	chr1:514413-778688	1.88404
XLOC_001327	LOC101928626	chr1:514413-778688	0
XLOC_001328	MIR6723	chr1:514413-778688	0
XLOC_001329	OR4F29	chr1:514413-778688	0
XLOC_001330	LOC100133331	chr1:514413-778688	0.288319
XLOC_001331	LINC00115	chr1:826205-859446	0.552132
XLOC_001332	FAM41C	chr1:868070-876802	0.198028
XLOC_001333	LOC100130417	chr1:916817-919692	0
XLOC_001334	NOC2L	chr1:925740-959299	12.8707
XLOC_001335	PERM1	chr1:975198-982117	0
XLOC_001336	HES4	chr1:998961-1000172	3.34708
XLOC_001337	RNF223	chr1:1071745-1074307	0
XLOC_001338	C1orf159	chr1:1081817-1116356	3.16045
XLOC_001339	-	chr1:1125992-1128516	0.297911
XLOC_001340	TNFRSF18	chr1:1203507-1206709	0.55552
XLOC_001341	TNFRSF4	chr1:1211325-1214168	1.41514
XLOC_001342	SDF4	chr1:1216907-1232067	63.8249
XLOC_001343	FAM132A	chr1:1242445-1246722	0
XLOC_001344	UBE2J2	chr1:1253911-1273854	17.7906
XLOC_001345	ACAP3	chr1:1292383-1307889	13.4081
XLOC_001346	MIR6726	chr1:1292383-1307889	0
XLOC_001347	CPSF3L	chr1:1308359-1324687	19.5881
XLOC_001348	MIR6727	chr1:1308359-1324687	0
XLOC_001349	DVL1	chr1:1335274-1349141	20.7877
XLOC_001350	MIR6808	chr1:1335274-1349141	0
XLOC_001351	MXRA8	chr1:1352688-1363541	0.588938
XLOC_001352	AURKAIP1	chr1:1373727-1376764	66.9879
XLOC_001353	CCNL2	chr1:1385710-1399349	42.3933
XLOC_001354	MRPL20	chr1:1399529-1407313	91.0278
XLOC_001355	ANKRD65	chr1:1418419-1423218	0.250721
XLOC_001356	LOC102724312	chr1:1430156-1470158	0.911402
XLOC_001357	TMEM240	chr1:1534777-1540360	0
XLOC_001358	SSU72	chr1:1541672-1575061	48.1198
XLOC_001359	C1orf233	chr1:1598007-1600096	0.461479
XLOC_001360	CDK11A,CDK11B,SLC35E2	chr1:1635225-1747170	11.4382
XLOC_001361	SLC35E2B	chr1:1635225-1747170	5.81822
XLOC_001362	NADK	chr1:1751231-1780069	33.51
XLOC_001363	GNB1	chr1:1785284-1891117	40.8048
XLOC_001364	TMEM52	chr1:1917589-1919301	3.79521
XLOC_001365	CFAP74	chr1:1921950-2003837	0.0124048
XLOC_001366	FAAP20	chr1:2050469-2212720	31.0242
XLOC_001367	MORN1	chr1:2321252-2391751	1.73494
XLOC_001368	LOC100129534	chr1:2321252-2391751	0.734135
XLOC_001369	PEX10	chr1:2391774-2413789	13.8869
XLOC_001370	PANK4	chr1:2508530-2526628	3.73096
XLOC_001371	HES5	chr1:2528744-2530245	0.426727
XLOC_001372	LOC115110	chr1:2549919-2565622	0.0589975
XLOC_001373	MMEL1	chr1:2586459-2633042	1.36811
XLOC_001374	TTC34	chr1:2641367-2789665	0
XLOC_001375	LINC00982	chr1:3059616-3067725	0.165364
XLOC_001376	MEGF6	chr1:3487941-3611495	0.850284
XLOC_001377	MIR551A	chr1:3487941-3611495	0
XLOC_001378	WRAP73	chr1:3630766-3650107	4.90476
XLOC_001379	TP73-AS1	chr1:3652564-3747373	1.98454
XLOC_001380	LRRC47	chr1:3780219-3796504	14.3234
XLOC_001381	CEP104	chr1:3812080-3857233	2.50592
XLOC_001382	C1orf174	chr1:3889132-3900293	4.46068
XLOC_001383	NPHP4	chr1:5862635-6101193	2.43806
XLOC_001384	CHD5	chr1:6101786-6180134	0
XLOC_001385	RPL22	chr1:6185016-6199619	148.858
XLOC_001386	LOC102724450	chr1:6204839-6205780	0
XLOC_001387	ICMT	chr1:6206128-6235984	6.4563
XLOC_001388	GPR153	chr1:6247345-6260975	0.432403
XLOC_001389	ACOT7	chr1:6264271-6393766	20.7258
XLOC_001390	HES2	chr1:6415233-6419919	0.0156081
XLOC_001391	MIR4252	chr1:6424787-6520061	0
XLOC_001392	PLEKHG5,TNFRSF25	chr1:6424787-6520061	6.98196
XLOC_001393	NOL9	chr1:6521346-6554598	1.85031
XLOC_001394	KLHL21	chr1:6590723-6602898	11.5981
XLOC_001395	DNAJC11	chr1:6624864-6701906	10.5521
XLOC_001396	UTS2	chr1:7847611-7913221	0
XLOC_001397	TNFRSF9	chr1:7915870-7943165	0
XLOC_001398	ERRFI1	chr1:8011718-8026333	70.2108
XLOC_001399	RERE	chr1:8352402-8817640	7.18801
XLOC_001400	ENO1	chr1:8860999-8879884	111.698
XLOC_001401	MIR6728	chr1:8860999-8879884	0
XLOC_001402	SLC2A7	chr1:9003299-9026345	0
XLOC_001403	SLC2A5	chr1:9036945-9069828	0
XLOC_001404	GPR157	chr1:9102340-9129170	1.16613
XLOC_001405	MIR34A	chr1:9148106-9151805	1.77767
XLOC_001406	LOC100506022	chr1:9425093-9428996	0.167339
XLOC_001407	PIK3CD-AS1	chr1:9651731-9824526	0
XLOC_001408	PIK3CD-AS2	chr1:9651731-9824526	0.733241
XLOC_001409	CLSTN1	chr1:9651731-9824526	9.44315
XLOC_001410	CTNNBIP1	chr1:9848275-9910258	13.4244
XLOC_001411	LZIC	chr1:9926305-9985498	6.47187
XLOC_001412	DFFA	chr1:10460545-10472556	2.47329
XLOC_001413	CASZ1	chr1:10636605-10796676	0.293762
XLOC_001414	C1orf127	chr1:10946472-10982037	0
XLOC_001415	MASP2	chr1:11026522-11047383	6.46306
XLOC_001416	SRM	chr1:11054591-11060034	36.5221
XLOC_001417	EXOSC10	chr1:11066612-11099910	8.79772
XLOC_001418	MTOR	chr1:11106530-11262551	14.3918
XLOC_001419	FBXO2	chr1:11648360-11663327	16.3731
XLOC_001420	MAD2L2	chr1:11674479-11691621	26.7615
XLOC_001421	LOC102724659	chr1:11762192-11847783	0
XLOC_001422	MTHFR	chr1:11762192-11847783	1.44094
XLOC_001423	NPPA	chr1:11762192-11847783	0
XLOC_001424	NPPB	chr1:11857463-11858935	0
XLOC_001425	KIAA2013	chr1:11919587-11926428	13.7337
XLOC_001426	DHRS3	chr1:12567909-12617731	144.325
XLOC_001427	MIR6730	chr1:12567909-12617731	0
XLOC_001428	PRAMEF11	chr1:12824759-12831410	0
XLOC_001429	HNRNPCL1	chr1:12847376-12848756	0
XLOC_001430	PRAMEF4	chr1:12879211-12886201	0.0776146
XLOC_001431	PRAMEF10	chr1:12892895-12898270	0
XLOC_001432	PRAMEF6	chr1:12938471-12947580	0
XLOC_001433	LOC101929983	chr1:13049807-13053659	0
XLOC_001434	LOC645354	chr1:13094514-13099717	0
XLOC_001435	HNRNPCL2	chr1:13115487-13116854	0
XLOC_001436	PRAMEF25	chr1:13148750-13153111	0
XLOC_001437	HNRNPCL3	chr1:13164554-13165560	0
XLOC_001438	LOC400736	chr1:13196187-13201409	0
XLOC_001439	LOC391003	chr1:13222694-13226154	0
XLOC_001440	PRAMEF8	chr1:13281303-13285137	0
XLOC_001441	PRAMEF14	chr1:13341891-13347134	0
XLOC_001442	PRAMEF19	chr1:13368430-13371947	0
XLOC_001443	LRRC38	chr1:13474976-13513747	0
XLOC_001444	TMEM51-AS1	chr1:14598716-15152464	0.138679
XLOC_001445	C1orf195	chr1:15152531-15220478	0
XLOC_001446	CASP9	chr1:15491400-15524790	2.92466
XLOC_001447	AGMAT	chr1:15526812-15585110	20.3997
XLOC_001448	UQCRHL	chr1:15807161-15807699	0.526872
XLOC_001449	FLJ37453	chr1:15834214-15940455	1.06976
XLOC_001450	ZBTB17	chr1:15941477-15976132	5.96347
XLOC_001451	HSPB7	chr1:16014027-16018790	0
XLOC_001452	FAM131C	chr1:16057768-16073632	0.0495369
XLOC_001453	EPHA2	chr1:16124336-16156087	1.59201
XLOC_001454	ARHGEF19	chr1:16198073-16212609	1.40831
XLOC_001455	RSG1	chr1:16228697-16237164	0.821519
XLOC_001456	FBXO42	chr1:16246655-16352491	2.21892
XLOC_001457	SPATA21	chr1:16398642-16437424	0
XLOC_001458	CROCCP3	chr1:16466397-16492701	0.223885
XLOC_001459	RNU1-4	chr1:16514121-16514285	0
XLOC_001460	NBPF1	chr1:16562426-16613605	9.73273
XLOC_001461	CROCCP2	chr1:16618255-16645482	31.6313
XLOC_001462	-	chr1:16652687-16657288	0.666225
XLOC_001463	RNU1-3	chr1:16666784-16666948	0
XLOC_001464	ESPNP	chr1:16686165-16720157	1.93381
XLOC_001465	FAM231C	chr1:16733806-16734461	0
XLOC_001466	MST1L	chr1:16753861-16764480	23.2422
XLOC_001467	MIR3675	chr1:16858948-16859021	0
XLOC_001468	-	chr1:16888561-16889656	49.4386
XLOC_001469	MFAP2	chr1:16974503-16981586	0.660929
XLOC_001470	ATP13A2	chr1:16985956-17011972	2.77607
XLOC_001471	SDHB	chr1:17018725-17054170	38.4849
XLOC_001472	PADI2	chr1:17066760-17119453	0.0311259
XLOC_001473	RCC2	chr1:17406754-17439754	8.11549
XLOC_001474	TAS1R2	chr1:18839598-18859661	0.0329888
XLOC_001475	ALDH4A1	chr1:18871429-18902799	97.7928
XLOC_001476	MIR4695	chr1:18871429-18902799	0
XLOC_001477	MIR1290	chr1:18871429-18902799	0
XLOC_001478	IFFO2	chr1:18904279-18956332	3.35137
XLOC_001479	UBR4	chr1:19074505-19210252	20.5661
XLOC_001480	EMC1	chr1:19215178-19251559	2.06946
XLOC_001481	MRTO4	chr1:19251580-19262259	0.12537
XLOC_001482	AKR7L	chr1:19265981-19274074	0.234907
XLOC_001483	AKR7A3	chr1:19282562-19288786	0.417071
XLOC_001484	LOC100506730	chr1:19293246-19295736	1.07058
XLOC_001485	AKR7A2	chr1:19302707-19312146	16.4338
XLOC_001486	CAPZB	chr1:19338772-19485641	31.5226
XLOC_001487	TMCO4	chr1:19682212-19799917	2.03467
XLOC_001488	RNF186	chr1:19814028-19815278	0
XLOC_001489	PLA2G2E	chr1:19920306-19923617	0
XLOC_001490	PLA2G2A	chr1:19975430-19980439	0.24459
XLOC_001491	PLA2G2D	chr1:20112649-20119566	0.0413278
XLOC_001492	PLA2G2C	chr1:20163990-20175194	0
XLOC_001493	UBXN10-AS1	chr1:20184242-20196048	0
XLOC_001494	LINC01141	chr1:20359800-20428794	0
XLOC_001495	CAMK2N1	chr1:20482390-20486235	44.9712
XLOC_001496	MUL1	chr1:20499447-20508181	12.105
XLOC_001497	DDOST	chr1:20633454-20661544	83.042
XLOC_001498	KIF17	chr1:20662266-20718017	0.227647
XLOC_001499	SH2D5	chr1:20719731-20732640	0
XLOC_001500	HP1BP3	chr1:20742677-20787312	14.3828
XLOC_001501	EIF4G3	chr1:20806291-21176888	5.55875
XLOC_001502	MIR1256	chr1:20806291-21176888	0
XLOC_001503	ECE1	chr1:21217246-21345541	16.3748
XLOC_001504	RAP1GAP	chr1:21596214-21669766	8.49637
XLOC_001505	USP48	chr1:21678298-21783195	6.18988
XLOC_001506	HSPG2	chr1:21812264-21937297	5.34692
XLOC_001507	LOC101928043	chr1:22023993-22031224	0
XLOC_001508	WNT4	chr1:22117304-22143026	0.259027
XLOC_001509	MIR6127	chr1:22633257-22633366	0
XLOC_001510	MIR4253	chr1:22710837-22921500	0
XLOC_001511	LACTBL1	chr1:22953042-22965430	0
XLOC_001512	C1orf234	chr1:23010833-23015850	0
XLOC_001513	MIR4419A	chr1:23019447-23083691	0
XLOC_001514	LUZP1	chr1:23084022-23178101	0.529611
XLOC_001515	HTR1D	chr1:23191894-23194729	0.0233063
XLOC_001516	LINC01355	chr1:23280134-23285518	1.16377
XLOC_001517	HNRNPR	chr1:23304047-23344477	11.4986
XLOC_001518	ZNF436	chr1:23359447-23371837	2.33918
XLOC_001519	TCEA3	chr1:23380066-23425177	89.7065
XLOC_001520	ASAP3	chr1:23428562-23484257	6.1107
XLOC_001521	E2F2	chr1:23506427-23531220	0.209155
XLOC_001522	ID3	chr1:23557929-23559794	13.4289
XLOC_001523	TCEB3-AS1	chr1:23743365-23778297	6.05224
XLOC_001524	GALE	chr1:23795597-23800804	51.5596
XLOC_001525	HMGCL	chr1:23801876-23825459	48.671
XLOC_001526	FUCA1	chr1:23845080-23868369	30.6117
XLOC_001527	CNR2	chr1:23873969-23913327	0
XLOC_001528	SRSF10	chr1:23964346-23980463	8.6687
XLOC_001529	MYOM3	chr1:24056040-24112175	0.0115176
XLOC_001530	IL22RA1	chr1:24119770-24143285	0
XLOC_001531	IFNLR1	chr1:24154156-24187275	1.07319
XLOC_001532	STPG1	chr1:24319321-24415097	1.32462
XLOC_001533	RCAN3AS	chr1:24496332-24537620	2.57489
XLOC_001534	LOC100506985	chr1:24539273-24556024	2.50801
XLOC_001535	RUNX3	chr1:24899510-24965010	0.256326
XLOC_001536	MIR6731	chr1:24899510-24965010	0
XLOC_001537	SYF2	chr1:25222275-25232522	17.2134
XLOC_001538	RSRP1	chr1:25242248-25247494	24.4442
XLOC_001539	RHCE	chr1:25338297-25420872	0.0990058
XLOC_001540	LOC646471	chr1:25819553-25859458	0.298927
XLOC_001541	AUNIP	chr1:25819553-25859458	0.379985
XLOC_001542	PAQR7	chr1:25861483-25875650	2.53725
XLOC_001543	STMN1	chr1:25884185-25906877	38.7218
XLOC_001544	PAFAH2	chr1:25959766-25998157	3.93184
XLOC_001545	SLC30A2	chr1:26038021-26046138	0
XLOC_001546	TRIM63	chr1:26051304-26067634	0
XLOC_001547	UBXN11	chr1:26282281-26320523	6.23038
XLOC_001548	AIM1L	chr1:26321858-26354130	0.943037
XLOC_001549	ZNF683	chr1:26361633-26372794	0.192543
XLOC_001550	LOC101928324	chr1:26432281-26476642	0.516217
XLOC_001551	GPN2	chr1:26877859-26890383	5.4916
XLOC_001552	GPATCH3	chr1:26890487-26900471	5.17616
XLOC_001553	NR0B2	chr1:26911483-26914076	16.4705
XLOC_001554	KDF1	chr1:26949555-26960458	1.92501
XLOC_001555	FAM46B	chr1:27005019-27012842	0
XLOC_001556	SLC9A1	chr1:27098808-27155130	0.611487
XLOC_001557	MAP3K6	chr1:27355178-27366866	0.279367
XLOC_001558	FCN3	chr1:27369109-27374824	0.810407
XLOC_001559	CD164L2	chr1:27379099-27383333	0.0521921
XLOC_001560	WASF2	chr1:27404225-27490187	5.4352
XLOC_001561	AHDC1	chr1:27534114-27603749	2.38991
XLOC_001562	FGR	chr1:27612289-27635216	0.887761
XLOC_001563	IFI6	chr1:27666060-27672213	134.735
XLOC_001564	RPA2	chr1:27891525-27914797	15.3364
XLOC_001565	EYA3	chr1:27970337-28088637	1.80462
XLOC_001566	PTAFR	chr1:28147165-28193936	0.391324
XLOC_001567	DNAJC8	chr1:28200278-28233031	29.8576
XLOC_001568	SNHG12,SNORA44,SNORA61	chr1:28553016-28581854	5.75426
XLOC_001569	SNORD99	chr1:28553016-28581854	0
XLOC_001570	SNORA16A	chr1:28553016-28581854	0
XLOC_001571	TAF12	chr1:28603093-28643092	15.4497
XLOC_001572	TMEM200B	chr1:28886925-29123909	24.7426
XLOC_001573	SRSF4	chr1:29147737-29182125	19.704
XLOC_001574	MECR	chr1:29192535-29230958	3.30098
XLOC_001575	LOC101928460	chr1:29329619-29350114	0
XLOC_001576	LOC101929406	chr1:30013951-30037612	0
XLOC_001577	MATN1	chr1:30711276-30726822	0
XLOC_001578	LAPTM5	chr1:30732467-30757836	7.02299
XLOC_001579	MIR4420	chr1:30732467-30757836	0
XLOC_001580	SDC3	chr1:30869465-30908633	2.00925
XLOC_001581	PUM1	chr1:30931502-31065717	14.1954
XLOC_001582	SNORD103B	chr1:30931502-31065717	0
XLOC_001583	SNORD103A	chr1:30931502-31065717	0
XLOC_001584	SNORD85	chr1:30931502-31065717	0
XLOC_001585	NKAIN1	chr1:31179744-31239887	0
XLOC_001586	SNRNP40	chr1:31259567-31296797	14.4442
XLOC_001587	FABP3	chr1:31365252-31373076	1.22092
XLOC_001588	PEF1	chr1:31629861-31645237	20.9312
XLOC_001589	COL16A1	chr1:31652246-31704167	0.0668347
XLOC_001590	ADGRB2	chr1:31727104-31764063	0.0296653
XLOC_001591	MIR4254	chr1:31727104-31764063	0
XLOC_001592	SPOCD1	chr1:31790421-31816051	0.0304374
XLOC_001593	PTP4A2	chr1:31906419-31938387	16.5226
XLOC_001594	TMEM234	chr1:32216196-32222325	2.39469
XLOC_001595	MTMR9LP	chr1:32222369-32242022	1.0752
XLOC_001596	MARCKSL1	chr1:32333828-32336239	12.513
XLOC_001597	FAM229A	chr1:32361269-32362243	2.60146
XLOC_001598	BSDC1	chr1:32364632-32394461	17.3828
XLOC_001599	ZBTB8OS	chr1:32620819-32650590	12.835
XLOC_001600	SYNC	chr1:32651147-32702760	5.81703
XLOC_001601	YARS	chr1:32775238-32858879	10.8729
XLOC_001602	FNDC5	chr1:32862267-32872492	0.206211
XLOC_001603	TMEM54	chr1:32886496-32901352	2.16554
XLOC_001604	RNF19B	chr1:32936445-32964886	9.01702
XLOC_001605	AK2	chr1:33007939-33036911	15.6902
XLOC_001606	TRIM62	chr1:33145401-33182070	0.52198
XLOC_001607	A3GALT2	chr1:33306765-33321098	0
XLOC_001608	PHC2	chr1:33323622-33375593	60.0568
XLOC_001609	CSMD2	chr1:33513998-34165842	0.024541
XLOC_001610	MIR552	chr1:34669598-34669694	0
XLOC_001611	SMIM12	chr1:34850361-34859816	2.20662
XLOC_001612	DLGAP3	chr1:34865435-34929585	0
XLOC_001613	LOC653160	chr1:34975698-34978706	0.692586
XLOC_001614	ZMYM6NB	chr1:34981525-34985347	16.6995
XLOC_001615	ZMYM6	chr1:34986165-35031968	2.28269
XLOC_001616	-	chr1:35176385-35181885	11.1614
XLOC_001617	SFPQ	chr1:35183599-35193142	27.5367
XLOC_001618	KIAA0319L	chr1:35433489-35557436	14.7627
XLOC_001619	PSMB2	chr1:35599540-35641844	11.4684
XLOC_001620	C1orf216	chr1:35713875-35719189	5.10095
XLOC_001621	CLSPN	chr1:35732111-35769950	0.108651
XLOC_001622	COL8A2	chr1:36095235-36125723	0.0168751
XLOC_001623	TRAPPC3	chr1:36136568-36180849	25.7072
XLOC_001624	EVA1B	chr1:36322029-36324154	11.3446
XLOC_001625	STK40	chr1:36339618-36385927	10.0375
XLOC_001626	LSM10	chr1:36392481-36397959	35.1589
XLOC_001627	OSCP1	chr1:36417905-36450485	1.89497
XLOC_001628	MRPS15	chr1:36455760-36464439	58.7642
XLOC_001629	CSF3R	chr1:36466042-36483314	0.216172
XLOC_001630	GRIK3	chr1:36795526-37034243	0.0143391
XLOC_001631	LINC01137	chr1:37454877-37474443	2.12569
XLOC_001632	MEAF6	chr1:37489960-37514819	5.54125
XLOC_001633	MIR5581	chr1:37489960-37514819	0
XLOC_001634	SNIP1	chr1:37534448-37554344	2.2296
XLOC_001635	GNL2	chr1:37556918-37595985	10.183
XLOC_001636	RSPO1	chr1:37611349-37634923	0
XLOC_001637	C1orf109	chr1:37681569-37692242	5.06433
XLOC_001638	EPHA10	chr1:37715973-37765152	0.0140671
XLOC_001639	YRDC	chr1:37793860-37809454	3.39224
XLOC_001640	MTF1	chr1:37809566-37859620	0.751463
XLOC_001641	INPP5B	chr1:37860696-37947057	1.53174
XLOC_001642	SF3A3	chr1:37956979-37990089	11.7617
XLOC_001643	FHL3	chr1:37996766-38005531	2.87416
XLOC_001644	POU3F1	chr1:38043850-38046778	0.0274532
XLOC_001645	LINC01343	chr1:38209033-38214767	0
XLOC_001646	RRAGC	chr1:38838196-38859823	9.02814
XLOC_001647	GJA9,MYCBP	chr1:38862489-38881626	3.90323
XLOC_001648	RHBDL2	chr1:38885805-38941830	0.145215
XLOC_001649	PPIEL	chr1:39491645-39559698	0.134789
XLOC_001650	PABPC4	chr1:39560810-39576850	25.2573
XLOC_001651	SNORA55	chr1:39560810-39576850	0
XLOC_001652	HEYL	chr1:39623430-39639676	0.911454
XLOC_001653	NT5C1A	chr1:39659120-39672038	0
XLOC_001654	HPCAL4	chr1:39678647-39691710	0
XLOC_001655	BMP8B	chr1:39738844-39788861	0.440863
XLOC_001656	OXCT2	chr1:39738844-39788861	1.49518
XLOC_001657	TRIT1	chr1:39841030-39883511	4.20826
XLOC_001658	MYCL	chr1:39895423-39902015	11.0079
XLOC_001659	PPT1	chr1:40072709-40097470	16.7737
XLOC_001660	COL9A2	chr1:40300490-40317288	6.22057
XLOC_001661	RIMS3	chr1:40620679-40665652	0.157012
XLOC_001662	NFYC-AS1	chr1:40689079-40771606	0.372243
XLOC_001663	CITED4	chr1:40861055-40862346	34.6946
XLOC_001664	SLFNL1	chr1:41014589-41242143	0.0476286
XLOC_001665	SCMH1	chr1:41014589-41242143	9.49338
XLOC_001666	EDN2	chr1:41478774-41484683	0.251597
XLOC_001667	HIVEP3	chr1:41506364-42035925	0.0679059
XLOC_001668	GUCA2A	chr1:42162690-42164724	0.643024
XLOC_001669	FOXJ3	chr1:42176422-42335877	4.73424
XLOC_001670	ZMYND12	chr1:42430329-42456267	0.639358
XLOC_001671	CLDN19	chr1:42733092-42740254	0
XLOC_001672	P3H1	chr1:42746334-42767084	10.5785
XLOC_001673	SVBP	chr1:42807051-42844994	11.8819
XLOC_001674	SLC2A1	chr1:42925374-42983358	0.252306
XLOC_001675	EBNA1BP2	chr1:43164173-43254358	23.9618
XLOC_001676	MIR6733	chr1:43164173-43254358	0
XLOC_001677	C1orf210	chr1:43281885-43285820	1.98922
XLOC_001678	ELOVL1	chr1:43363396-43368074	38.9672
XLOC_001679	MIR6734	chr1:43363396-43368074	0
XLOC_001680	MED8	chr1:43383907-43389812	23.1676
XLOC_001681	HYI	chr1:43389884-43454247	5.72476
XLOC_001682	KDM4A-AS1	chr1:43650125-43707341	0
XLOC_001683	LOC101929592	chr1:43707532-43931165	0
XLOC_001684	SLC6A9	chr1:43991607-44031492	0.200671
XLOC_001685	ERI3	chr1:44221069-44355279	34.318
XLOC_001686	ERI3-IT1	chr1:44221069-44355279	0
XLOC_001687	TMEM53	chr1:44653246-44674608	9.23127
XLOC_001688	RNU5F-1	chr1:44674721-44725591	0
XLOC_001689	RNU5D-1	chr1:44731068-44731168	0
XLOC_001690	BEST4	chr1:44783584-44787754	0.232471
XLOC_001691	TCTEX1D4	chr1:44800363-44807285	0.145302
XLOC_001692	PTCH2	chr1:44819843-44842944	0.35511
XLOC_001693	EIF2B3	chr1:44850521-44986722	9.65805
XLOC_001694	HECTD3	chr1:45002547-45011355	6.60423
XLOC_001695	ZSWIM5	chr1:45016403-45206578	3.93074
XLOC_001696	MUTYH	chr1:45329241-45491168	2.45319
XLOC_001697	TESK2	chr1:45329241-45491168	2.51835
XLOC_001698	CCDC163P	chr1:45493925-45500079	3.93249
XLOC_001699	PRDX1	chr1:45500183-45522890	325.6
XLOC_001700	CCDC17	chr1:45620043-45624059	0.101382
XLOC_001701	GPBP1L1	chr1:45627303-45687109	28.5457
XLOC_001702	RPS15AP10	chr1:45627303-45687109	0
XLOC_001703	IPP	chr1:45688174-45750813	2.25742
XLOC_001704	PIK3R3	chr1:46039424-46185962	0.951397
XLOC_001705	POMGNT1	chr1:46188680-46221256	10.485
XLOC_001706	LRRC41	chr1:46247694-46303366	14.4596
XLOC_001707	LINC01398	chr1:46446672-46449704	0
XLOC_001708	KNCN	chr1:46538695-46604294	0
XLOC_001709	MKNK1	chr1:46538695-46604294	4.98438
XLOC_001710	MOB3C	chr1:46607714-46616891	1.31408
XLOC_001711	ATPAF1	chr1:46632736-46668427	18.1597
XLOC_001712	EFCAB14	chr1:46674035-46719111	8.79004
XLOC_001713	CYP4Z2P	chr1:46843094-46900475	0
XLOC_001714	CYP4A11	chr1:46929173-46941484	69.8347
XLOC_001715	PDZK1IP1	chr1:47183588-47190329	0
XLOC_001716	TAL1	chr1:47216289-47232335	0.276778
XLOC_001717	STIL	chr1:47250138-47314147	0.550173
XLOC_001718	FOXD2-AS1,LINC01389	chr1:47380795-47440691	2.50853
XLOC_001719	TRABD2B	chr1:47760525-47997115	1.05323
XLOC_001720	SKINTL	chr1:48101714-48182428	0
XLOC_001721	SPATA6	chr1:48295371-48472208	0.909833
XLOC_001722	AGBL4	chr1:48532854-50023954	0
XLOC_001723	BEND5	chr1:48532854-50023954	0
XLOC_001724	AGBL4-IT1	chr1:48532854-50023954	0
XLOC_001725	DMRTA2	chr1:50417550-50423447	0
XLOC_001726	FAF1	chr1:50441262-50960264	15.233
XLOC_001727	TTC39A	chr1:51287187-51345116	0.460951
XLOC_001728	EPS15	chr1:51354262-51519323	6.78182
XLOC_001729	NRD1	chr1:51616873-51878937	40.0548
XLOC_001730	RAB3B	chr1:51907955-51990764	0.0932868
XLOC_001731	KTI12,TXNDC12	chr1:52020131-52056171	21.4671
XLOC_001732	CC2D1B	chr1:52346728-52366205	3.07147
XLOC_001733	ORC1	chr1:52372828-52404471	0.795655
XLOC_001734	ZCCHC11	chr1:52423275-52553459	3.60351
XLOC_001735	COA7	chr1:52684453-52698399	5.10415
XLOC_001736	ECHDC2	chr1:52895909-52921774	52.4906
XLOC_001737	SLC1A7	chr1:53086469-53142632	1.27721
XLOC_001738	C1orf123	chr1:53196428-53220639	15.6385
XLOC_001739	MAGOH	chr1:53226891-53328149	35.8879
XLOC_001740	LRP8	chr1:53226891-53328149	0.0243285
XLOC_001741	SLC25A3P1	chr1:53438369-53440020	0
XLOC_001742	GLIS1	chr1:53506232-53734204	0
XLOC_001743	NDC1	chr1:53765460-53838552	5.24915
XLOC_001744	YIPF1	chr1:53851718-53889814	15.8917
XLOC_001745	HSPB11	chr1:53921560-53946306	30.5142
XLOC_001746	LDLRAD1	chr1:54007297-54018186	0.0611496
XLOC_001747	TMEM59	chr1:54026680-54112519	61.6141
XLOC_001748	CDCP2,CYB5RL	chr1:54138994-54200073	1.06476
XLOC_001749	SSBP3	chr1:54223029-54406395	9.91287
XLOC_001750	FAM151A	chr1:54548133-54634744	0.0365951
XLOC_001751	PARS2	chr1:54756897-54764553	2.74064
XLOC_001752	TTC22	chr1:54779710-54801390	5.4365
XLOC_001753	DHCR24	chr1:54849626-54887248	254.915
XLOC_001754	USP24	chr1:55039475-55215366	9.17005
XLOC_001755	PPAP2B	chr1:56494746-56579584	24.0625
XLOC_001756	C1orf168	chr1:56718792-56819696	2.91526
XLOC_001757	C8B	chr1:56929209-56966140	38.529
XLOC_001758	DAB1	chr1:56994859-58250539	0.0503864
XLOC_001759	OMA1	chr1:58480718-58546799	9.57493
XLOC_001760	TACSTD2	chr1:58575422-58577494	0.0824925
XLOC_001761	MYSM1	chr1:58654738-58700075	1.69791
XLOC_001762	JUN	chr1:58780790-58784113	9.92515
XLOC_001763	HSD52	chr1:59131935-59146807	0
XLOC_001764	MIR4711	chr1:59296830-59762731	0
XLOC_001765	CYP2J2	chr1:59893307-59926751	27.8659
XLOC_001766	C1orf87	chr1:59990393-60073770	0
XLOC_001767	LOC101926964	chr1:60659630-60825584	0
XLOC_001768	NFIA-AS2	chr1:60940243-60970776	0
XLOC_001769	NFIA-AS1	chr1:61077273-61462794	0
XLOC_001770	TM2D1	chr1:61681046-61725423	7.66738
XLOC_001771	MIR3116-2	chr1:61742476-62163919	0
XLOC_001772	KANK4	chr1:62236164-62319412	0.121232
XLOC_001773	DOCK7	chr1:62454725-62688368	4.09887
XLOC_001774	LINC00466	chr1:63159082-63317230	0
XLOC_001775	FOXD3-AS1	chr1:63320883-63325126	0
XLOC_001776	MIR6068	chr1:63326924-63326984	0
XLOC_001777	ITGB3BP	chr1:63440769-63523273	5.66105
XLOC_001778	ROR1-AS1	chr1:63774018-64181496	0
XLOC_001779	JAK1	chr1:64745094-64966504	16.7633
XLOC_001780	LINC01359	chr1:64979576-65002476	0.0772367
XLOC_001781	MIR3671	chr1:65057085-65058423	0.330644
XLOC_001782	MIR101-1	chr1:65058433-65058508	0
XLOC_001783	LOC101927139	chr1:65792509-66374579	0
XLOC_001784	INSL5	chr1:66797740-66801259	0
XLOC_001785	WDR78	chr1:66812885-66924887	0.236645
XLOC_001786	SLC35D1	chr1:66999202-67054397	14.7398
XLOC_001787	C1orf141	chr1:67092175-67134971	0
XLOC_001788	SERBP1	chr1:67404746-67430752	19.1022
XLOC_001789	GNG12	chr1:67701465-68232601	0.781875
XLOC_001790	DIRAS3	chr1:67701465-68232601	0
XLOC_001791	WLS	chr1:67701465-68232601	0.824062
XLOC_001792	MIR1262	chr1:67701465-68232601	0
XLOC_001793	RPE65	chr1:68428823-68449959	0
XLOC_001794	DEPDC1	chr1:68474151-68538627	0.723481
XLOC_001795	LRRC40	chr1:70144801-70252018	4.75408
XLOC_001796	ANKRD13C	chr1:70259001-70354734	1.84275
XLOC_001797	PTGER3	chr1:70852352-71081289	0.0372377
XLOC_001798	ZRANB2	chr1:70852352-71081289	14.4164
XLOC_001799	MIR186	chr1:70852352-71081289	0
XLOC_001800	NEGR1	chr1:71402941-72282594	0
XLOC_001801	NEGR1-IT1	chr1:71402941-72282594	0
XLOC_001802	LRRIQ3	chr1:74026017-74198187	0.0491738
XLOC_001803	ERICH3	chr1:74568110-74673738	0.00791618
XLOC_001804	CRYZ	chr1:74705487-74766676	27.4076
XLOC_001805	SLC44A5	chr1:75202130-75611114	0
XLOC_001806	DLSTP1	chr1:75724346-75763678	0.0218186
XLOC_001807	ASB17	chr1:75918872-75932431	0
XLOC_001808	PIGK	chr1:77088981-77219447	4.6466
XLOC_001809	ZZZ3	chr1:77562330-77683441	4.07009
XLOC_001810	USP33	chr1:77695988-77759879	9.77606
XLOC_001811	NEXN-AS1	chr1:77881347-77943896	0
XLOC_001812	FUBP1	chr1:77944055-78021135	12.3047
XLOC_001813	GIPC2	chr1:78044961-78143743	0
XLOC_001814	ADGRL4	chr1:78889763-79006810	1.65631
XLOC_001815	LOC101927434	chr1:81513879-81557702	0
XLOC_001816	LINC01361	chr1:82973882-82986208	0.0386382
XLOC_001817	LOC101927587	chr1:83575788-83860996	0
XLOC_001818	LOC101927560	chr1:83575788-83860996	0
XLOC_001819	TTLL7	chr1:83865104-83999150	0.070866
XLOC_001820	UOX	chr1:84364957-84397893	0
XLOC_001821	GNG5	chr1:84479236-84574480	130.015
XLOC_001822	CTBS	chr1:84479236-84574480	2.62181
XLOC_001823	LINC01461	chr1:84597963-84621031	0.439745
XLOC_001824	LINC01555	chr1:84628229-84635020	0
XLOC_001825	SSX2IP	chr1:84643706-84690557	0.565635
XLOC_001826	LPAR3	chr1:84813402-84893213	0
XLOC_001827	MCOLN2	chr1:84925582-84997122	0
XLOC_001828	MCOLN3	chr1:85018081-85048540	0.152044
XLOC_001829	SYDE2	chr1:85157002-85201045	2.28669
XLOC_001830	C1orf52	chr1:85249953-85259672	2.53665
XLOC_001831	BCL10	chr1:85265775-85278088	3.76882
XLOC_001832	DDAH1	chr1:85318480-85579511	28.7678
XLOC_001833	ZNHIT6	chr1:85649422-85708433	0.743036
XLOC_001834	COL24A1	chr1:85729232-86156438	0.00924327
XLOC_001835	ODF2L	chr1:86346823-86396342	0.119239
XLOC_001836	MIR7856	chr1:86346823-86396342	0
XLOC_001837	2019-09-15	chr1:86862444-86914424	38.9514
XLOC_001838	LINC01364	chr1:87353525-87371655	0
XLOC_001839	PKN2-AS1	chr1:88537512-88836255	0.0143815
XLOC_001840	GTF2B	chr1:88852637-88891618	13.4189
XLOC_001841	CCBL2,RBMXL1	chr1:88935772-88992960	6.98085
XLOC_001842	GBP3	chr1:89006676-89022866	0.834851
XLOC_001843	GBP1	chr1:89052303-89065360	1.03447
XLOC_001844	GBP2	chr1:89103238-89126159	1.0519
XLOC_001845	GBP7	chr1:89131750-89176040	0
XLOC_001846	GBP4	chr1:89181147-89198950	1.16112
XLOC_001847	GBP5	chr1:89256234-89272861	0.321943
XLOC_001848	LOC729930	chr1:89289257-89290362	0
XLOC_001849	FLJ27354	chr1:89624848-89632894	0.107857
XLOC_001850	GEMIN8P4	chr1:89993264-89994966	1.55313
XLOC_001851	BARHL2	chr1:90712021-90717237	0
XLOC_001852	-	chr1:90782700-90851700	3.51236
XLOC_001853	ZNF644	chr1:90915299-91022255	4.92582
XLOC_001854	HFM1	chr1:91260765-91404869	0
XLOC_001855	TGFBR3	chr1:91680342-91906002	0.790693
XLOC_001856	SETSIP	chr1:92074435-92075472	0
XLOC_001857	GLMN	chr1:92218015-92388175	1.52639
XLOC_001858	GFI1	chr1:92474760-92486876	0.0801675
XLOC_001859	EVI5	chr1:92508693-92792404	2.44569
XLOC_001860	FAM69A	chr1:92832036-92961522	5.37736
XLOC_001861	TMED5	chr1:93149741-93180689	17.7549
XLOC_001862	LOC100131564	chr1:93180715-93345811	1.24546
XLOC_001863	BCAR3	chr1:93561740-93847150	2.39756
XLOC_001864	DNTTIP2	chr1:93869457-93879206	7.68045
XLOC_001865	GCLM	chr1:93885196-93909598	7.06251
XLOC_001866	ABCA4	chr1:93992837-94121149	0.216629
XLOC_001867	ARHGAP29	chr1:94166642-94247742	5.4501
XLOC_001868	F3	chr1:94529175-94541857	0
XLOC_001869	LINC01057	chr1:94657532-94820281	0.520633
XLOC_001870	MIR378G	chr1:94657532-94820281	0
XLOC_001871	CNN3	chr1:94896948-94927223	29.6886
XLOC_001872	ALG14	chr1:94982722-95072951	34.9256
XLOC_001873	LOC101928118	chr1:95092516-95247225	0.0676702
XLOC_001874	TMEM56	chr1:95092516-95247225	0
XLOC_001875	LOC101928241	chr1:96254068-96374125	0
XLOC_001876	DPYD	chr1:97077741-97921059	7.40245
XLOC_001877	MIR137,MIR137HG	chr1:97987999-98049693	0
XLOC_001878	MIR2682	chr1:97987999-98049693	0
XLOC_001879	LPPR5	chr1:98890244-99148852	0
XLOC_001880	LOC101928270	chr1:99472419-99487804	0
XLOC_001881	MIR548N	chr1:99516983-99766635	0
XLOC_001882	FRRS1	chr1:99516983-99766635	5.61227
XLOC_001883	SASS6	chr1:100083545-100133095	1.71109
XLOC_001884	LRRC39	chr1:100133149-100178273	0.535737
XLOC_001885	DBT	chr1:100186921-100249853	2.57465
XLOC_001886	RTCA-AS1	chr1:100264741-100292769	1.16685
XLOC_001887	LINC01349	chr1:100627049-100706114	0
XLOC_001888	EXTL2	chr1:100872371-100895179	5.02035
XLOC_001889	DPH5	chr1:100989624-101087379	11.9927
XLOC_001890	LOC101928370	chr1:101234065-101242277	0.247926
XLOC_001891	OLFM3	chr1:101802566-101997234	0
XLOC_001892	COL11A1	chr1:102876466-103108496	0
XLOC_001893	LOC101928436	chr1:103418078-103525483	0
XLOC_001894	AMY1A	chr1:103687417-103696451	0
XLOC_001895	LOC101928476	chr1:105589693-105618935	0
XLOC_001896	VAV3	chr1:107571159-107994607	0.39467
XLOC_001897	SLC25A24	chr1:108134721-108200358	0.426583
XLOC_001898	NBPF4	chr1:108223340-108244081	0
XLOC_001899	HENMT1	chr1:108648287-108661526	3.51484
XLOC_001900	AKNAD1	chr1:108815897-108858524	0
XLOC_001901	CLCC1	chr1:108876980-108963499	8.06566
XLOC_001902	WDR47	chr1:108970215-109042228	1.10785
XLOC_001903	TAF13	chr1:109064195-109076002	10.1391
XLOC_001904	C1orf194	chr1:109105950-109113857	0
XLOC_001905	PSRC1	chr1:109279553-109283168	1.61061
XLOC_001906	MYBPHL	chr1:109292364-109307041	0.119727
XLOC_001907	SORT1	chr1:109309486-109397941	7.83749
XLOC_001908	PSMA5	chr1:109399030-109426486	11.4244
XLOC_001909	AMIGO1	chr1:109504178-109509734	2.25974
XLOC_001910	GNAT2	chr1:109603266-109613083	0
XLOC_001911	GSTM3	chr1:109733931-109741038	0.415044
XLOC_001912	EPS8L3	chr1:109750079-109764022	1.17363
XLOC_001913	ALX3	chr1:110060374-110070700	0.115925
XLOC_001914	KCNC4-AS1	chr1:110208450-110209987	0.0655812
XLOC_001915	LOC440600	chr1:110286375-110339171	0.0251378
XLOC_001916	SLC16A4	chr1:110339322-110391082	0.0963332
XLOC_001917	LAMTOR5	chr1:110401254-110416274	50.2791
XLOC_001918	LOC440602	chr1:110480765-110491269	0
XLOC_001919	KCNA10	chr1:110517216-110519175	0
XLOC_001920	KCNA2	chr1:110593579-110631474	0
XLOC_001921	KCNA3	chr1:110653560-110675033	0.160451
XLOC_001922	LRIF1	chr1:110947189-110963944	9.54202
XLOC_001923	DRAM2	chr1:111117331-111204538	16.6352
XLOC_001924	DENND2D	chr1:111117331-111204538	3.27245
XLOC_001925	PGCP1	chr1:111384518-111389851	0
XLOC_001926	OVGP1	chr1:111414314-111427777	14.4271
XLOC_001927	WDR77	chr1:111439889-111461903	9.05573
XLOC_001928	ADORA3,TMIGD3	chr1:111483347-111564003	0.261264
XLOC_001929	LINC01160	chr1:111599006-111608318	0
XLOC_001930	FAM212B	chr1:111722063-111767577	0.578389
XLOC_001931	LOC101928718	chr1:111722063-111767577	0.0961169
XLOC_001932	KCND3	chr1:111775831-111989155	0
XLOC_001933	KCND3-IT1	chr1:111775831-111989155	0
XLOC_001934	MIR4256	chr1:112461769-112461833	0
XLOC_001935	ST7L	chr1:112523518-112619418	5.73735
XLOC_001936	RHOC	chr1:112674311-112707403	45.735
XLOC_001937	PPM1J	chr1:112709993-112715328	0.101091
XLOC_001938	LINC01356	chr1:112820168-112850643	0
XLOC_001939	SLC16A1	chr1:112911847-112956353	12.7049
XLOC_001940	LOC100996251	chr1:113011686-113073102	0.0458163
XLOC_001941	LOC643441	chr1:113196780-113206253	0
XLOC_001942	PHTF1	chr1:113696681-113759437	2.6857
XLOC_001943	RSBN1	chr1:113761829-113812476	1.68715
XLOC_001944	PTPN22	chr1:113812611-113905124	0.163721
XLOC_001945	BCL2L15	chr1:113812611-113905124	0.0851437
XLOC_001946	AP4B1	chr1:113812611-113905124	3.53936
XLOC_001947	HIPK1-AS1	chr1:113924000-113977869	0.322061
XLOC_001948	SYT6	chr1:114089291-114153850	0.0271331
XLOC_001949	TRIM33	chr1:114392551-114511160	7.03803
XLOC_001950	BCAS2	chr1:114567559-114581644	15.1886
XLOC_001951	DENND2C	chr1:114582852-114670111	2.30957
XLOC_001952	AMPD1	chr1:114673098-114695618	0
XLOC_001953	CSDE1,NRAS	chr1:114704463-114758050	44.5601
XLOC_001954	SIKE1	chr1:114769483-114780687	3.69375
XLOC_001955	TSPAN2	chr1:115048010-115089500	0.128064
XLOC_001956	NGF	chr1:115285915-115338236	0.159575
XLOC_001957	CASQ2	chr1:115700004-115768805	0.730313
XLOC_001958	NHLH2	chr1:115836377-115841126	0
XLOC_001959	LOC101928977	chr1:115919375-116070729	0
XLOC_001960	ATP1A1-AS1	chr1:116373172-116418622	2.56604
XLOC_001961	LOC101929023	chr1:116423723-116478826	0
XLOC_001962	CD58	chr1:116514533-116571093	5.22939
XLOC_001963	MIR548AC	chr1:116514533-116571093	0
XLOC_001964	IGSF3	chr1:116574195-116667755	0.385698
XLOC_001965	LOC101929099	chr1:117001749-117059490	0
XLOC_001966	TRIM45	chr1:117111054-117121789	1.1739
XLOC_001967	VTCN1	chr1:117143586-117210960	0.0553332
XLOC_001968	LOC100996263	chr1:117596831-117605770	0
XLOC_001969	GDAP2	chr1:117863484-117929679	2.00595
XLOC_001970	SPAG17	chr1:117929748-118185225	0
XLOC_001971	TBX15	chr1:118883042-118989556	1.73508
XLOC_001972	WARS2	chr1:119031213-119275973	6.39708
XLOC_001973	-	chr1:119460576-119466466	0.0473016
XLOC_001974	LINC00622	chr1:119597701-119599291	2.62655
XLOC_001975	ZNF697	chr1:119619339-119648206	4.53825
XLOC_001976	HMGCS2	chr1:119747995-119768932	1580.91
XLOC_001977	REG4	chr1:119794017-119811580	0.52203
XLOC_001978	NBPF7	chr1:119834764-119844880	0
XLOC_001979	ADAM30	chr1:119893532-119896524	0
XLOC_001980	NOTCH2	chr1:119909271-120069703	11.3894
XLOC_001981	SEC22B	chr1:120150772-120176525	36.4783
XLOC_001982	PFN1P2	chr1:120419990-120467844	1.57987
XLOC_001983	-	chr1:120491132-120493233	0.670785
XLOC_001984	-	chr1:120529873-120538338	1.33006
XLOC_001985	RNVU1-19	chr1:120850818-120850985	0
XLOC_001986	HIST2H2BA	chr1:121108440-121117251	0
XLOC_001987	FAM72B	chr1:121167645-121184318	0.423886
XLOC_001988	SRGAP2-AS1	chr1:121185061-121461741	0
XLOC_001989	-	chr1:121491114-121511553	1.5681
XLOC_001990	LOC645166	chr1:143399970-143424684	0
XLOC_001991	RNVU1-17	chr1:143699455-143699619	0
XLOC_001992	RNU1-3	chr1:143729406-143729570	0
XLOC_001993	FAM72C	chr1:143955363-143972006	0.307804
XLOC_001994	LOC645166	chr1:144225569-144250297	0
XLOC_001995	DRD5P2	chr1:144274552-144276762	0
XLOC_001996	PPIAL4E	chr1:144372874-144373659	0
XLOC_001997	NBPF15	chr1:144421385-144461790	26.2655
XLOC_001998	SRGAP2B	chr1:144641368-145093362	1.5585
[truncated: 28,574 more rows]

## Sheet: Sorafenib-sensitive patient 2
Sorafenib-sensitive HCC patient 2
XLOC_000001	DDX11L1	chr1:11873-199868	0
XLOC_000002	MIR1302-10	chr1:11873-199868	0
XLOC_000003	OR4F5	chr1:11873-199868	0
XLOC_000004	FAM87B	chr1:817370-819834	0
XLOC_000005	LINC01128	chr1:827590-859446	1.90145
XLOC_000006	SAMD11	chr1:925740-959299	0.0421521
XLOC_000007	KLHL17,PLEKHN1	chr1:960586-982117	17.2907
XLOC_000008	ISG15	chr1:1013466-1014539	436.027
XLOC_000009	AGRN	chr1:1020082-1056119	107.221
XLOC_000010	-	chr1:1061268-1067367	6.51197
XLOC_000011	LINC01342	chr1:1131431-1158523	1.07489
XLOC_000012	LINC01342	chr1:1131431-1158523	0.665592
XLOC_000013	MIR200B	chr1:1167103-1167198	0
XLOC_000014	MIR200A,MIR429	chr1:1167862-1170337	6.06234
XLOC_000015	TTLL10	chr1:1173905-1197933	0.0427778
XLOC_000016	B3GALT6	chr1:1232248-1235040	20.3027
XLOC_000017	-	chr1:1274042-1279393	0.206407
XLOC_000018	SCNN1D	chr1:1280435-1292029	7.87402
XLOC_000019	PUSL1	chr1:1308613-1324687	62.8962
XLOC_000020	CPTP	chr1:1324762-1328896	40.6615
XLOC_000021	TAS1R3	chr1:1331345-1334464	4.90585
XLOC_000022	MXRA8	chr1:1352688-1363541	3.80426
XLOC_000023	LOC148413	chr1:1385710-1407313	11.7967
XLOC_000024	TMEM88B	chr1:1426127-1427787	3.34316
XLOC_000025	VWA1	chr1:1428196-1442882	70.6227
XLOC_000026	ATAD3B,ATAD3C	chr1:1449688-1496202	49.221
XLOC_000027	ATAD3A	chr1:1512142-1534687	53.9673
XLOC_000028	MIB2	chr1:1613389-1630610	35.8097
XLOC_000029	MMP23B	chr1:1632180-1634654	3.96545
XLOC_000030	MMP23A	chr1:1699938-1701808	0
XLOC_000031	CALML6	chr1:1914826-1917294	0.350755
XLOC_000032	GABRD	chr1:2019328-2030753	0
XLOC_000033	PRKCZ	chr1:2050469-2213238	19.8049
XLOC_000034	SKI	chr1:2228694-2310213	4.60456
XLOC_000035	RER1	chr1:2321252-2412571	47.7359
XLOC_000036	PLCH2	chr1:2467458-2505530	0.246777
XLOC_000037	TNFRSF14	chr1:2549654-2565622	20.0564
XLOC_000038	LOC100996583	chr1:2566534-2584534	2.71991
XLOC_000039	FAM213B	chr1:2586459-2633042	49.1738
XLOC_000040	ACTRT2	chr1:3021481-3022903	0
XLOC_000041	PRDM16	chr1:3069177-3438621	0.0329234
XLOC_000042	MIR4251	chr1:3069177-3438621	0
XLOC_000043	ARHGEF16	chr1:3454582-3481113	48.3832
XLOC_000044	TPRG1L	chr1:3624991-3630130	49.2663
XLOC_000045	TP73	chr1:3652564-3747373	0.176306
XLOC_000046	CCDC27	chr1:3752400-3771645	0
XLOC_000047	SMIM1	chr1:3772691-3776711	5.75893
XLOC_000048	DFFB	chr1:3811806-3885429	2.9554
XLOC_000049	LINC01134	chr1:3900403-3915447	0
XLOC_000050	LINC01346	chr1:3940611-3952583	0
XLOC_000051	LOC284661	chr1:4412050-4424684	0
XLOC_000052	AJAP1	chr1:4655044-4783791	0
XLOC_000053	MIR4417	chr1:5564070-5564143	0
XLOC_000054	KCNAB2	chr1:5862807-6101193	1.77294
XLOC_000055	RNF207	chr1:6204839-6235984	3.12896
XLOC_000056	LINC00337	chr1:6236239-6239442	0.1352
XLOC_000057	HES3	chr1:6244191-6245578	0
XLOC_000058	ESPN	chr1:6424787-6460944	17.5455
XLOC_000059	TAS1R1	chr1:6555277-6579757	0
XLOC_000060	ZBTB48	chr1:6579990-6589334	6.11408
XLOC_000061	PHF13	chr1:6613695-6624033	10.0588
XLOC_000062	THAP3	chr1:6624864-6701906	11.4588
XLOC_000063	LOC100505887	chr1:6724744-6730012	0
XLOC_000064	CAMTA1	chr1:6785323-7769706	118.883
XLOC_000065	VAMP3	chr1:7771268-7781432	58.9872
XLOC_000066	PER3	chr1:7784300-7845182	0.408085
XLOC_000067	PARK7	chr1:7961653-7985282	491.862
XLOC_000068	LOC102724539	chr1:8208671-8215208	0
XLOC_000069	SLC45A1	chr1:8318084-8344167	2.62853
XLOC_000070	LOC102724552	chr1:8352401-8817640	0
XLOC_000071	ENO1-AS1	chr1:8860999-8879884	0.523639
XLOC_000072	CA6	chr1:8945833-8975089	0
XLOC_000073	H6PD	chr1:9234803-9271335	12.3335
XLOC_000074	SPSB1	chr1:9292881-9369531	4.66971
XLOC_000075	SLC25A33	chr1:9539468-9582773	20.1096
XLOC_000076	TMEM201	chr1:9588873-9614877	4.639
XLOC_000077	PIK3CD	chr1:9651731-9824526	0.33947
XLOC_000078	NMNAT1	chr1:9926305-9985498	2.93573
XLOC_000079	MIR5697	chr1:9926305-9985498	0
XLOC_000080	RBP7	chr1:9997196-10016020	0.188095
XLOC_000081	UBE4B	chr1:10032982-10181238	6.34332
XLOC_000082	KIF1B	chr1:10210622-10381603	7.2076
XLOC_000083	MIR1273D	chr1:10210622-10381603	0
XLOC_000084	RNU6-8	chr1:10210622-10381603	2.76791
XLOC_000085	PGD	chr1:10398991-10420511	85.5917
XLOC_000086	APITD1,APITD1-CORT,CORT	chr1:10430101-10452003	13.0573
XLOC_000087	PEX14	chr1:10474945-10630761	18.2796
XLOC_000088	TARDBP	chr1:11012621-11025643	40.07
XLOC_000089	MTOR-AS1	chr1:11106530-11262551	0
XLOC_000090	ANGPTL7	chr1:11106530-11262551	0
XLOC_000091	UBIAD1	chr1:11273197-11288434	6.91346
XLOC_000092	-	chr1:11293594-11295818	0.0922571
XLOC_000093	PTCHD2	chr1:11479237-11537583	0
XLOC_000094	LOC101929181	chr1:11609530-11613354	0
XLOC_000095	FBXO44	chr1:11648360-11663327	4.74638
XLOC_000096	FBXO6	chr1:11664092-11674352	32.0111
XLOC_000097	DRAXIN	chr1:11691723-11720279	0.0537988
XLOC_000098	AGTRAP	chr1:11736084-11750771	77.2727
XLOC_000099	C1orf167	chr1:11762192-11847783	0
XLOC_000100	CLCN6	chr1:11762192-11847783	1.79359
XLOC_000101	RNU5E-1	chr1:11908153-11908272	0
XLOC_000102	PLOD1	chr1:11934666-11975542	46.4814
XLOC_000103	MFN2	chr1:11980180-12013515	22.6775
XLOC_000104	MIIP	chr1:12019241-12032049	27.4804
XLOC_000105	MIR6729	chr1:12019241-12032049	0
XLOC_000106	TNFRSF8	chr1:12063376-12144207	0
XLOC_000107	TNFRSF1B	chr1:12166942-12209220	8.03251
XLOC_000108	MIR4632	chr1:12166942-12209220	0
XLOC_000109	VPS13D	chr1:12230038-12512048	1.73234
XLOC_000110	SNORA59B	chr1:12230038-12512048	0
XLOC_000111	AADACL4	chr1:12644546-12667086	0
XLOC_000112	AADACL3	chr1:12716114-12728759	0
XLOC_000113	C1orf158	chr1:12746185-12761169	0
XLOC_000114	PRAMEF12	chr1:12774847-12777905	0
XLOC_000115	PRAMEF1	chr1:12791396-12796628	0
XLOC_000116	PRAMEF2	chr1:12857085-12862171	0
XLOC_000117	PRAMEF7	chr1:12916646-12920480	0
XLOC_000118	HNRNPCL3	chr1:13061231-13062237	0
XLOC_000119	PRAMEF25	chr1:13073677-13078038	0
XLOC_000120	LOC645354	chr1:13127068-13132274	0
XLOC_000121	LOC101929983	chr1:13175280-13179132	0
XLOC_000122	PRAMEF5	chr1:13254197-13263435	0
XLOC_000123	LOC645382	chr1:13303538-13308907	0.0968824
XLOC_000124	PRAMEF15	chr1:13315580-13322595	0
XLOC_000125	PRAMEF16	chr1:13389627-13392631	0
XLOC_000126	PRAMEF20	chr1:13410449-13421328	0
XLOC_000127	PDPN	chr1:13583756-13617957	0.0212556
XLOC_000128	PRDM2	chr1:13700239-13825079	5.18656
XLOC_000129	KAZN	chr1:14598716-15152464	5.14298
XLOC_000130	TMEM51	chr1:15152531-15220478	30.5956
XLOC_000131	FHAD1	chr1:15247271-15398126	0.155626
XLOC_000132	EFHD2	chr1:15409894-15430343	150.506
XLOC_000133	CTRC	chr1:15438441-15446658	0
XLOC_000134	CELA2A	chr1:15456727-15472091	0
XLOC_000135	CELA2B	chr1:15476100-15524790	0
XLOC_000136	DNAJC16	chr1:15526812-15585110	4.18968
XLOC_000137	DDI2,RSC1A1	chr1:15617438-15669046	6.67482
XLOC_000138	PLEKHM2	chr1:15684331-15734769	19.0913
XLOC_000139	SLC25A34	chr1:15736313-15741392	0.174
XLOC_000140	TMEM82	chr1:15742491-15747797	0.466739
XLOC_000141	FBLIM1	chr1:15756676-15786589	9.06712
XLOC_000142	SPEN	chr1:15819181-15940849	2.18093
XLOC_000143	MIR5096	chr1:15819181-15940849	0
XLOC_000144	C1orf64	chr1:16004235-16006695	0.126612
XLOC_000145	CLCNKA	chr1:16020563-16034050	0
XLOC_000146	CLCNKB	chr1:16043735-16057326	0.0924892
XLOC_000147	SZRD1	chr1:16367029-16398148	39.4124
XLOC_000148	NECAP2	chr1:16440671-16460089	52.2404
XLOC_000149	FAM231B	chr1:16538723-16540035	0
XLOC_000150	MIR3675	chr1:16548913-16548987	0
XLOC_000151	MST1P2	chr1:16642583-16651963	2.597
XLOC_000152	FAM231C	chr1:16673002-16673657	0
XLOC_000153	MIR3675	chr1:16680301-16720157	0
XLOC_000154	RNU1-3	chr1:16740515-16740679	0
XLOC_000155	RNU1-3	chr1:16895979-16896143	0
XLOC_000156	CROCC	chr1:16914073-16972979	10.3887
XLOC_000157	PADI1	chr1:17205125-17246006	20.5076
XLOC_000158	PADI3	chr1:17249097-17284232	0.285474
XLOC_000159	MIR3972	chr1:17249097-17284232	0
XLOC_000160	PADI4	chr1:17308194-17364000	0.0351982
XLOC_000161	PADI6	chr1:17372195-17401699	0
XLOC_000162	ARHGEF10L	chr1:17517046-17697875	16.7714
XLOC_000163	ACTL8	chr1:17755312-17827063	0
XLOC_000164	LOC101927876	chr1:18065656-18074411	0
XLOC_000165	IGSF21	chr1:18107745-18378483	0
XLOC_000166	KLHDC7A	chr1:18480929-18485986	0.334495
XLOC_000167	PAX7	chr1:18631005-18748866	0
XLOC_000168	MRTO4	chr1:19214581-19261984	61.1483
XLOC_000169	PQLC2	chr1:19312245-19332680	18.5447
XLOC_000170	MINOS1,MINOS1-NBL1,NBL1	chr1:19596976-19658456	277.849
XLOC_000171	RPS14P3	chr1:19596976-19658456	3.56654
XLOC_000172	HTR6	chr1:19665286-19680966	0
XLOC_000173	OTUD3	chr1:19882394-19912944	3.18816
XLOC_000174	PLA2G5	chr1:20070207-20091901	0.042549
XLOC_000175	PLA2G2F	chr1:20139329-20150386	85.8384
XLOC_000176	UBXN10	chr1:20183315-20196048	4.28414
XLOC_000177	-	chr1:20198781-20202711	0.339208
XLOC_000178	VWA5B1	chr1:20290918-20354894	1.3602
XLOC_000179	FAM43B	chr1:20552438-20555020	0
XLOC_000180	CDA	chr1:20588950-20618907	223.957
XLOC_000181	PINK1	chr1:20633454-20661679	26.0932
XLOC_000182	LOC100506801	chr1:21217246-21345541	0
XLOC_000183	NBPF3	chr1:21439821-21484900	4.38317
XLOC_000184	ALPL	chr1:21509364-21578412	0.421063
XLOC_000185	LDLRAD2	chr1:21812264-21937297	0.111462
XLOC_000186	CELA3B	chr1:21976924-21989354	0
XLOC_000187	CELA3A	chr1:22001655-22012542	0
XLOC_000188	LINC00339	chr1:22023993-22031224	9.10109
XLOC_000189	CDC42	chr1:22052626-22092951	167.661
XLOC_000190	MIR4418	chr1:22266238-22266300	0
XLOC_000191	ZBTB40	chr1:22451850-22531157	1.25061
XLOC_000192	EPHA8	chr1:22563510-22603594	0.0196203
XLOC_000193	C1QA	chr1:22636624-22639682	0
XLOC_000194	C1QC	chr1:22643624-22648110	0
XLOC_000195	C1QB	chr1:22653188-22661536	0.302772
XLOC_000196	EPHB2	chr1:22710837-22921500	2.44043
XLOC_000197	MIR4684	chr1:22710837-22921500	0
XLOC_000198	KDM1A	chr1:23019447-23083692	32.5013
XLOC_000199	MIR3115	chr1:23019447-23083692	0
XLOC_000200	ZNF436-AS1	chr1:23359383-23371837	0.567206
XLOC_000201	LOC101928163	chr1:23506139-23531220	0
XLOC_000202	MDS2	chr1:23627333-23640566	0
XLOC_000203	RPL11	chr1:23691778-23696426	3797.78
XLOC_000204	TCEB3	chr1:23743365-23778297	8.594
XLOC_000205	PITHD1	chr1:23778385-23788232	53.5425
XLOC_000206	LYPLA2	chr1:23791155-23800804	201.74
XLOC_000207	MIR378F	chr1:23929069-23929147	0
XLOC_000208	PNRC2	chr1:23959810-23963459	37.9458
XLOC_000209	LOC284632	chr1:24200239-24211690	0.0446157
XLOC_000210	GRHL3	chr1:24319321-24415097	1.59586
XLOC_000211	NIPAL3	chr1:24415754-24474979	8.20581
XLOC_000212	RCAN3	chr1:24496332-24537696	7.51111
XLOC_000213	NCMAP	chr1:24556075-24609327	1.15653
XLOC_000214	SRRM1	chr1:24643102-24673281	36.2824
XLOC_000215	CLIC4	chr1:24745268-24844324	18.3979
XLOC_000216	MIR4425	chr1:25023502-25023586	0
XLOC_000217	RHD	chr1:25272485-25330445	0.194138
XLOC_000218	TMEM50A	chr1:25338297-25420872	50.8449
XLOC_000219	TMEM57	chr1:25430857-25500207	8.07991
XLOC_000220	LDLRAP1	chr1:25543584-25568886	14.7669
XLOC_000221	MAN1C1	chr1:25617467-25786207	0.0458732
XLOC_000222	SEPN1	chr1:25800175-25859458	17.8653
XLOC_000223	MTFR1L	chr1:25800175-25859458	10.538
XLOC_000224	EXTL1	chr1:26021779-26036463	0.0246473
XLOC_000225	PDIK1L	chr1:26111164-26125548	3.65898
XLOC_000226	FAM110D	chr1:26159019-26162628	0
XLOC_000227	ZNF593	chr1:26169896-26170873	205.007
XLOC_000228	CNKSR1	chr1:26177489-26189884	14.8227
XLOC_000229	CATSPER4	chr1:26190627-26202542	0
XLOC_000230	LOC101928303	chr1:26225319-26229840	1.54969
XLOC_000231	CEP85,SH3BGRL3	chr1:26234152-26281589	785.953
XLOC_000232	CD52	chr1:26282281-26320523	8.0721
XLOC_000233	LIN28A	chr1:26410777-26429728	0
XLOC_000234	DHDDS	chr1:26432281-26471514	9.0518
XLOC_000235	HMGN2	chr1:26472410-26476642	129.321
XLOC_000236	RPS6KA1	chr1:26529757-26575030	48.3713
XLOC_000237	MIR1976	chr1:26529757-26575030	0
XLOC_000238	ARID1A	chr1:26691992-26782110	11.2978
XLOC_000239	PIGV	chr1:26787592-26798403	8.89499
XLOC_000240	ZDHHC18	chr1:26826709-26855720	8.41781
XLOC_000241	SFN	chr1:26863141-26864456	353.69
XLOC_000242	NUDC	chr1:26921721-26946871	93.202
XLOC_000243	TRNP1	chr1:26993703-27000886	33.8038
XLOC_000244	WDTC1	chr1:27234515-27308633	11.5252
XLOC_000245	TMEM222	chr1:27322144-27336400	29.4002
XLOC_000246	ACTG1P20	chr1:27322144-27336400	0.113456
XLOC_000247	SYTL1	chr1:27341991-27353936	48.3595
XLOC_000248	GPR3	chr1:27392643-27395813	0.853524
XLOC_000249	FAM76A	chr1:27725978-27762912	5.82169
XLOC_000250	STX12	chr1:27773182-27824452	13.8372
XLOC_000251	PPP1R8	chr1:27830740-27851672	21.5146
XLOC_000252	SCARNA1	chr1:27830740-27851672	0
XLOC_000253	THEMIS2	chr1:27872498-27886685	16.2727
XLOC_000254	SMPDL3B	chr1:27934954-27959157	21.2463
XLOC_000255	XKR8	chr1:27959461-27968096	8.23583
XLOC_000256	ATPIF1	chr1:28236090-28238105	768.919
XLOC_000257	SESN2	chr1:28259451-28282491	7.85677
XLOC_000258	MED18	chr1:28329001-28335967	19.1356
XLOC_000259	PHACTR4	chr1:28369581-28500369	5.62996
XLOC_000260	RCC1	chr1:28505942-28539196	41.2981
XLOC_000261	SNORA73A	chr1:28505942-28539196	0
XLOC_000262	SNORA73B	chr1:28505942-28539196	0
XLOC_000263	TRNAU1AP	chr1:28553016-28581862	16.1047
XLOC_000264	RAB42	chr1:28592199-28596176	0.620705
XLOC_000265	RNU11	chr1:28648599-28648734	0
XLOC_000266	GMEB1	chr1:28668727-28719326	2.38544
XLOC_000267	YTHDF2	chr1:28736620-28769776	42.7867
XLOC_000268	OPRD1	chr1:28812141-28863696	0.653268
XLOC_000269	EPB41	chr1:28887082-29123909	4.70399
XLOC_000270	PTPRU	chr1:29236515-29326813	13.019
XLOC_000271	MATN1-AS1	chr1:30711276-30726746	0.886569
XLOC_000272	ZCCHC17	chr1:31296981-31373076	53.1526
XLOC_000273	SERINC2	chr1:31409564-31435300	193.65
XLOC_000274	LINC01225	chr1:31500084-31508566	0.378822
XLOC_000275	LINC01226	chr1:31518434-31524245	0.812436
XLOC_000276	TINAGL1	chr1:31576484-31587689	128.254
XLOC_000277	HCRTR1	chr1:31617699-31627318	0
XLOC_000278	KHDRBS1	chr1:32013693-32060859	52.7925
XLOC_000279	TMEM39B	chr1:32072901-32102866	8.52233
XLOC_000280	MIR5585	chr1:32072901-32102866	0
XLOC_000281	KPNA6	chr1:32108042-32176695	18.5602
XLOC_000282	TXLNA	chr1:32179743-32198285	13.7582
XLOC_000283	CCDC28B,IQCC	chr1:32200385-32208900	21.5603
XLOC_000284	DCDC2B	chr1:32209093-32222333	0.0630301
XLOC_000285	EIF3I	chr1:32222369-32231604	221.892
XLOC_000286	FAM167B	chr1:32247216-32248860	0
XLOC_000287	LCK	chr1:32251238-32286168	126.423
XLOC_000288	HDAC1	chr1:32292106-32333623	70.4507
XLOC_000289	TSSK3	chr1:32361269-32394461	0.449596
XLOC_000290	ZBTB8B	chr1:32465056-32487858	0
XLOC_000291	ZBTB8A	chr1:32539144-32606172	1.01809
XLOC_000292	RBBP4	chr1:32651147-32702760	7.00679
XLOC_000293	KIAA1522	chr1:32741910-32774970	78.3221
XLOC_000294	S100PBP	chr1:32775238-32858879	2.30396
XLOC_000295	HPCA	chr1:32886496-32901352	0.282715
XLOC_000296	AZIN2	chr1:33081112-33120531	2.00144
XLOC_000297	ZNF362	chr1:33256533-33300720	4.06645
XLOC_000298	LOC101929464	chr1:33323622-33375593	0
XLOC_000299	ZSCAN20	chr1:33472630-33497439	0.283775
XLOC_000300	HMGB4	chr1:33513998-34165842	0
XLOC_000301	CSMD2-AS1	chr1:33513998-34165842	0
XLOC_000302	C1orf94	chr1:34166882-34219130	0
XLOC_000303	GJB5	chr1:34755046-34758512	30.1184
XLOC_000304	GJB4	chr1:34759740-34763724	24.9063
XLOC_000305	GJB3	chr1:34781188-34786366	65.6482
XLOC_000306	GJA4	chr1:34792997-34795747	0
XLOC_000307	ZMYM1	chr1:35059785-35119012	2.30498
XLOC_000308	ZMYM4	chr1:35268661-35422044	3.57091
XLOC_000309	NCDN	chr1:35557791-35566814	11.0462
XLOC_000310	TFAP2E	chr1:35573369-35595448	10.581
XLOC_000311	AGO4	chr1:35807696-35857889	3.30252
XLOC_000312	AGO1	chr1:35883208-35924480	3.88076
XLOC_000313	AGO3	chr1:35931081-36056462	1.68494
XLOC_000314	TEKT2	chr1:36084074-36088275	0.755541
XLOC_000315	ADPRHL2	chr1:36088851-36093932	38.6559
XLOC_000316	MAP7D1	chr1:36136568-36180849	43.7955
XLOC_000317	THRAP3	chr1:36224415-36305359	32.2488
XLOC_000318	SH3D21	chr1:36306343-36329466	10.7614
XLOC_000319	MIR4255	chr1:37161562-37161634	0
XLOC_000320	ZC3H12A	chr1:37474517-37484377	73.726
XLOC_000321	DNALI1	chr1:37556918-37595985	8.06939
XLOC_000322	CDCA8	chr1:37692400-37709719	8.35272
XLOC_000323	MANEAL	chr1:37793818-37809454	0.607497
XLOC_000324	C1orf122	chr1:37793818-37809454	122.682
XLOC_000325	UTP11L	chr1:38012711-38024825	16.4325
XLOC_000326	MIR3659	chr1:38089230-38089329	0
XLOC_000327	AKIRIN1	chr1:38991243-39006065	33.0094
XLOC_000328	NDUFS5	chr1:39026294-39034636	1474.85
XLOC_000329	KIAA0754,MACF1	chr1:39084166-39487262	26.0632
XLOC_000330	BMP8A	chr1:39491645-39559698	0.165302
XLOC_000331	LOC101929516	chr1:39560812-39576854	0
XLOC_000332	PPIE	chr1:39738844-39788861	37.0659
XLOC_000333	MFSD2A	chr1:39955111-39969968	22.0138
XLOC_000334	CAP1	chr1:40039691-40072649	272.406
XLOC_000335	RLF	chr1:40161368-40240921	2.69078
XLOC_000336	TMCO2	chr1:40247900-40251693	0
XLOC_000337	ZMPSTE24	chr1:40258049-40294184	27.3115
XLOC_000338	SMAP2	chr1:40373705-40423326	7.54266
XLOC_000339	ZFP69B	chr1:40450664-40463718	0.355295
XLOC_000340	ZFP69	chr1:40477314-40496675	1.66971
XLOC_000341	EXO5	chr1:40508758-40517761	1.15282
XLOC_000342	ZNF684	chr1:40531560-40548169	0.970044
XLOC_000343	NFYC	chr1:40689079-40771606	11.3039
XLOC_000344	MIR30E	chr1:40689079-40771606	0
XLOC_000345	MIR30C1	chr1:40689079-40771606	0
XLOC_000346	KCNQ4	chr1:40784011-40840452	3.2215
XLOC_000347	CTPS1	chr1:40979298-41012565	22.2724
XLOC_000348	SLFNL1-AS1	chr1:41014589-41242143	0.151677
XLOC_000349	SCMH1	chr1:41014589-41242143	0.414568
XLOC_000350	FOXO6	chr1:41361930-41383591	1.26542
XLOC_000351	GUCA2B	chr1:42153420-42155824	22.1228
XLOC_000352	RIMKLA	chr1:42380796-42424229	0.256264
XLOC_000353	PPCS	chr1:42456340-42473378	45.2294
XLOC_000354	CCDC30	chr1:42534888-42654664	0.171354
XLOC_000355	PPIH	chr1:42658376-42676758	76.9536
XLOC_000356	YBX1	chr1:42682394-42702349	576.623
XLOC_000357	C1orf50	chr1:42767137-42776670	10.5021
XLOC_000358	LOC100129924	chr1:42787989-42798230	0
XLOC_000359	ERMAP	chr1:42807051-42844989	2.26342
XLOC_000360	ZNF691	chr1:42846572-42852858	2.84785
XLOC_000361	LOC339539	chr1:42857621-42888792	0
XLOC_000362	SLC2A1-AS1	chr1:42925374-42983358	2.7542
XLOC_000363	FAM183A	chr1:43147922-43156396	0
XLOC_000364	CFAP57	chr1:43164173-43254358	0.0627798
XLOC_000365	TMEM125	chr1:43269993-43274004	40.6507
XLOC_000366	TIE1	chr1:43300894-43323110	0
XLOC_000367	MPL	chr1:43337803-43354464	0.06038
XLOC_000368	CDC20	chr1:43358954-43363202	28.2667
XLOC_000369	SZT2	chr1:43389884-43454247	4.30813
XLOC_000370	MIR6735	chr1:43389884-43454247	0
XLOC_000371	PTPRF	chr1:43530875-43623672	74.507
XLOC_000372	KDM4A	chr1:43650125-43707341	5.55929
XLOC_000373	ST3GAL3	chr1:43707532-43931165	1.2028
XLOC_000374	MIR6079	chr1:43707532-43931165	0
XLOC_000375	ARTN	chr1:43933319-43937240	0.954675
XLOC_000376	IPO13	chr1:43946805-43968022	10.9617
XLOC_000377	DPH2	chr1:43969980-43973371	16.5729
XLOC_000378	ATP6V0B	chr1:43974647-43978300	537.389
XLOC_000379	B4GALT2	chr1:43979201-43991171	116.284
XLOC_000380	CCDC24	chr1:43991375-44031492	13.7862
XLOC_000381	KLF17	chr1:44118849-44135137	0.0202633
XLOC_000382	DMAP1	chr1:44213452-44220679	21.3325
XLOC_000383	RNF220	chr1:44405287-44651724	29.257
XLOC_000384	MIR5584	chr1:44405287-44651724	0
XLOC_000385	C1orf228	chr1:44674721-44725591	0.585555
XLOC_000386	KIF2C	chr1:44739817-44767766	22.6002
XLOC_000387	RPS8	chr1:44775573-44778740	3377.11
XLOC_000388	SNORD46	chr1:44775573-44778740	0
XLOC_000389	SNORD38A	chr1:44775573-44778740	0
XLOC_000390	SNORD38B	chr1:44775573-44778740	0
XLOC_000391	PLK3	chr1:44800363-44807285	11.5076
XLOC_000392	BTBD19	chr1:44808481-44814509	0.355857
XLOC_000393	UROD	chr1:45012132-45015669	39.8805
XLOC_000394	LINC01144	chr1:45303909-45305619	0.0946002
XLOC_000395	HPDL	chr1:45326872-45328674	19.5617
XLOC_000396	TOE1	chr1:45329241-45491168	5.30369
XLOC_000397	MMACHC	chr1:45500183-45522890	3.02743
XLOC_000398	AKR1A1	chr1:45550782-45570051	105.017
XLOC_000399	NASP	chr1:45583987-45618906	23.2121
XLOC_000400	TMEM69	chr1:45688174-45750813	22.9663
XLOC_000401	MAST2	chr1:45803612-46036124	16.6293
XLOC_000402	LOC101929626	chr1:46040033-46185962	0
XLOC_000403	TSPAN1	chr1:46040033-46185962	580.428
XLOC_000404	LURAP1	chr1:46188680-46221410	0.167321
XLOC_000405	RAD54L	chr1:46247694-46303366	3.04086
XLOC_000406	UQCRH	chr1:46303612-46316777	947.569
XLOC_000407	NSUN4	chr1:46339822-46367531	6.9358
XLOC_000408	FAAH	chr1:46394266-46413848	17.3092
XLOC_000409	FAAHP1	chr1:46433826-46445702	0.36169
XLOC_000410	DMBX1	chr1:46506995-46514214	0.0307225
XLOC_000411	MKNK1-AS1	chr1:46538695-46604294	0
XLOC_000412	TEX38	chr1:46671832-46673584	0
XLOC_000413	EFCAB14-AS1	chr1:46674035-46719132	0
XLOC_000414	CYP4B1	chr1:46798997-46819349	0.280852
XLOC_000415	CYP4X1	chr1:46961345-47050751	0.220308
XLOC_000416	CYP4Z1	chr1:47067487-47118320	0.0328162
XLOC_000417	CYP4A22	chr1:47137424-47148981	0.0581808
XLOC_000418	LINC00853	chr1:47179249-47180339	2.24997
XLOC_000419	CMPK1	chr1:47333796-47378839	123.147
XLOC_000420	LINC01389	chr1:47380795-47440691	0.960394
XLOC_000421	FOXE3	chr1:47380795-47440691	0
XLOC_000422	FOXD2	chr1:47380795-47440691	0.194596
XLOC_000423	SLC5A9	chr1:48222684-48248644	1.96941
XLOC_000424	LOC101929721	chr1:48532854-50023954	0
XLOC_000425	ELAVL4	chr1:50048013-50203785	0.020033
XLOC_000426	CDKN2C	chr1:50968694-50974637	3.00747
XLOC_000427	MIR4421	chr1:51059836-51059905	0
XLOC_000428	MIR6500	chr1:51060017-51060103	0
XLOC_000429	C1orf185	chr1:51102233-51148082	0
XLOC_000430	RNF11	chr1:51236272-51273447	20.1904
XLOC_000431	TTC39A-AS1	chr1:51287257-51345116	0.747957
XLOC_000432	OSBPL9	chr1:51616873-51878937	13.3047
XLOC_000433	TXNDC12-AS1	chr1:52020131-52056171	0
XLOC_000434	BTF3L4	chr1:52056184-52090716	7.7177
XLOC_000435	ZFYVE9	chr1:52142093-52366398	4.40065
XLOC_000436	PRPF38A	chr1:52404546-52420774	11.8538
XLOC_000437	GPX7	chr1:52602370-52609051	7.11027
XLOC_000438	FAM159A	chr1:52633393-52657065	3.84842
XLOC_000439	ZYG11B	chr1:52726458-52827341	3.2514
XLOC_000440	ZYG11A	chr1:52842510-52894575	0.0343493
XLOC_000441	SCP2	chr1:52927228-53051617	106.967
XLOC_000442	MIR1273F	chr1:52927228-53051617	0
XLOC_000443	MIR5095	chr1:52927228-53051617	0
XLOC_000444	MIR1273G	chr1:52927228-53051617	0
XLOC_000445	PODN	chr1:53062051-53085502	0
XLOC_000446	CPT2	chr1:53196428-53220639	14.1482
XLOC_000447	LOC100507564	chr1:53226738-53328149	0
XLOC_000448	LOC105378732	chr1:53328232-53336509	0
XLOC_000449	DMRTB1	chr1:53459398-53467487	0
XLOC_000450	DIO1	chr1:53894187-53911086	0.0441856
XLOC_000451	LRRC42	chr1:53946325-53968168	28.932
XLOC_000452	TCEANC2	chr1:54026680-54112519	1.67731
XLOC_000453	MIR4781	chr1:54026680-54112519	0
XLOC_000454	MRPL37	chr1:54200166-54218383	100.012
XLOC_000455	SSBP3-AS1	chr1:54225430-54406395	0.146388
XLOC_000456	ACOT11	chr1:54548133-54634744	3.91447
XLOC_000457	MROH7,TTC4	chr1:54641739-54742655	12.5073
XLOC_000458	C1orf177	chr1:54806062-54842264	0.172882
XLOC_000459	TMEM61	chr1:54980613-54992294	18.689
XLOC_000460	BSND	chr1:54998943-55008792	0.0688802
XLOC_000461	PCSK9	chr1:55039475-55064853	44.2397
XLOC_000462	LOC100507634	chr1:55215407-55217455	0.217628
XLOC_000463	MIR4422	chr1:55225640-55225723	0
XLOC_000464	-	chr1:56414650-56416167	0
XLOC_000465	PRKAA2	chr1:56645316-56715335	0.54008
XLOC_000466	C8A	chr1:56854769-56918221	0
XLOC_000467	DAB1-AS1	chr1:56997905-58250539	0
XLOC_000468	LINC01135	chr1:58785150-58904006	0
XLOC_000469	LINC01358	chr1:59020475-59088247	0
XLOC_000470	FGGY	chr1:59296809-59762731	11.1417
XLOC_000471	LOC101926944	chr1:59772794-59788829	0
XLOC_000472	HOOK1	chr1:59814860-59876378	7.09467
XLOC_000473	NFIA	chr1:61077273-61462788	2.83278
XLOC_000474	MGC34796	chr1:61654241-61656128	0.030966
XLOC_000475	INADL	chr1:61742408-62163919	8.43735
XLOC_000476	MIR3116-1	chr1:61742408-62163919	0
XLOC_000477	L1TD1	chr1:62194801-62212328	10.265
XLOC_000478	USP1	chr1:62436303-62451804	13.8791
XLOC_000479	ANGPTL3	chr1:62454725-62688368	0.0335914
XLOC_000480	ATG4C	chr1:62784105-62865271	2.92347
XLOC_000481	FOXD3	chr1:63320883-63325126	0.143555
XLOC_000482	ALG6	chr1:63367589-63438562	4.4772
XLOC_000483	EFCAB7	chr1:63440769-63572693	1.44897
XLOC_000484	DLEU2L	chr1:63440769-63572693	0.0545513
XLOC_000485	PGM1	chr1:63593275-63660246	30.9249
XLOC_000486	ROR1	chr1:63774018-64181496	2.14561
XLOC_000487	UBE2U	chr1:64203806-64244344	0
XLOC_000488	CACHD1	chr1:64470792-64693058	0.390779
XLOC_000489	MIR4794	chr1:64470792-64693058	0
XLOC_000490	RAVER2	chr1:64745094-64966504	5.90851
XLOC_000491	AK4	chr1:65147548-65232145	32.9392
XLOC_000492	DNAJC6	chr1:65264693-65415869	0.365501
XLOC_000493	LEPR,LEPROT	chr1:65420447-65637493	21.5524
XLOC_000494	PDE4B	chr1:65792509-66374579	1.05248
XLOC_000495	SGIP1	chr1:66533568-66751139	0
XLOC_000496	MIR3117	chr1:66533568-66751139	0
XLOC_000497	TCTEX1D1	chr1:66752456-66779047	0
XLOC_000498	MIER1	chr1:66924894-66988619	7.35513
XLOC_000499	IL23R	chr1:67166485-67259967	0
XLOC_000500	IL12RB2	chr1:67307363-67398704	1.62164
XLOC_000501	GADD45A	chr1:67685176-67688338	22.6399
XLOC_000502	GNG12-AS1	chr1:67701465-68232601	0
XLOC_000503	RPE65	chr1:68420047-68451514	1.52935
XLOC_000504	DEPDC1-AS1	chr1:68474151-68538627	0
XLOC_000505	LRRC7	chr1:69760174-70123488	0.00690387
XLOC_000506	PIN1P1	chr1:69760174-70123488	0
XLOC_000507	SRSF11	chr1:70205681-70252018	104.979
XLOC_000508	HHLA3	chr1:70258687-70368022	10.8183
XLOC_000509	CTH	chr1:70411217-70439851	3.27899
XLOC_000510	LOC101927244	chr1:70706452-70786468	0
XLOC_000511	ZRANB2-AS1	chr1:70852352-71081289	0.0615329
XLOC_000512	ZRANB2-AS2	chr1:71081323-71237723	0
XLOC_000513	LINC01360	chr1:73306169-73338877	0
XLOC_000514	FPGT,FPGT-TNNI3K,TNNI3K	chr1:74198211-74544432	2.11786
XLOC_000515	ERICH3-AS1	chr1:74568110-74673738	0
XLOC_000516	TYW3	chr1:74701239-74766676	4.24329
XLOC_000517	LHX8	chr1:75128433-75161533	0
XLOC_000518	ACADM	chr1:75724346-75763678	11.2316
XLOC_000519	RABGGTB	chr1:75786193-75795090	47.0334
XLOC_000520	SNORD45A	chr1:75786193-75795090	0
XLOC_000521	SNORD45B	chr1:75786193-75795090	0
XLOC_000522	MSH4	chr1:75796870-75913238	0
XLOC_000523	LOC101927342	chr1:76011323-76019356	0
XLOC_000524	ST6GALNAC3	chr1:76074703-76630984	0.0297661
XLOC_000525	ST6GALNAC5	chr1:76867500-77064052	2.0104
XLOC_000526	MIR7156	chr1:76867500-77064052	0
XLOC_000527	AK5	chr1:77281976-77562192	0.409546
XLOC_000528	FAM73A	chr1:77779623-77879540	2.77754
XLOC_000529	NEXN	chr1:77881347-77943893	0.229948
XLOC_000530	DNAJB4	chr1:77944050-78017733	0.989744
XLOC_000531	GIPC2	chr1:78044961-78138449	0.0114375
XLOC_000532	MGC27382	chr1:78229598-78369462	0
XLOC_000533	PTGFR	chr1:78491042-78540701	0
XLOC_000534	IFI44L	chr1:78620381-78648911	1.05819
XLOC_000535	IFI44	chr1:78649337-78664078	18.7618
XLOC_000536	LOC101927412	chr1:80535754-80646788	0
XLOC_000537	ADGRL2	chr1:81699769-81992738	4.41716
XLOC_000538	PRKACB	chr1:84077974-84239619	8.88479
XLOC_000539	SAMD13	chr1:84298365-84350798	12.9486
XLOC_000540	DNASE2B	chr1:84398531-84415008	0
XLOC_000541	RPF1	chr1:84479236-84574480	31.2419
XLOC_000542	SPATA1	chr1:84479236-84574480	0.0360954
XLOC_000543	WDR63	chr1:85062297-85133138	0
XLOC_000544	MIR4423	chr1:85133793-85133873	0
XLOC_000545	LOC646626	chr1:85265775-85278088	1.65778
XLOC_000546	CYR61	chr1:85580760-85583965	9.98639
XLOC_000547	CLCA2	chr1:86424085-86456557	0.0743449
XLOC_000548	CLCA1	chr1:86468842-86500291	6.06103
XLOC_000549	CLCA4	chr1:86547075-86580749	0.058769
XLOC_000550	CLCA3P	chr1:86634275-86655376	0.0492597
XLOC_000551	SH3GLB1	chr1:86704569-86748184	18.4753
XLOC_000552	HS2ST1	chr1:86914651-87109998	6.42755
XLOC_000553	LINC01140	chr1:87129764-87169203	0
XLOC_000554	LOC101927844	chr1:87212668-87251331	0
XLOC_000555	LMO4	chr1:87328467-87348925	8.14174
XLOC_000556	PKN2	chr1:88537512-88836255	9.68991
XLOC_000557	GBP4,GBP7	chr1:89128416-89272861	11.945
XLOC_000558	GBP6	chr1:89363876-89388160	0.209261
XLOC_000559	GBP1P1	chr1:89407578-89427266	0.0480895
XLOC_000560	LRRC8B	chr1:89524836-89597861	3.16868
XLOC_000561	LRRC8C	chr1:89633084-89719535	0.023216
XLOC_000562	LRRC8D	chr1:89820175-89936430	5.81729
XLOC_000563	ZNF326	chr1:89995118-90029389	8.50589
XLOC_000564	CDC7	chr1:91500843-91525764	3.96774
XLOC_000565	BRDT	chr1:91949370-92014428	0
XLOC_000566	EPHX4	chr1:92029975-92063536	7.97415
XLOC_000567	BTBD8	chr1:92080304-92147841	0.0840891
XLOC_000568	KIAA1107	chr1:92167051-92184723	0.692557
XLOC_000569	C1orf146	chr1:92218015-92390219	0
XLOC_000570	RPAP2	chr1:92218015-92390219	2.64795
XLOC_000571	RPL5	chr1:92832036-92961522	1391.3
XLOC_000572	SNORD21	chr1:92832036-92961522	0
XLOC_000573	SNORA66	chr1:92832036-92961522	0
XLOC_000574	MTF2	chr1:93079234-93139971	6.4502
XLOC_000575	CCDC18	chr1:93180715-93279193	2.84751
XLOC_000576	DR1	chr1:93345903-93368643	8.68042
XLOC_000577	FNBP1L	chr1:93448130-93554661	14.0222
XLOC_000578	LOC100129046	chr1:93561740-93847150	0.724031
XLOC_000579	MIR760	chr1:93561740-93847150	0
XLOC_000580	ABCD3	chr1:94418376-94518663	22.2359
XLOC_000581	-	chr1:94563094-94636982	3.72836
XLOC_000582	SLC44A3	chr1:94820341-94895247	38.1558
XLOC_000583	LOC729970	chr1:94927342-94963270	3.55912
XLOC_000584	RWDD3,TMEM56,TMEM56-RWDD3	chr1:95092516-95247274	20.3784
XLOC_000585	FLJ31662	chr1:95474736-95479356	0
XLOC_000586	LOC100996635	chr1:95510115-95515464	0
XLOC_000587	LOC102723661	chr1:95992067-96022880	0
XLOC_000588	PTBP2	chr1:96721604-96815049	7.87627
XLOC_000589	DPYD-AS1	chr1:97077743-97921059	0
XLOC_000590	DPYD-AS2	chr1:97077743-97921059	0
XLOC_000591	LOC729987	chr1:98210710-98272658	0
XLOC_000592	SNX7	chr1:98661679-98760501	13.6166
XLOC_000593	LOC100129620	chr1:98890244-99148852	0
XLOC_000594	LPPR4	chr1:99264291-99309582	0
XLOC_000595	PALMD	chr1:99516983-99765793	0.0345419
XLOC_000596	AGL	chr1:99849914-99924023	2.99138
XLOC_000597	SLC35A3	chr1:99969788-100026978	9.27991
XLOC_000598	HIAT1	chr1:100038232-100133095	14.2518
XLOC_000599	TRMT13	chr1:100133149-100178273	2.55733
XLOC_000600	RTCA	chr1:100264741-100292769	16.0522
XLOC_000601	MIR553	chr1:100264741-100292769	0
XLOC_000602	CDC14A	chr1:100352466-100520277	0.433611
XLOC_000603	GPR88	chr1:100537119-100542804	0
XLOC_000604	VCAM1	chr1:100719639-100739046	0.0334274
XLOC_000605	SLC30A7	chr1:100896075-100981755	9.06195
XLOC_000606	LOC102606465	chr1:101025845-101087379	4.5984
XLOC_000607	S1PR1	chr1:101236748-101241520	0.091704
XLOC_000608	LINC01307	chr1:101323836-101377313	0
XLOC_000609	DNAJA1P5	chr1:101802566-101997234	0
XLOC_000610	AMY2B,RNPC3	chr1:103525709-103579534	6.5824
XLOC_000611	ACTG1P4	chr1:103525709-103579534	0.0372167
XLOC_000612	AMY2A	chr1:103617331-103625780	0
XLOC_000613	AMY1A	chr1:103655518-103664551	0
XLOC_000614	AMY1A	chr1:103749656-103758689	0
XLOC_000615	LOC100129138	chr1:104073022-104077071	0
XLOC_000616	PRMT6	chr1:107056644-107059296	9.02985
XLOC_000617	NTNG1	chr1:107140006-107481853	0.0192141
XLOC_000618	MIR7852	chr1:107571158-107994607	0
XLOC_000619	VAV3-AS1	chr1:107571158-107994607	0
XLOC_000620	NBPF6	chr1:108450281-108470638	0
XLOC_000621	FAM102B	chr1:108560348-108639327	6.75177
XLOC_000622	PRPF38B	chr1:108692309-108701800	32.0071
XLOC_000623	FNDC7	chr1:108712933-108742745	0.0180988
XLOC_000624	STXBP3	chr1:108746662-108809526	21.6841
XLOC_000625	SPATA42	chr1:108815897-108858524	0
XLOC_000626	GPSM2	chr1:108876980-108963499	5.7587
XLOC_000627	TMEM167B	chr1:109090780-109096932	15.9671
XLOC_000628	SCARNA2	chr1:109100192-109100612	8.97522
XLOC_000629	KIAA1324	chr1:109113962-109206781	3.97331
XLOC_000630	SARS	chr1:109213892-109238182	70.7132
XLOC_000631	CELSR2	chr1:109250018-109275756	1.34175
XLOC_000632	SYPL2	chr1:109466477-109482368	0.0204474
XLOC_000633	ATXN7L2	chr1:109483938-109492798	1.73416
XLOC_000634	CYB561D1	chr1:109494035-109500484	1.9541
XLOC_000635	GPR61	chr1:109539871-109545833	0.0305573
XLOC_000636	GNAI3	chr1:109548563-109595832	31.6595
XLOC_000637	MIR197	chr1:109598892-109598967	0
XLOC_000638	AMPD2	chr1:109619812-109632055	13.9498
XLOC_000639	GSTM2,GSTM4	chr1:109656075-109683997	16.8302
XLOC_000640	GSTM1	chr1:109687795-109693745	16.2589
XLOC_000641	GSTM5	chr1:109712241-109718268	0
XLOC_000642	CSF1	chr1:109910610-109930994	1.70274
XLOC_000643	AHCYL1	chr1:109984764-110023742	34.5122
XLOC_000644	STRIP1	chr1:110031576-110054650	13.0769
XLOC_000645	LINC01397	chr1:110082687-110109719	0
XLOC_000646	UBL4B	chr1:110112439-110113947	0
XLOC_000647	SLC6A17	chr1:110150509-110202201	0
XLOC_000648	KCNC4	chr1:110210713-110234052	7.61838
XLOC_000649	RBM15	chr1:110339322-110346681	1.53736
XLOC_000650	LAMTOR5-AS1	chr1:110401254-110416274	2.72243
XLOC_000651	PROK1	chr1:110451165-110457354	0
XLOC_000652	CYMP	chr1:110480765-110491269	0
XLOC_000653	CD53	chr1:110871198-110899936	0.520776
XLOC_000654	CEPT1	chr1:111117331-111185102	26.8965
XLOC_000655	CHI3L2	chr1:111227658-111243440	5.14055
XLOC_000656	CHIAP2	chr1:111280523-111286108	0
XLOC_000657	CHIA	chr1:111290851-111320566	0
XLOC_000658	PIFO	chr1:111346559-111353017	5.42726
XLOC_000659	ATP5F1	chr1:111438703-111461903	115.354
XLOC_000660	C1orf162	chr1:111473868-111478512	0.827676
XLOC_000661	RAP1A	chr1:111619782-111716695	13.4509
XLOC_000662	FAM212B-AS1	chr1:111722063-111767577	0
XLOC_000663	DDX20	chr1:111722063-111767577	4.48974
XLOC_000664	KCND3-AS1	chr1:111775831-111989568	0
XLOC_000665	LOC643355	chr1:111990567-111998841	0
XLOC_000666	CTTNBP2NL	chr1:112396177-112461164	4.71779
XLOC_000667	WNT2B	chr1:112466540-112522327	0.307007
XLOC_000668	CAPZA1	chr1:112619452-112671619	107.51
XLOC_000669	MOV10	chr1:112674311-112700746	26.9509
XLOC_000670	FAM19A3	chr1:112720566-112727234	0
XLOC_000671	AKR7A2P1	chr1:112911847-112956353	0
XLOC_000672	SLC16A1-AS1	chr1:112956414-112964068	0.152956
XLOC_000673	LRIG2	chr1:113073169-113125218	1.01508
XLOC_000674	MAGI3	chr1:113390464-113691086	7.89063
XLOC_000675	AP4B1-AS1	chr1:113812611-113905124	0.162209
XLOC_000676	DCLRE1B	chr1:113905292-113914086	1.52084
XLOC_000677	HIPK1	chr1:113924000-113977869	5.144
XLOC_000678	OLFML3	chr1:113979390-113982254	0.2806
XLOC_000679	SYCP1	chr1:114854802-114995369	0
XLOC_000680	TSHB	chr1:115029823-115034309	0
XLOC_000681	VANGL1	chr1:115641952-115698224	3.80118
XLOC_000682	LOC101928995	chr1:115919375-116070054	0
XLOC_000683	SLC22A15	chr1:115919375-116070054	1.12391
XLOC_000684	MAB21L3	chr1:116111754-116136056	1.04477
XLOC_000685	ATP1A1	chr1:116373172-116418622	175.32
XLOC_000686	MIR320B1	chr1:116671748-116671827	0
XLOC_000687	C1orf137	chr1:116694111-116706603	0
XLOC_000688	CD2	chr1:116754463-116769229	0.113352
XLOC_000689	PTGFRN	chr1:116909922-116990358	8.68378
XLOC_000690	CD101	chr1:117001749-117059490	0.0349112
XLOC_000691	TTF2	chr1:117060326-117102989	2.42491
XLOC_000692	MIR942	chr1:117060326-117102989	0
XLOC_000693	LINC01525	chr1:117295465-117321336	0
XLOC_000694	MAN1A2	chr1:117366834-117528872	8.07648
XLOC_000695	FAM46C	chr1:117605981-117628389	1.75139
XLOC_000696	WDR3	chr1:117929748-118185225	10.8283
XLOC_000697	WARS2-IT1	chr1:119031215-119275973	0
XLOC_000698	LOC101929147	chr1:119031215-119275973	2.4206
XLOC_000699	HAO2	chr1:119368775-119394130	0
XLOC_000700	HAO2-IT1	chr1:119368775-119394130	0
XLOC_000701	HSD3B2	chr1:119414930-119423039	0
XLOC_000702	HSD3B1	chr1:119507202-119515058	0.090862
XLOC_000703	HSD3BP4	chr1:119563879-119572576	0.00566834
XLOC_000704	PHGDH	chr1:119711795-119744226	23.2664
XLOC_000705	NBPF7	chr1:119829312-119846735	13.7785
XLOC_000706	NBPF8	chr1:120420018-120467844	1.30623
XLOC_000707	-	chr1:120642164-120644683	0.614869
XLOC_000708	PPIAL4A	chr1:120889745-120890530	0
XLOC_000709	LINC00623	chr1:120912237-120955811	2.04346
XLOC_000710	RNVU1-4	chr1:120912237-120955811	0
XLOC_000711	FCGR1B	chr1:121087344-121097161	0
XLOC_000712	SRGAP2C	chr1:121185061-121397905	0.1974
XLOC_000713	EMBP1	chr1:121519111-121571888	0
XLOC_000714	LOC388692	chr1:143792494-143797108	0
XLOC_000715	FCGR1C	chr1:143874742-143883733	0
XLOC_000716	SRGAP2D	chr1:143972638-144069704	0.0367804
XLOC_000717	RNVU1-15	chr1:144412575-144412740	0
XLOC_000718	PPIAL4E	chr1:144592867-144593652	0
XLOC_000719	SRGAP2-AS1	chr1:144641368-145093362	0
XLOC_000720	DRD5P2	chr1:144641368-145093362	0
XLOC_000721	LOC645166	chr1:144641368-145093362	0
XLOC_000722	FAM72D	chr1:145095999-145112692	0.310244
XLOC_000723	RNVU1-14	chr1:145281115-145281279	0
XLOC_000724	GPR89A	chr1:145607959-145670464	5.80176
XLOC_000725	CD160	chr1:145719445-145739288	0.237312
XLOC_000726	POLR3C	chr1:145746081-145844401	5.19522
XLOC_000727	NUDT17	chr1:145845632-145859825	1.12639
XLOC_000728	GNRHR2	chr1:145919012-145927536	1.20118
XLOC_000729	POLR3GL	chr1:145964702-145978848	30.5165
XLOC_000730	LOC101928979	chr1:146052549-146059879	0.117386
XLOC_000731	NUDT4P1,NUDT4P2	chr1:146297772-146301614	0
XLOC_000732	RNU1-3	chr1:146376806-146376970	0
XLOC_000733	CH17-408M7.1	chr1:146486331-146525289	0
XLOC_000734	HYDIN2	chr1:146547488-146822034	0.00596622
XLOC_000735	NBPF12	chr1:146936593-146996093	2.99903
XLOC_000736	PDIA3P1	chr1:147155102-147180149	2.68975
XLOC_000737	CHD1L	chr1:147242640-147295766	15.7555
XLOC_000738	BCL9	chr1:147541422-147626219	3.48895
XLOC_000739	GJA8	chr1:147902819-147909268	0.148839
XLOC_000740	GPR89B	chr1:147928392-147993521	3.33782
XLOC_000741	MIR6077	chr1:148388281-148388363	0
XLOC_000742	LOC100132057	chr1:148402482-148460449	1.34532
XLOC_000743	RNVU1-3	chr1:148402482-148460449	0
XLOC_000744	NUDT4P1,NUDT4P2	chr1:148748555-148752397	0
XLOC_000745	PDE4DIP	chr1:148808180-149033019	2.64325
XLOC_000746	LOC653513	chr1:149175363-149251621	1.14256
XLOC_000747	PPIAL4C	chr1:149583822-149584607	0
XLOC_000748	LINC00869	chr1:149603645-149679523	6.57341
XLOC_000749	LOC388692	chr1:149701103-149705717	0.485671
XLOC_000750	FCGR1A	chr1:149782688-149812373	0.0252554
XLOC_000751	HIST2H4A	chr1:149832656-149833052	0
XLOC_000752	HIST2H2AA3	chr1:149843426-149851594	0
XLOC_000753	HIST2H3A	chr1:149852618-149853125	0
XLOC_000754	HIST2H2AC	chr1:149886974-149887411	4.66717
XLOC_000755	BOLA1	chr1:149899601-149900795	29.1851
XLOC_000756	VPS45	chr1:150067292-150145327	16.2184
XLOC_000757	PLEKHO1	chr1:150149433-150160065	2.0614
XLOC_000758	CA14	chr1:150257742-150265078	0.387194
XLOC_000759	C1orf54	chr1:150272283-150280924	1.30945
XLOC_000760	CIART	chr1:150282532-150287092	0
XLOC_000761	MRPS21	chr1:150293841-150308979	20.7127
XLOC_000762	PRPF3	chr1:150321028-150353228	14.1418
XLOC_000763	RPRD2	chr1:150364110-150476787	2.74577
XLOC_000764	TARS2	chr1:150487363-150507609	12.5234
XLOC_000765	MIR6878	chr1:150487363-150507609	0
XLOC_000766	ECM1	chr1:150508010-150513789	15.808
XLOC_000767	FALEC	chr1:150515756-150518032	0.308025
XLOC_000768	-	chr1:150532284-150537094	1.76054
XLOC_000769	ADAMTSL4	chr1:150549368-150579738	10.6272
XLOC_000770	SETDB1	chr1:150926338-150964806	11.1527
XLOC_000771	ANXA9	chr1:150982022-151008378	5.87258
XLOC_000772	PRUNE	chr1:151008390-151035787	9.53444
XLOC_000773	BNIPL,C1orf56	chr1:151036552-151059649	1.8687
XLOC_000774	MLLT11	chr1:151059674-151068497	0.93456
XLOC_000775	GABPB2	chr1:151070603-151129034	1.62502
XLOC_000776	SCNM1,TNFAIP8L2,TNFAIP8L2-SCNM1	chr1:151156628-151176071	11.1816
XLOC_000777	PIP5K1A	chr1:151198531-151249531	9.12013
XLOC_000778	PSMD4	chr1:151254720-151267478	217.09
XLOC_000779	ZNF687	chr1:151281440-151327715	8.21462
XLOC_000780	GBAT2	chr1:151340637-151347891	0.594369
XLOC_000781	PSMB4	chr1:151399564-151401936	601.089
XLOC_000782	CGN	chr1:151511385-151538691	37.8448
XLOC_000783	TUFT1	chr1:151540304-151583583	13.6823
XLOC_000784	MIR554	chr1:151540304-151583583	0
XLOC_000785	SNX27	chr1:151612016-151699083	4.75424
XLOC_000786	RIIAD1	chr1:151721536-151729606	0
XLOC_000787	OAZ3	chr1:151759642-151790534	3.0944
XLOC_000788	LOC100132111	chr1:151837862-151854125	0.515781
XLOC_000789	NBPF18P	chr1:152018277-152022509	0.16895
XLOC_000790	FLG-AS1	chr1:152302174-152366692	0
XLOC_000791	LCE5A	chr1:152510843-152512177	0
XLOC_000792	CRCT1	chr1:152514501-152516005	70.7215
XLOC_000793	LCE3C	chr1:152600661-152601086	0
XLOC_000794	LCE3B	chr1:152613810-152614098	0
XLOC_000795	LCE2D	chr1:152663410-152664659	0.947847
XLOC_000796	LCE2C	chr1:152675314-152676573	0
XLOC_000797	LCE2B	chr1:152686122-152687400	0.300495
XLOC_000798	LCE2A	chr1:152698363-152699442	0.299882
XLOC_000799	LCE4A	chr1:152709046-152709434	0
XLOC_000800	C1orf68	chr1:152719521-152720429	0
XLOC_000801	KPRP	chr1:152758029-152762053	0
XLOC_000802	LCE1F	chr1:152776371-152776969	0
XLOC_000803	LCE1E	chr1:152786276-152788425	0
XLOC_000804	LCE1D	chr1:152796750-152798181	0
XLOC_000805	LCE1B	chr1:152811970-152813109	0
XLOC_000806	LCE1A	chr1:152827472-152828097	0.293677
XLOC_000807	LCE6A	chr1:152842853-152843983	0
XLOC_000808	SMCP	chr1:152878321-152885047	0
XLOC_000809	IVL	chr1:152908562-152911886	0
XLOC_000810	SPRR4	chr1:152970652-152972573	0
XLOC_000811	SPRR1A	chr1:152984087-152985814	17.5982
XLOC_000812	SPRR3	chr1:153001746-153003856	14.4088
XLOC_000813	SPRR1B	chr1:153031202-153032900	394.618
XLOC_000814	LOC101928009	chr1:153174517-153191676	0
XLOC_000815	LELP1	chr1:153203429-153205125	0
XLOC_000816	PRR9	chr1:153217583-153219317	0.0658947
XLOC_000817	LOR	chr1:153259702-153262124	0.163926
XLOC_000818	S100A9	chr1:153357853-153361027	1355.9
XLOC_000819	S100A7A	chr1:153416523-153423225	0.0408712
XLOC_000820	LOC101928034	chr1:153543618-153552388	1.32245
XLOC_000821	S100A1	chr1:153618799-153646306	10.6616
XLOC_000822	CHTOP	chr1:153618799-153646306	39.4992
XLOC_000823	SNAPIN	chr1:153658653-153671028	46.5964
XLOC_000824	NPR1	chr1:153678687-153693992	0.39049
XLOC_000825	INTS3,SLC27A3	chr1:153728057-153780158	23.1864
XLOC_000826	LOC343052	chr1:153793946-153796302	0
XLOC_000827	CREB3L4	chr1:153959098-153977975	21.3722
XLOC_000828	RPS27	chr1:153990762-153992155	10092.8
XLOC_000829	UBAP2L	chr1:154206700-154271510	21.7222
XLOC_000830	HAX1	chr1:154272562-154275878	120.761
XLOC_000831	AQP10	chr1:154321115-154325325	0
XLOC_000832	ATP8B2	chr1:154325542-154351304	0.391454
XLOC_000833	IL6R	chr1:154405192-154469450	3.22613
XLOC_000834	TDRD10	chr1:154502218-154548147	0
XLOC_000835	UBE2Q1-AS1	chr1:154548574-154558644	0
XLOC_000836	CHRNB2	chr1:154567780-154579877	0
XLOC_000837	CKS1B	chr1:154974641-154981117	168.358
XLOC_000838	MIR4258	chr1:154974641-154981117	0
XLOC_000839	FLAD1	chr1:154983293-154993111	22.5907
XLOC_000840	LENEP	chr1:154993585-154994315	0
XLOC_000841	ZBTB7B	chr1:155002607-155018525	20.9315
XLOC_000842	DCST1	chr1:155033805-155069553	0
XLOC_000843	ADAM15	chr1:155033805-155069553	231.344
XLOC_000844	EFNA4	chr1:155033805-155069553	23.5392
XLOC_000845	EFNA3	chr1:155078871-155087538	30.9915
XLOC_000846	EFNA1	chr1:155126064-155134910	66.6085
XLOC_000847	SLC50A1	chr1:155135343-155138858	176.411
XLOC_000848	TRIM46	chr1:155173786-155184971	0.262019
XLOC_000849	MIR92B	chr1:155195176-155195272	0
XLOC_000850	MTX1	chr1:155208698-155227534	63.059
XLOC_000851	HCN3	chr1:155277426-155301434	2.10634
XLOC_000852	FDPS	chr1:155304834-155331118	277.61
XLOC_000853	RUSC1	chr1:155304834-155331118	31.4495
XLOC_000854	POU5F1P4	chr1:155335260-155564022	0
XLOC_000855	ASH1L-AS1	chr1:155335260-155564022	3.20399
XLOC_000856	MSTO1	chr1:155610169-155614967	14.1233
XLOC_000857	DAP3	chr1:155689090-155739009	69.0049
XLOC_000858	MSTO2P	chr1:155745767-155859400	0.569039
XLOC_000859	SYT11	chr1:155859468-155885199	0.0504903
XLOC_000860	RXFP4	chr1:155941688-155942834	1.12115
XLOC_000861	LAMTOR2	chr1:156054725-156058510	120.608
XLOC_000862	RAB25	chr1:156061130-156070506	311.198
XLOC_000863	LMNA	chr1:156082545-156140089	481.03
XLOC_000864	SEMA4A	chr1:156147399-156177751	7.39464
XLOC_000865	BGLAP,PMF1,PMF1-BGLAP,SLC25A44	chr1:156193931-156248117	84.9499
XLOC_000866	TMEM79	chr1:156282912-156292443	16.556
XLOC_000867	TSACC	chr1:156308960-156346994	3.57651
XLOC_000868	RHBG	chr1:156369031-156388528	0.143968
XLOC_000869	-	chr1:156388683-156390873	0
XLOC_000870	TTC24	chr1:156579726-156586770	0
XLOC_000871	APOA1BP	chr1:156591765-156594299	198.1
XLOC_000872	HAPLN2	chr1:156619293-156625725	0.0652282
XLOC_000873	BCAN	chr1:156641573-156661456	1.47229
XLOC_000874	RRNAD1	chr1:156721856-156736960	6.22239
XLOC_000875	PRCC	chr1:156767481-156800817	50.1164
XLOC_000876	NTRK1	chr1:156806242-156881850	0
XLOC_000877	PEAR1	chr1:156893730-156916434	0.835698
XLOC_000878	LRRC71	chr1:156920631-156933088	0
XLOC_000879	CYCSP52	chr1:157121202-157138591	0
XLOC_000880	KIRREL	chr1:157993272-158100262	1.4826
XLOC_000881	CD1D	chr1:158178043-158186426	0
XLOC_000882	CD1A	chr1:158254136-158258268	0.0309795
XLOC_000883	CD1C	chr1:158289772-158294774	0
XLOC_000884	CD1E	chr1:158353695-158357553	0
XLOC_000885	OR10K1	chr1:158465561-158466503	0
XLOC_000886	OR10R2	chr1:158479877-158480885	0
XLOC_000887	OR10Z1	chr1:158606438-158607380	0
XLOC_000888	OR6K6	chr1:158754815-158755847	0
XLOC_000889	MNDA	chr1:158831377-158849480	0.249581
XLOC_000890	PYHIN1	chr1:158931546-158977059	0.0243996
XLOC_000891	IFI16	chr1:159005984-159055155	24.5591
XLOC_000892	CADM3	chr1:159171586-159203142	0
XLOC_000893	ACKR1	chr1:159204012-159206500	0.136604
XLOC_000894	FCER1A	chr1:159289713-159308224	0.0640987
XLOC_000895	OR10J1	chr1:159439721-159440810	0
XLOC_000896	APCS	chr1:159587733-159602429	0.200414
XLOC_000897	DUSP23	chr1:159780124-159782544	204.719
XLOC_000898	FCRL6	chr1:159800510-159816257	0
XLOC_000899	SLAMF8	chr1:159826688-159862657	0
XLOC_000900	LINC01133	chr1:159960776-159979086	50.524
XLOC_000901	KCNJ9	chr1:160081569-160089422	0
XLOC_000902	ATP1A2	chr1:160115729-160143584	0.0123021
XLOC_000903	ATP1A4	chr1:160151561-160186977	0
XLOC_000904	CASQ1	chr1:160190494-160201886	0
XLOC_000905	PEA15	chr1:160202198-160215376	53.0305
XLOC_000906	SUMO1P3	chr1:160288586-160358952	0.423857
XLOC_000907	NCSTN	chr1:160288586-160358952	20.0264
XLOC_000908	NHLH1	chr1:160367070-160372848	0.0627459
XLOC_000909	VANGL2	chr1:160400573-160428678	6.4018
XLOC_000910	SLAMF7	chr1:160739056-160754818	0.839035
XLOC_000911	LY9	chr1:160796073-160828255	0.0305072
XLOC_000912	LOC101928372	chr1:160932464-160954799	0
XLOC_000913	KLHDC9	chr1:161098360-161100348	12.4551
XLOC_000914	NIT1	chr1:161100555-161132688	23.1125
XLOC_000915	UFC1	chr1:161133523-161158856	134.424
XLOC_000916	USP21	chr1:161159463-161165726	7.39772
XLOC_000917	PPOX	chr1:161166390-161171220	7.72723
XLOC_000918	NDUFS2	chr1:161199314-161214394	65.1645
XLOC_000919	FCER1G	chr1:161215296-161219248	0.794411
XLOC_000920	TOMM40L	chr1:161225938-161238210	5.99667
XLOC_000921	PCP4L1	chr1:161258726-161285450	0
XLOC_000922	SDHC	chr1:161314375-161370362	37.9404
XLOC_000923	CFAP126	chr1:161314375-161370362	0.618825
XLOC_000924	FCGR2A	chr1:161505414-161519589	0.0467941
XLOC_000925	HSPA6	chr1:161524539-161526897	0.718724
XLOC_000926	FCGR2C	chr1:161581338-161601220	0.0234308
XLOC_000927	HSPA7	chr1:161601295-161608551	0.0451835
XLOC_000928	FCGR2B	chr1:161663114-161678654	0.0290841
XLOC_000929	FCRLA	chr1:161706971-161714352	0
XLOC_000930	FCRLB	chr1:161721543-161728143	0.39958
XLOC_000931	DUSP12	chr1:161748681-161757164	16.8044
XLOC_000932	ATF6	chr1:161766243-161964070	8.04213
XLOC_000933	C1orf226,NOS1AP	chr1:162069747-162387447	5.68456
XLOC_000934	MIR4654	chr1:162069747-162387447	0
XLOC_000935	MIR556	chr1:162069747-162387447	0
XLOC_000936	-	chr1:162446333-162447286	1.92916
XLOC_000937	UHMK1	chr1:162497173-162529725	11.8854
XLOC_000938	UAP1	chr1:162561500-162599843	52.9873
XLOC_000939	DDR2	chr1:162632437-162780457	0.0420245
XLOC_000940	HSD17B7	chr1:162790701-162812818	11.5701
XLOC_000941	RGS4	chr1:163068605-163076802	0.0725926
XLOC_000942	LOC101928404	chr1:163142298-163321791	0
XLOC_000943	NUF2	chr1:163321932-163355763	8.12584
XLOC_000944	PBX1	chr1:164559359-164851825	2.36705
XLOC_000945	LRRC52	chr1:165476841-165582104	0
XLOC_000946	MGST3	chr1:165630872-165656135	91.5683
XLOC_000947	LOC440700	chr1:165698749-165709962	0
XLOC_000948	LOC100147773	chr1:165768928-165775448	0.0262023
XLOC_000949	UCK2	chr1:165827494-165911618	13.7555
XLOC_000950	FMO9P	chr1:166603915-166625236	0
XLOC_000951	POGK	chr1:166839486-166854472	7.66462
XLOC_000952	MAEL	chr1:166975581-167022212	0
XLOC_000953	DUSP27	chr1:167094849-167129165	62.2977
XLOC_000954	POU2F1	chr1:167220828-167427345	4.77255
XLOC_000955	RCSD1	chr1:167630236-167706249	0.0743408
XLOC_000956	MPZL1	chr1:167721949-167791919	22.6454
XLOC_000957	DCAF6	chr1:167916674-168075844	20.6032
XLOC_000958	MIR1255B2	chr1:167916674-168075844	0
XLOC_000959	TIPRL	chr1:168178844-168202113	13.9667
XLOC_000960	SFT2D2	chr1:168226006-168254454	24.2122
XLOC_000961	TBX19	chr1:168281039-168314428	0.608709
XLOC_000962	XCL1	chr1:168354876-168582077	1.47495
XLOC_000963	MIR557	chr1:168354876-168582077	0
XLOC_000964	LINC00626	chr1:168786940-168792888	0
XLOC_000965	ATP1B1	chr1:169105770-169460669	320.383
XLOC_000966	BLZF1	chr1:169105770-169460669	6.90485
XLOC_000967	-	chr1:169745500-169783834	0
XLOC_000968	C1orf112	chr1:169783908-169893959	5.1125
XLOC_000969	METTL11B	chr1:170146046-170167782	0
XLOC_000970	GORAB	chr1:170461316-170553833	2.70554
XLOC_000971	PRRX1	chr1:170664171-170739400	0.932643
XLOC_000972	MROH9	chr1:170935470-171064765	0
XLOC_000973	FMO3	chr1:171090564-171117819	0.0858966
XLOC_000974	MIR1295B	chr1:171090564-171117819	0
XLOC_000975	FMO6P	chr1:171120376-171214019	0
XLOC_000976	FMO2	chr1:171120376-171214019	0.00787276
XLOC_000977	FMO1	chr1:171248470-171285978	0
XLOC_000978	FMO4	chr1:171314182-171342084	0.530498
XLOC_000979	PRRC2C	chr1:171485526-171593513	54.2214
XLOC_000980	METTL13	chr1:171781470-171797716	15.0889
XLOC_000981	DNM3	chr1:171841477-172418466	1.52003
XLOC_000982	DNM3-IT1	chr1:171841477-172418466	0
XLOC_000983	MIR3120	chr1:171841477-172418466	0
XLOC_000984	C1orf105	chr1:172420687-172468829	3.09135
XLOC_000985	SUCO	chr1:172532348-172611833	18.6919
XLOC_000986	FASLG	chr1:172659007-172666872	0
XLOC_000987	PRDX6	chr1:173477346-173488807	91.3139
XLOC_000988	LOC730159	chr1:173608335-173669862	0
XLOC_000989	KLHL20	chr1:173714940-173786703	3.46493
XLOC_000990	DARS2	chr1:173824658-173858544	5.14655
XLOC_000991	GAS5-AS1	chr1:173862418-173886636	3.97547
XLOC_000992	ZBTB37	chr1:173862418-173886636	0.13945
XLOC_000993	-	chr1:173919363-173924813	0.0901115
XLOC_000994	RABGAP1L	chr1:174159413-174995308	54.3227
XLOC_000995	GPR52	chr1:174159413-174995308	0
XLOC_000996	CACYBP	chr1:174999434-175023455	17.0149
XLOC_000997	TNN	chr1:175067857-175148066	0
XLOC_000998	LOC101928751	chr1:175877342-175880464	0
XLOC_000999	PAPPA2	chr1:176463170-176845465	0.0136061
XLOC_001000	BRINP2	chr1:177171387-177282422	0.0191803
XLOC_001001	LOC102724661	chr1:177351585-177366458	0
XLOC_001002	LOC101928778	chr1:177700523-177710330	0
XLOC_001003	RASAL2	chr1:178091507-178479945	6.55693
XLOC_001004	TEX35	chr1:178513076-178523500	0.0737624
XLOC_001005	C1orf220	chr1:178542795-178548889	0.0451724
XLOC_001006	MIR4424	chr1:178677748-178677834	0
XLOC_001007	RALGPS2	chr1:178725146-178923845	4.681
XLOC_001008	FAM20B	chr1:179025938-179076567	6.21139
XLOC_001009	TOR3A	chr1:179081347-179095994	32.2899
XLOC_001010	SOAT1	chr1:179293713-179358680	5.01645
XLOC_001011	AXDND1	chr1:179365719-179575952	1.17342
XLOC_001012	TDRD5	chr1:179591612-179691273	0.960015
XLOC_001013	FAM163A	chr1:179743162-179816198	0
XLOC_001014	TOR1AIP1	chr1:179882041-179920077	5.94391
XLOC_001015	CEP350	chr1:179953802-180114880	3.00932
XLOC_001016	QSOX1	chr1:180154832-180200724	357.129
XLOC_001017	LHX4	chr1:180230297-180275053	0.0416744
XLOC_001018	LHX4-AS1	chr1:180230297-180275053	0.301966
XLOC_001019	OVAAL	chr1:180558973-180566518	0
XLOC_001020	XPR1	chr1:180632009-180890279	3.50608
XLOC_001021	KIAA1614	chr1:180913176-180946103	0.0631438
XLOC_001022	MR1	chr1:181033424-181061938	2.0102
XLOC_001023	IER5	chr1:181088501-181093460	40.7464
XLOC_001024	LOC101928973	chr1:181174483-181182206	0
XLOC_001025	GM140	chr1:181236387-181238604	0
XLOC_001026	CACNA1E	chr1:181483549-181806784	1.59832
XLOC_001027	LINC00272	chr1:182407620-182414813	0
XLOC_001028	RGSL1	chr1:182432587-182561071	0
XLOC_001029	LOC284648	chr1:182615139-182616633	0
XLOC_001030	NPL	chr1:182788945-182830549	0.921427
XLOC_001031	DHX9	chr1:182839303-182887982	40.7905
XLOC_001032	LAMC1	chr1:183023459-183145594	13.1401
XLOC_001033	LAMC2	chr1:183186038-183245127	87.0989
XLOC_001034	SMG7	chr1:183460875-183554363	16.1911
XLOC_001035	RGL1	chr1:183636046-183928952	1.4013
XLOC_001036	TSEN15	chr1:184051650-184074210	22.3541
XLOC_001037	C1orf21	chr1:184386987-184629451	6.83025
XLOC_001038	RNF2	chr1:185045418-185102608	5.55514
XLOC_001039	SWT1	chr1:185118085-185293522	3.16654
XLOC_001040	HMCN1	chr1:185734550-186190953	0.0050443
XLOC_001041	PRG4	chr1:186296272-186375727	0.0309662
XLOC_001042	C1orf27	chr1:186375757-186422493	8.30823
XLOC_001043	OCLM	chr1:186375757-186422493	0.101001
XLOC_001044	LOC102724919	chr1:186435160-186470291	0
XLOC_001045	PACERR	chr1:186680653-186681446	0.133085
XLOC_001046	PLA2G4A	chr1:186828899-186988981	4.09462
XLOC_001047	LINC01036	chr1:187092841-187360244	0
XLOC_001048	LINC01351	chr1:190478259-190481394	0
XLOC_001049	LOC440704	chr1:190624889-190801658	0
XLOC_001050	RGS18	chr1:192158461-192185815	0.0384843
XLOC_001051	RGS21	chr1:192316991-192367284	0
XLOC_001052	RGS1	chr1:192575726-192580029	0.158381
XLOC_001053	RGS13	chr1:192636137-192660310	0.0286392
XLOC_001054	MIR4426	chr1:192716327-192716390	0
XLOC_001055	RGS2	chr1:192809038-192812277	44.3161
XLOC_001056	TROVE2	chr1:193012257-193106114	7.29578
XLOC_001057	CDC73	chr1:193121957-193254812	4.87757
XLOC_001058	MIR1278	chr1:193121957-193254812	0
XLOC_001059	LINC01031	chr1:193304744-193365953	0
XLOC_001060	CFH	chr1:196651877-196747504	0.0842515
XLOC_001061	CFHR3	chr1:196774774-196795289	0
XLOC_001062	CFHR1	chr1:196819730-196832189	0.0971025
XLOC_001063	CFHR4	chr1:196888013-196918713	0.044024
XLOC_001064	CFHR2	chr1:196943733-196959226	0.205567
XLOC_001065	CFHR5	chr1:196977536-197009673	0
XLOC_001066	CRB1	chr1:197201461-197478455	0.0340454
XLOC_001067	C1orf53	chr1:197902551-197907367	29.6685
XLOC_001068	LHX9	chr1:197912504-197932640	0.0372179
XLOC_001069	NEK7	chr1:198156977-198322421	15.3824
XLOC_001070	PTPRC	chr1:198638967-198757476	0.434216
XLOC_001071	LINC01221	chr1:198992588-199076735	0
XLOC_001072	NR5A2	chr1:200027601-200177422	0.0719924
XLOC_001073	-	chr1:200411700-200475818	0
XLOC_001074	LOC101929224	chr1:200644036-200694250	0
XLOC_001075	CAMSAP2	chr1:200738937-200860707	2.79603
XLOC_001076	GPR25	chr1:200872954-200874178	0
XLOC_001077	C1orf106	chr1:200891498-200915736	67.0673
XLOC_001078	-	chr1:200949642-200966643	2.02972
XLOC_001079	IGFN1	chr1:201190824-201228952	0.127792
XLOC_001080	PKP1	chr1:201283451-201332993	8.99365
XLOC_001081	LAD1	chr1:201380837-201421746	2.38892
XLOC_001082	RPS10P7	chr1:201483529-201521476	545.205
XLOC_001083	RPS10P7	chr1:201483529-201521476	7.95241
XLOC_001084	NAV1	chr1:201648321-201884294	0.71361
XLOC_001085	MIR5191	chr1:201648321-201884294	0
XLOC_001086	MIR1231	chr1:201648321-201884294	0
XLOC_001087	IPO9	chr1:201648321-201884294	3.68348
XLOC_001088	MIR6739	chr1:201648321-201884294	0
XLOC_001089	SHISA4	chr1:201888668-201892587	2.29385
XLOC_001090	TIMM17A	chr1:201955490-201970661	90.1962
XLOC_001091	RNPEP	chr1:201982637-202006147	32.5806
XLOC_001092	MIR6740	chr1:201982637-202006147	0
XLOC_001093	ELF3	chr1:202010561-202017187	153.733
XLOC_001094	GPR37L1	chr1:202122900-202129506	1.8039
XLOC_001095	PTPRVP	chr1:202168050-202189449	0
XLOC_001096	LGR6	chr1:202193989-202319761	0.0585865
XLOC_001097	PPP1R12B	chr1:202348701-202588569	2.25261
XLOC_001098	PCAT6	chr1:202810945-202811913	15.1445
XLOC_001099	MGAT4EP	chr1:202820256-202827213	0
XLOC_001100	LOC148709	chr1:202850270-202875241	0.566588
XLOC_001101	TMEM183A	chr1:203007375-203024848	28.3279
XLOC_001102	PPFIA4	chr1:203026520-203078736	0.156166
XLOC_001103	ADORA1	chr1:203127707-203167405	0.033725
XLOC_001104	LINC01353	chr1:203287151-203288796	0
XLOC_001105	BTG2	chr1:203305535-203309601	1.59426
XLOC_001106	PRELP	chr1:203475754-203491351	0.0213968
XLOC_001107	OPTC	chr1:203494142-203508949	0
XLOC_001108	ATP2B4	chr1:203626786-203744081	10.9884
XLOC_001109	SNORA77	chr1:203626786-203744081	0
XLOC_001110	LINC00260	chr1:203626786-203744081	1.04681
XLOC_001111	LAX1	chr1:203765155-203778168	0.0352517
XLOC_001112	ZBED6,ZC3H11A	chr1:203795622-203854128	24.0472
XLOC_001113	SNRPE	chr1:203861584-203871152	65.5707
XLOC_001114	SOX13	chr1:204073093-204127743	9.71215
XLOC_001115	LOC101929441	chr1:204131060-204152182	0
XLOC_001116	MDM4	chr1:204516378-204558122	2.68862
XLOC_001117	NFASC	chr1:204828653-205022822	0.0619682
XLOC_001118	CNTN2	chr1:205043211-205078043	0
XLOC_001119	TMCC2	chr1:205227909-205273343	0
XLOC_001120	LEMD1-AS1	chr1:205373251-205456086	0.0730483
XLOC_001121	CDK18	chr1:205504555-205532897	5.67756
XLOC_001122	MFSD4	chr1:205568983-205602918	0.30033
XLOC_001123	LOC284581	chr1:205862078-205896087	0
XLOC_001124	LOC103021296	chr1:205913047-206003466	0.0277726
XLOC_001125	LOC103021295	chr1:205913047-206003466	0
XLOC_001126	C1orf186	chr1:206052722-206102459	0
XLOC_001127	SRGAP2	chr1:206205155-206464443	4.63305
XLOC_001128	IKBKE	chr1:206470242-206496927	10.1841
XLOC_001129	MIR6769B	chr1:206470242-206496927	0
XLOC_001130	RASSF5	chr1:206507529-206589284	0.998075
XLOC_001131	DYRK3	chr1:206635522-206649936	0.65077
XLOC_001132	MAPKAPK2	chr1:206685019-206734285	55.4872
XLOC_001133	IL19	chr1:206798869-206842981	0
XLOC_001134	IL20	chr1:206865808-206869223	0
XLOC_001135	IL24	chr1:206897442-206922033	0
XLOC_001136	PFKFB2	chr1:207053274-207081023	5.87223
XLOC_001137	C4BPB	chr1:207088841-207099995	53.1128
XLOC_001138	C4BPA	chr1:207104228-207144972	4.34814
XLOC_001139	-	chr1:207178694-207183944	0.254584
XLOC_001140	CD55	chr1:207321471-207360966	97.6013
XLOC_001141	CR2	chr1:207454299-207489895	0.0134006
XLOC_001142	CR1	chr1:207496127-207641765	0.00560802
XLOC_001143	CR1L	chr1:207645112-207723691	0
XLOC_001144	CD46	chr1:207752037-207795516	79.583
XLOC_001145	LOC148696	chr1:207818378-207822596	0
XLOC_001146	MIR205HG	chr1:209428822-209432547	0
XLOC_001147	CAMK1G	chr1:209583699-209613939	0
XLOC_001148	G0S2	chr1:209675324-209676390	117.614
XLOC_001149	HSD11B1	chr1:209686179-209734950	1.50201
XLOC_001150	TRAF3IP3	chr1:209741433-209784730	0.116063
XLOC_001151	DIEXF	chr1:209827966-209857565	3.18056
XLOC_001152	SYT14	chr1:209938173-210164288	0.0157212
XLOC_001153	SERTAD4	chr1:210231458-210246865	13.184
XLOC_001154	HHAT	chr1:210328251-210676512	0.614871
XLOC_001155	RCOR3	chr1:211259361-211316383	3.26079
XLOC_001156	TRAF5	chr1:211326614-211374944	4.57859
XLOC_001157	LINC00467	chr1:211382749-211433196	43.6229
XLOC_001158	LOC105748977	chr1:211639807-211654621	0
XLOC_001159	DTL	chr1:211940398-212105300	1.10706
XLOC_001160	MIR3122	chr1:211940398-212105300	0
XLOC_001161	PPP2R5A	chr1:212285536-212361863	22.1038
XLOC_001162	SNORA16B	chr1:212285536-212361863	0
XLOC_001163	NENF	chr1:212432886-212446379	80.3452
XLOC_001164	LOC101929565	chr1:212545693-212556066	1.70545
XLOC_001165	ATF3	chr1:212565333-212620777	10.7454
XLOC_001166	FAM71A	chr1:212624446-212626778	0
XLOC_001167	TATDN3	chr1:212791827-212816825	3.90338
XLOC_001168	FLVCR1	chr1:212858140-212899365	3.84191
XLOC_001169	VASH2	chr1:212950519-212991794	0.896083
XLOC_001170	RPS6KC1	chr1:213051232-213273465	3.77544
XLOC_001171	LINC00538	chr1:213819640-213986153	0
XLOC_001172	PROX1	chr1:213987934-214041504	0.470339
XLOC_001173	SMYD2	chr1:214281221-214337134	41.3921
XLOC_001174	CENPF	chr1:214603188-214664571	3.43248
XLOC_001175	KCNK2	chr1:215005541-215237093	0.860495
XLOC_001176	KCTD3	chr1:215567391-215621808	28.5475
XLOC_001177	LOC102723833	chr1:215622893-216423396	0
XLOC_001178	SPATA17	chr1:217631323-217868153	1.62343
XLOC_001179	LINC00210	chr1:217892899-217920804	0
XLOC_001180	LOC101929631	chr1:218043504-218059140	0
XLOC_001181	RRP15	chr1:218285286-218337983	5.33834
XLOC_001182	TGFB2	chr1:218344195-219173788	7.23023
XLOC_001183	MIR548F3	chr1:218344195-219173788	0
XLOC_001184	MIR548F3	chr1:218344195-219173788	1.27663
XLOC_001185	LYPLAL1	chr1:219173830-219212865	9.99231
XLOC_001186	-	chr1:219441636-219445377	0.106876
XLOC_001187	IARS2	chr1:220094112-220148041	55.2596
XLOC_001188	MARK1	chr1:220528182-220664457	3.25374
XLOC_001189	C1orf115	chr1:220690285-220699157	14.1424
XLOC_001190	2019-03-02	chr1:220747561-220784811	14.1921
XLOC_001191	2019-03-01	chr1:220786696-220814399	7.23105
XLOC_001192	LINC01352	chr1:220828911-220832428	0
XLOC_001193	HLX	chr1:220832762-220885058	0.154039
XLOC_001194	TAF1A-AS1	chr1:222554816-222593429	2.08
XLOC_001195	MIA3	chr1:222618101-222668012	8.29913
XLOC_001196	BROX	chr1:222712552-222735196	20.5971
XLOC_001197	FAM177B	chr1:222737215-222756064	10.1386
XLOC_001198	DISP1	chr1:222815018-223005995	14.1006
XLOC_001199	CCDC185	chr1:223393372-223395470	0
XLOC_001200	CAPN2	chr1:223701592-223776018	133.579
XLOC_001201	FBXO28	chr1:224114086-224162047	9.66516
XLOC_001202	DEGS1	chr1:224183207-224193440	27.448
XLOC_001203	LOC101927164	chr1:224219612-224330189	0.0550631
XLOC_001204	CNIH4	chr1:224356810-224379451	87.236
XLOC_001205	-	chr1:224583166-224590190	0.175706
XLOC_001206	CNIH3	chr1:224616476-224740547	0.495178
XLOC_001207	DNAH14	chr1:224929653-225399294	7.29466
XLOC_001208	-	chr1:225691623-225716392	0
XLOC_001209	SRP9	chr1:225777812-225790466	164.967
XLOC_001210	EPHX1	chr1:225810073-225882720	27.1559
XLOC_001211	H3F3A	chr1:226062284-226072002	550.878
XLOC_001212	-	chr1:226083594-226090219	0.355135
XLOC_001213	MIXL1	chr1:226223617-226227055	0
XLOC_001214	C1orf95	chr1:226548799-226609214	0.00838236
XLOC_001215	PSEN2	chr1:226870571-226896124	9.84353
XLOC_001216	ADCK3	chr1:226940236-226987545	44.0393
XLOC_001217	ZNF678	chr1:227563518-227679638	0.645842
XLOC_001218	SNAP47	chr1:227728538-227781231	13.8415
XLOC_001219	PRSS38	chr1:227815716-227846470	0
XLOC_001220	WNT3A	chr1:228007021-228061271	0.0402657
XLOC_001221	ARF1	chr1:228082659-228099212	334.8
XLOC_001222	MIR3620	chr1:228082659-228099212	0
XLOC_001223	GUK1	chr1:228140083-228148954	629.77
XLOC_001224	GJC2	chr1:228149713-228159826	0.446318
XLOC_001225	IBA57	chr1:228165807-228198155	1.6599
XLOC_001226	OBSCN	chr1:228203505-228378874	1.34437
XLOC_001227	HIST3H2BB	chr1:228458106-228458558	0.599449
XLOC_001228	MIR4666A	chr1:228462073-228462152	0
XLOC_001229	RNF187	chr1:228487366-228496188	34.6063
XLOC_001230	RHOU	chr1:228644646-228746670	3.48896
XLOC_001231	RAB4A,SPHAR	chr1:229271050-229342941	31.5899
XLOC_001232	LOC101927478	chr1:229508429-229514087	0
XLOC_001233	URB2	chr1:229593117-229661149	2.94517
XLOC_001234	GALNT2	chr1:230057788-230282130	33.0765
XLOC_001235	COG2	chr1:230642455-230693985	16.673
XLOC_001236	CAPN9	chr1:230747266-230802003	17.3551
XLOC_001237	LOC101927604	chr1:230874845-230879015	0
XLOC_001238	ARV1	chr1:230979076-231000733	19.3738
XLOC_001239	TRIM67	chr1:231162927-231221568	0.0079322
XLOC_001240	GNPAT	chr1:231223762-231277973	29.9595
XLOC_001241	SPRTN	chr1:231337935-231355027	2.79502
XLOC_001242	DISC1,TSNAX	chr1:231528652-232041273	17.2602
XLOC_001243	DISC1-IT1	chr1:231528652-232041273	0
XLOC_001244	MAP10	chr1:232804891-232810346	0.235812
XLOC_001245	NTPCR	chr1:232950589-232978803	26.106
XLOC_001246	KIAA1804	chr1:233327767-233385148	3.84644
XLOC_001247	KCNK1	chr1:233614003-233672512	32.4792
XLOC_001248	MIR4427	chr1:233614003-233672512	0
XLOC_001249	SLC35F3	chr1:233904711-234324518	0.0232772
XLOC_001250	MIR4671	chr1:233904711-234324518	0
XLOC_001251	COA6	chr1:234372806-234384049	97.0229
XLOC_001252	LINC00184	chr1:234629310-234634780	0
XLOC_001253	LOC101927787	chr1:234646288-234660924	0
XLOC_001254	LINC01132	chr1:234724041-234731643	0.0311538
XLOC_001255	LOC101927851	chr1:234953026-234963999	0.536844
XLOC_001256	GGPS1	chr1:235328437-235344677	23.3839
XLOC_001257	TBCE	chr1:235367359-235504481	6.94035
XLOC_001258	MIR5096	chr1:235512822-235883708	0
XLOC_001259	GPR137B	chr1:236142531-236282039	0.5705
XLOC_001260	EDARADD	chr1:236394379-236485105	0.01724
XLOC_001261	LGALS8	chr1:236518213-236604541	6.78823
XLOC_001262	ACTN2	chr1:236686453-236764627	0
XLOC_001263	MTR	chr1:236795280-236903981	2.28957
XLOC_001264	RYR2	chr1:237042401-237833988	0.262727
XLOC_001265	MIR4428	chr1:237042401-237833988	0
XLOC_001266	LOC100130331	chr1:237862174-237928319	0
XLOC_001267	CHRM3	chr1:239629072-239910686	1.49283
XLOC_001268	RPS7P5	chr1:240007523-240013260	0
XLOC_001269	FMN2	chr1:240091884-240475189	0
XLOC_001270	MIR3123	chr1:240775513-241357230	0
XLOC_001271	KMO	chr1:241532133-241640399	1.72693
XLOC_001272	WDR64	chr1:241652277-241802132	0
XLOC_001273	EXO1	chr1:241848183-241890649	2.21589
XLOC_001274	BECN2	chr1:241957766-241959062	0.218425
XLOC_001275	SDCCAG8	chr1:243124424-243850282	31.6354
XLOC_001276	MIR4677	chr1:243124424-243850282	0
XLOC_001277	LOC339529	chr1:243917401-244047318	0
XLOC_001278	ZBTB18	chr1:244048861-244057478	5.2026
XLOC_001279	C1orf100	chr1:244352634-244389086	0
XLOC_001280	C1orf101	chr1:244461370-244640360	0.0157638
XLOC_001281	DESI2	chr1:244653047-244709034	13.817
XLOC_001282	-	chr1:244749640-244752006	1.50182
XLOC_001283	COX20	chr1:244835336-244846941	24.3566
XLOC_001284	EFCAB2	chr1:244965203-245125228	3.162
XLOC_001285	KIF26B	chr1:245154984-245703126	0.012089
XLOC_001286	CNST	chr1:246566336-246668697	3.79156
XLOC_001287	SCCPDH	chr1:246724075-246768138	61.3087
XLOC_001288	LINC01341	chr1:246789616-246792702	0.128185
XLOC_001289	VN1R5	chr1:247256071-247257145	0
XLOC_001290	-	chr1:247332178-247334545	1.84503
XLOC_001291	NLRP3	chr1:247416155-247449104	0.188744
XLOC_001292	OR2W5	chr1:247491067-247492409	0
XLOC_001293	GCSAML	chr1:247507057-247577690	0
XLOC_001294	OR2G2	chr1:247588359-247589313	0
XLOC_001295	OR2G3	chr1:247605585-247606515	0
XLOC_001296	TRIM58	chr1:247857198-247880136	0
XLOC_001297	OR2W3	chr1:247895586-247896531	0
XLOC_001298	OR2T8	chr1:247921017-247921956	0
XLOC_001299	OR2L13	chr1:247937028-248100922	0
XLOC_001300	OR2L8	chr1:247937028-248100922	0
XLOC_001301	OR2AK2	chr1:247937028-248100922	0
XLOC_001302	OR2L1P	chr1:247937028-248100922	0
XLOC_001303	OR2L5	chr1:247937028-248100922	0
XLOC_001304	OR2L2	chr1:247937028-248100922	0
XLOC_001305	OR2L3	chr1:247937028-248100922	0
XLOC_001306	OR2M1P	chr1:248122135-248122780	0
XLOC_001307	OR2M5	chr1:248145147-248146086	0
XLOC_001308	OR2M2	chr1:248179985-248181029	0
XLOC_001309	OR2M3	chr1:248203067-248204006	0
XLOC_001310	OR2M4	chr1:248238928-248239864	0
XLOC_001311	OR14C36	chr1:248348774-248349713	0.12823
XLOC_001312	OR2T4	chr1:248361580-248362627	0
XLOC_001313	OR2T6	chr1:248387608-248388535	0
XLOC_001314	OR2T1	chr1:248405994-248407104	0
XLOC_001315	OR2T2	chr1:248452797-248453772	0
XLOC_001316	OR2T3	chr1:248473350-248474307	0
XLOC_001317	OR2T5	chr1:248488588-248489536	0
XLOC_001318	OR2G6	chr1:248521646-248522597	0
XLOC_001319	LOC101928226	chr1:248697061-248699110	0
XLOC_001320	MIR3124	chr1:248826376-248826443	0
XLOC_001321	ZNF672	chr1:248838177-248849517	14.7059
XLOC_001322	PGBD2	chr1:248906242-248919146	0.901609
XLOC_001323	MIR6859-4,WASH7P	chr1:11873-199868	7.08193
XLOC_001324	FAM138F	chr1:11873-199868	0
XLOC_001325	LOC729737	chr1:11873-199868	0.410295
XLOC_001326	MIR6859-1	chr1:11873-199868	0
XLOC_001327	FAM138D	chr1:205128-206597	0
XLOC_001328	OR4F16	chr1:450739-451678	0
XLOC_001329	LOC100132062	chr1:490755-495445	0
XLOC_001330	LOC101928626	chr1:627379-629009	0
XLOC_001331	MIR6723	chr1:632324-632413	0
XLOC_001332	OR4F29	chr1:685715-686654	0
XLOC_001333	LOC100133331	chr1:725758-730351	0.472803
XLOC_001334	LOC100288069	chr1:758980-778688	0.288108
XLOC_001335	LINC00115	chr1:826205-827522	1.14708
XLOC_001336	FAM41C	chr1:868070-876802	0.196396
XLOC_001337	LOC100130417	chr1:916817-919692	0
XLOC_001338	NOC2L	chr1:925740-959299	61.9387
XLOC_001339	PERM1	chr1:960586-982117	4.31299
XLOC_001340	HES4	chr1:998961-1000172	43.4848
XLOC_001341	RNF223	chr1:1070968-1074307	8.08611
XLOC_001342	C1orf159	chr1:1081817-1116356	23.2004
XLOC_001343	TNFRSF18	chr1:1203507-1206709	0.402136
XLOC_001344	TNFRSF4	chr1:1211325-1214168	0.811338
XLOC_001345	SDF4	chr1:1216907-1232067	109.239
XLOC_001346	FAM132A	chr1:1242445-1246722	6.67226
XLOC_001347	UBE2J2	chr1:1253911-1273854	52.3406
XLOC_001348	ACAP3	chr1:1292383-1307889	24.0618
XLOC_001349	MIR6726	chr1:1292383-1307889	0
XLOC_001350	CPSF3L	chr1:1308613-1324687	51.9098
XLOC_001351	MIR6727	chr1:1308613-1324687	0
XLOC_001352	DVL1	chr1:1335277-1349142	102.111
XLOC_001353	MIR6808	chr1:1335277-1349142	0
XLOC_001354	MXRA8	chr1:1352688-1363541	33.1278
XLOC_001355	AURKAIP1	chr1:1373715-1375438	336.091
XLOC_001356	CCNL2	chr1:1385710-1407313	49.5461
XLOC_001357	MRPL20	chr1:1385710-1407313	338.665
XLOC_001358	ANKRD65	chr1:1418419-1421444	0.988639
XLOC_001359	LOC102724312	chr1:1428196-1442882	6.65008
XLOC_001360	TMEM240	chr1:1534777-1540360	0
XLOC_001361	SSU72	chr1:1541672-1574882	44.61
XLOC_001362	C1orf233	chr1:1598007-1600096	3.43088
XLOC_001363	CDK11B	chr1:1635225-1659097	26.7108
XLOC_001364	SLC35E2B	chr1:1661477-1692804	5.28173
XLOC_001365	CDK11A,SLC35E2	chr1:1702563-1746519	17.3909
XLOC_001366	NADK	chr1:1751230-1780069	73.6914
XLOC_001367	GNB1	chr1:1785284-1891117	118.134
XLOC_001368	TMEM52	chr1:1917589-1919301	4.63372
XLOC_001369	CFAP74	chr1:1921950-2003837	0.0141949
XLOC_001370	FAAP20	chr1:2050469-2213238	101.101
XLOC_001371	MORN1	chr1:2321252-2412571	1.4435
XLOC_001372	LOC100129534	chr1:2321252-2412571	0.0507841
XLOC_001373	PEX10	chr1:2321252-2412571	34.6702
XLOC_001374	PANK4	chr1:2508530-2526628	10.8925
XLOC_001375	HES5	chr1:2528744-2530245	0
XLOC_001376	LOC115110	chr1:2549654-2565622	3.64094
XLOC_001377	MMEL1	chr1:2586459-2633042	7.70281
XLOC_001378	TTC34	chr1:2641367-2789665	0
XLOC_001379	LINC00982	chr1:3059616-3067725	0
XLOC_001380	MEGF6	chr1:3487941-3611495	0.16139
XLOC_001381	MIR551A	chr1:3487941-3611495	0
XLOC_001382	WRAP73	chr1:3630766-3650107	14.097
XLOC_001383	TP73-AS1	chr1:3652564-3747373	0.0142209
XLOC_001384	LRRC47	chr1:3780219-3796504	21.0915
XLOC_001385	CEP104	chr1:3811806-3885429	4.15442
XLOC_001386	C1orf174	chr1:3889132-3900293	8.39962
XLOC_001387	MIR4689	chr1:5862671-5862741	0
XLOC_001388	NPHP4	chr1:5862807-6101193	2.17938
XLOC_001389	CHD5	chr1:6101786-6180134	0.0162951
XLOC_001390	RPL22	chr1:6185017-6199747	358.272
XLOC_001391	LOC102724450	chr1:6204839-6235984	0
XLOC_001392	ICMT	chr1:6204839-6235984	23.4193
XLOC_001393	GPR153	chr1:6247345-6260975	33.5647
XLOC_001394	ACOT7	chr1:6264271-6393766	92.6521
XLOC_001395	HES2	chr1:6412934-6420738	18.4457
XLOC_001396	MIR4252	chr1:6424787-6460944	0
XLOC_001397	PLEKHG5,TNFRSF25	chr1:6461153-6520061	15.8009
XLOC_001398	NOL9	chr1:6521346-6554598	3.05815
XLOC_001399	KLHL21	chr1:6590723-6602898	16.2411
XLOC_001400	DNAJC11	chr1:6624864-6701906	10.9086
XLOC_001401	UTS2	chr1:7847611-7913242	1.74838
XLOC_001402	TNFRSF9	chr1:7915870-7943165	0
XLOC_001403	ERRFI1	chr1:8009540-8026744	85.98
XLOC_001404	RERE	chr1:8352401-8817640	11.0936
XLOC_001405	ENO1	chr1:8860999-8879884	958.954
XLOC_001406	MIR6728	chr1:8860999-8879884	0
XLOC_001407	SLC2A7	chr1:9003299-9026345	0
XLOC_001408	SLC2A5	chr1:9036945-9069828	0.111211
XLOC_001409	GPR157	chr1:9100302-9129170	8.36618
XLOC_001410	MIR34A	chr1:9148034-9151777	0.553228
XLOC_001411	LOC100506022	chr1:9425093-9428996	0
XLOC_001412	-	chr1:9500796-9503457	0
XLOC_001413	PIK3CD-AS1	chr1:9651731-9824526	0
XLOC_001414	PIK3CD-AS2	chr1:9651731-9824526	0.103438
XLOC_001415	CLSTN1	chr1:9651731-9824526	46.1905
XLOC_001416	CTNNBIP1	chr1:9848275-9910258	46.2967
XLOC_001417	LZIC	chr1:9926305-9985498	7.56332
XLOC_001418	DFFA	chr1:10456524-10472640	18.2648
XLOC_001419	CASZ1	chr1:10636605-10796676	6.69219
XLOC_001420	C1orf127	chr1:10946472-10982037	0
XLOC_001421	MASP2	chr1:11025878-11047259	0.058036
XLOC_001422	SRM	chr1:11054591-11060034	99.5927
XLOC_001423	EXOSC10	chr1:11066612-11099910	37.1118
XLOC_001424	MTOR	chr1:11106530-11262551	4.59762
XLOC_001425	FBXO2	chr1:11648360-11663327	20.2368
XLOC_001426	MAD2L2	chr1:11674479-11691621	35.5963
XLOC_001427	LOC102724659	chr1:11762192-11847783	0.0399256
XLOC_001428	MTHFR	chr1:11762192-11847783	4.54223
XLOC_001429	NPPA	chr1:11762192-11847783	0
XLOC_001430	NPPB	chr1:11857463-11858935	0
XLOC_001431	KIAA2013	chr1:11919587-11926428	42.331
XLOC_001432	DHRS3	chr1:12567909-12618831	47.8299
XLOC_001433	MIR6730	chr1:12567909-12618831	0
XLOC_001434	PRAMEF11	chr1:12824759-12831410	0
XLOC_001435	HNRNPCL1	chr1:12847376-12848756	0
XLOC_001436	PRAMEF4	chr1:12879211-12886201	0
XLOC_001437	PRAMEF10	chr1:12892362-12898281	0
XLOC_001438	PRAMEF6	chr1:12938471-12947580	0
XLOC_001439	LOC101929983	chr1:13049807-13053659	0
XLOC_001440	LOC645354	chr1:13094514-13099717	0
XLOC_001441	HNRNPCL2	chr1:13115487-13116854	0
XLOC_001442	PRAMEF25	chr1:13148750-13153111	0
XLOC_001443	HNRNPCL3	chr1:13164554-13165560	0
XLOC_001444	LOC400736	chr1:13196187-13201409	0.0303037
XLOC_001445	LOC391003	chr1:13222694-13226154	0
XLOC_001446	PRAMEF8	chr1:13281303-13285137	0
XLOC_001447	PRAMEF14	chr1:13341891-13347134	0
XLOC_001448	PRAMEF19	chr1:13368430-13371947	0.0315061
XLOC_001449	LRRC38	chr1:13474976-13513747	0
XLOC_001450	TMEM51-AS1	chr1:14598716-15152464	0.848533
XLOC_001451	C1orf195	chr1:15152531-15220478	0
XLOC_001452	CASP9	chr1:15476100-15524790	4.871
XLOC_001453	AGMAT	chr1:15526812-15585110	5.26846
XLOC_001454	-	chr1:15792870-15800277	0.963055
XLOC_001455	UQCRHL	chr1:15807161-15807699	0
XLOC_001456	FLJ37453	chr1:15819181-15940849	1.80605
XLOC_001457	ZBTB17	chr1:15941825-15976132	12.9615
XLOC_001458	HSPB7	chr1:16014027-16018790	0.109606
XLOC_001459	FAM131C	chr1:16057768-16073632	1.16555
XLOC_001460	EPHA2	chr1:16124334-16156087	112.658
XLOC_001461	ARHGEF19	chr1:16198103-16212609	13.429
XLOC_001462	-	chr1:16215554-16217419	7.41873
XLOC_001463	RSG1	chr1:16228697-16237164	6.72339
XLOC_001464	FBXO42	chr1:16246839-16352491	2.79602
XLOC_001465	SPATA21	chr1:16398642-16437424	0
XLOC_001466	CROCCP3	chr1:16467435-16492701	0.159458
XLOC_001467	RNU1-4	chr1:16514121-16514285	0
XLOC_001468	NBPF1	chr1:16562426-16615902	9.22263
XLOC_001469	CROCCP2	chr1:16618255-16633326	7.36188
XLOC_001470	-	chr1:16642583-16651963	5.7322
XLOC_001471	RNU1-3	chr1:16666784-16666948	0
XLOC_001472	ESPNP	chr1:16680301-16720157	0.193875
XLOC_001473	FAM231C	chr1:16733806-16734461	0
XLOC_001474	MST1L	chr1:16750772-16764480	1.6624
XLOC_001475	MIR3675	chr1:16858948-16859021	0
XLOC_001476	-	chr1:16888554-16889496	13.7322
XLOC_001477	MFAP2	chr1:16974503-16981586	14.2641
XLOC_001478	ATP13A2	chr1:16985956-17011972	43.4166
XLOC_001479	SDHB	chr1:17018725-17054170	77.3185
XLOC_001480	PADI2	chr1:17066760-17119453	8.38727
XLOC_001481	RCC2	chr1:17406754-17439754	40.3541
XLOC_001482	TAS1R2	chr1:18839598-18859661	0
XLOC_001483	ALDH4A1	chr1:18871429-18902799	5.59857
XLOC_001484	MIR4695	chr1:18871429-18902799	0
XLOC_001485	MIR1290	chr1:18871429-18902799	0
XLOC_001486	IFFO2	chr1:18904279-18956332	2.69041
XLOC_001487	UBR4	chr1:19074505-19210252	7.95515
XLOC_001488	EMC1	chr1:19214581-19261984	6.27939
XLOC_001489	AKR7L	chr1:19265924-19274074	1.07259
XLOC_001490	AKR7A3	chr1:19282562-19288786	57.2595
XLOC_001491	LOC100506730	chr1:19293246-19295736	1.1379
XLOC_001492	AKR7A2	chr1:19299579-19312225	16.1885
XLOC_001493	CAPZB	chr1:19338772-19485641	184.385
XLOC_001494	TMCO4	chr1:19682212-19799917	16.2255
XLOC_001495	RNF186	chr1:19814028-19815278	49.1253
XLOC_001496	PLA2G2E	chr1:19920306-19923617	0
XLOC_001497	PLA2G2A	chr1:19975430-19980439	12.8087
XLOC_001498	PLA2G2D	chr1:20112649-20119566	0
XLOC_001499	PLA2G2C	chr1:20163990-20175194	0
XLOC_001500	UBXN10-AS1	chr1:20183315-20196048	1.80495
XLOC_001501	LINC01141	chr1:20359800-20428794	0
XLOC_001502	CAMK2N1	chr1:20482390-20486235	76.1822
XLOC_001503	MUL1	chr1:20499447-20508181	17.9629
XLOC_001504	DDOST	chr1:20633454-20661679	203.286
XLOC_001505	KIF17	chr1:20664013-20718017	0.0461112
XLOC_001506	SH2D5	chr1:20719731-20732640	0.946225
XLOC_001507	HP1BP3	chr1:20742677-20787321	17.5733
XLOC_001508	EIF4G3	chr1:20806291-21177015	8.85951
XLOC_001509	MIR1256	chr1:20806291-21177015	0
XLOC_001510	ECE1	chr1:21217246-21345541	17.4338
XLOC_001511	RAP1GAP	chr1:21596214-21669363	74.3167
XLOC_001512	USP48	chr1:21678298-21783195	7.28622
XLOC_001513	HSPG2	chr1:21812264-21937297	23.1545
XLOC_001514	LOC101928043	chr1:22023993-22031224	0.181799
XLOC_001515	WNT4	chr1:22117304-22143763	0.500082
XLOC_001516	MIR6127	chr1:22633257-22633366	0
XLOC_001517	MIR4253	chr1:22710837-22921500	0
XLOC_001518	LACTBL1	chr1:22953042-22965430	0
XLOC_001519	C1orf234	chr1:23010833-23015850	0
XLOC_001520	MIR4419A	chr1:23019447-23083692	0
XLOC_001521	LUZP1	chr1:23084022-23168858	7.41626
XLOC_001522	HTR1D	chr1:23191894-23194729	1.1308
XLOC_001523	LINC01355	chr1:23280789-23285518	1.79751
XLOC_001524	HNRNPR	chr1:23303883-23344364	14.6141
XLOC_001525	ZNF436	chr1:23359383-23371837	2.52526
XLOC_001526	TCEA3	chr1:23380908-23424779	23.3483
XLOC_001527	ASAP3	chr1:23427893-23484257	2.71915
XLOC_001528	E2F2	chr1:23506139-23531220	0.862094
XLOC_001529	ID3	chr1:23557929-23559794	3.17323
XLOC_001530	TCEB3-AS1	chr1:23743365-23778297	7.79054
XLOC_001531	GALE	chr1:23791155-23800804	116.847
XLOC_001532	HMGCL	chr1:23801876-23825459	35.5836
XLOC_001533	FUCA1	chr1:23845080-23868369	27.5198
XLOC_001534	CNR2	chr1:23873969-23913327	0
XLOC_001535	SRSF10	chr1:23964346-23980463	9.81228
XLOC_001536	MYOM3	chr1:24056040-24112175	8.68292
XLOC_001537	IL22RA1	chr1:24119770-24143285	15.1244
XLOC_001538	IFNLR1	chr1:24154156-24187422	4.67088
XLOC_001539	STPG1	chr1:24319321-24415097	3.46372
XLOC_001540	RCAN3AS	chr1:24496332-24537696	1.68265
XLOC_001541	LOC100506985	chr1:24538610-24556024	1.79676
XLOC_001542	RUNX3	chr1:24899510-24965010	0.288142
XLOC_001543	MIR6731	chr1:24899510-24965010	0
XLOC_001544	SYF2	chr1:25222275-25232522	33.1116
XLOC_001545	RSRP1	chr1:25242248-25248246	14.746
XLOC_001546	RHCE	chr1:25338297-25420872	0.371076
XLOC_001547	LOC646471	chr1:25800175-25859458	0.4088
XLOC_001548	AUNIP	chr1:25800175-25859458	3.42746
XLOC_001549	PAQR7	chr1:25861483-25875650	10.8835
XLOC_001550	STMN1	chr1:25884185-25906877	69.5526
XLOC_001551	PAFAH2	chr1:25959766-25998157	12.6417
XLOC_001552	SLC30A2	chr1:26038021-26046138	0.0679317
XLOC_001553	TRIM63	chr1:26051304-26067634	0
XLOC_001554	UBXN11	chr1:26282281-26320523	15.4122
XLOC_001555	AIM1L	chr1:26321858-26354159	10.301
XLOC_001556	ZNF683	chr1:26361633-26372794	0
XLOC_001557	LOC101928324	chr1:26432281-26471514	0.394061
XLOC_001558	GPN2	chr1:26876058-26890378	15.9002
XLOC_001559	GPATCH3	chr1:26890487-26900718	9.34991
XLOC_001560	NR0B2	chr1:26911483-26914076	0.773288
XLOC_001561	KDF1	chr1:26949555-26960464	17.0865
XLOC_001562	FAM46B	chr1:27005019-27012842	5.16608
XLOC_001563	SLC9A1	chr1:27098808-27155130	21.2447
XLOC_001564	MAP3K6	chr1:27355178-27366866	4.83684
XLOC_001565	FCN3	chr1:27369109-27374824	0
XLOC_001566	CD164L2	chr1:27379099-27383333	0.713295
XLOC_001567	WASF2	chr1:27404225-27490187	35.0643
XLOC_001568	AHDC1	chr1:27533931-27603673	6.61938
XLOC_001569	FGR	chr1:27612289-27635478	0.289234
XLOC_001570	IFI6	chr1:27666060-27672213	1014.87
XLOC_001571	RPA2	chr1:27891525-27914797	21.4837
XLOC_001572	EYA3	chr1:27970343-28088637	4.00328
XLOC_001573	PTAFR	chr1:28147165-28193936	14.02
XLOC_001574	DNAJC8	chr1:28200278-28233031	70.4905
XLOC_001575	SNHG12,SNORA61	chr1:28553016-28581862	51.6714
XLOC_001576	SNORD99	chr1:28553016-28581862	0
XLOC_001577	SNORA44	chr1:28553016-28581862	0
XLOC_001578	SNORA16A	chr1:28553016-28581862	0
XLOC_001579	TAF12	chr1:28603095-28643092	20.4933
XLOC_001580	TMEM200B	chr1:28887082-29123909	6.92615
XLOC_001581	SRSF4	chr1:29147737-29182125	30.4384
XLOC_001582	MECR	chr1:29192656-29230958	10.812
XLOC_001583	LOC101928460	chr1:29329619-29350114	0
XLOC_001584	LOC101929406	chr1:30013951-30037612	0
XLOC_001585	MATN1	chr1:30711276-30726746	0
XLOC_001586	LAPTM5	chr1:30732467-30757836	25.3249
XLOC_001587	MIR4420	chr1:30732467-30757836	0
XLOC_001588	SDC3	chr1:30869465-30908633	6.37976
XLOC_001589	PUM1	chr1:30931503-31065717	21.1748
XLOC_001590	SNORD103B	chr1:30931503-31065717	0
XLOC_001591	SNORD103A	chr1:30931503-31065717	0
XLOC_001592	SNORD85	chr1:30931503-31065717	0
XLOC_001593	NKAIN1	chr1:31179744-31239887	0.0560767
XLOC_001594	SNRNP40	chr1:31259567-31296797	27.6778
XLOC_001595	FABP3	chr1:31296981-31373076	3.76637
XLOC_001596	PEF1	chr1:31629861-31645237	55.1647
XLOC_001597	COL16A1	chr1:31652246-31704167	12.5583
XLOC_001598	ADGRB2	chr1:31727104-31764063	0.131002
XLOC_001599	MIR4254	chr1:31727104-31764063	0
XLOC_001600	SPOCD1	chr1:31790421-31816051	0.486433
XLOC_001601	PTP4A2	chr1:31906419-31938387	74.7554
XLOC_001602	TMEM234	chr1:32209093-32222333	12.0833
XLOC_001603	MTMR9LP	chr1:32231659-32241710	0.18878
XLOC_001604	MARCKSL1	chr1:32333828-32336239	319.185
XLOC_001605	BSDC1,FAM229A	chr1:32361269-32394461	20.8024
XLOC_001606	ZBTB8OS	chr1:32621215-32650590	16.0645
XLOC_001607	SYNC	chr1:32651147-32702760	13.0722
XLOC_001608	YARS	chr1:32775238-32858879	29.1421
XLOC_001609	FNDC5	chr1:32862267-32872492	0.0338182
XLOC_001610	TMEM54	chr1:32886496-32901352	273.577
XLOC_001611	RNF19B	chr1:32934222-32964882	20.507
XLOC_001612	AK2	chr1:33007939-33036911	52.5798
XLOC_001613	TRIM62	chr1:33145401-33182077	2.33336
XLOC_001614	A3GALT2	chr1:33306765-33321098	0
XLOC_001615	PHC2	chr1:33323622-33375593	38.697
XLOC_001616	CSMD2	chr1:33513998-34165842	0.101327
XLOC_001617	-	chr1:34456148-34541620	0
XLOC_001618	MIR552	chr1:34669598-34669694	0
XLOC_001619	SMIM12	chr1:34850361-34859816	6.21123
XLOC_001620	DLGAP3	chr1:34865435-34929585	0
XLOC_001621	LOC653160	chr1:34975698-34978706	0
XLOC_001622	ZMYM6NB	chr1:34981525-34985347	25.5736
XLOC_001623	ZMYM6	chr1:34986165-35031968	2.47916
XLOC_001624	SFPQ	chr1:35176382-35193582	67.2643
XLOC_001625	KIAA0319L	chr1:35433489-35557617	29.8657
XLOC_001626	PSMB2	chr1:35599540-35641844	35.7226
XLOC_001627	C1orf216	chr1:35713875-35719189	2.69093
XLOC_001628	CLSPN	chr1:35719901-35769982	4.39273
XLOC_001629	COL8A2	chr1:36095235-36125084	0.110939
XLOC_001630	TRAPPC3	chr1:36136568-36180849	82.007
XLOC_001631	EVA1B	chr1:36306343-36329466	63.5398
XLOC_001632	STK40	chr1:36339618-36385927	19.2386
XLOC_001633	LSM10	chr1:36393419-36397959	70.4121
XLOC_001634	OSCP1	chr1:36417905-36450485	11.2799
XLOC_001635	MRPS15	chr1:36455760-36464439	118.967
XLOC_001636	CSF3R	chr1:36466042-36483314	0.116583
XLOC_001637	GRIK3	chr1:36795526-37034243	0
XLOC_001638	LINC01137	chr1:37454878-37474443	12.0035
XLOC_001639	MEAF6	chr1:37489960-37514819	11.7901
XLOC_001640	MIR5581	chr1:37489960-37514819	0
XLOC_001641	SNIP1	chr1:37534448-37554344	4.79873
XLOC_001642	GNL2	chr1:37556918-37595985	43.0998
XLOC_001643	RSPO1	chr1:37611349-37634923	0
XLOC_001644	C1orf109	chr1:37681569-37692238	5.24973
XLOC_001645	EPHA10	chr1:37715759-37765152	3.26546
XLOC_001646	YRDC	chr1:37793818-37809454	17.7751
XLOC_001647	MTF1	chr1:37809566-37859620	3.06309
XLOC_001648	INPP5B	chr1:37860696-37947057	4.49883
XLOC_001649	SF3A3	chr1:37956979-37990089	17.9671
XLOC_001650	FHL3	chr1:37996769-38005515	11.36
XLOC_001651	POU3F1	chr1:38043850-38046778	0.0351102
XLOC_001652	LINC01343	chr1:38209033-38214767	0
XLOC_001653	RRAGC	chr1:38838196-38859823	24.0361
XLOC_001654	GJA9,MYCBP	chr1:38862489-38882618	27.6793
XLOC_001655	RHBDL2	chr1:38885805-38941852	30.5926
XLOC_001656	PPIEL	chr1:39491645-39559698	0.429227
XLOC_001657	PABPC4	chr1:39560812-39576854	26.6614
XLOC_001658	SNORA55	chr1:39560812-39576854	0
XLOC_001659	HEYL	chr1:39623430-39639676	0
XLOC_001660	NT5C1A	chr1:39659120-39672038	0
XLOC_001661	HPCAL4	chr1:39678647-39691710	0
XLOC_001662	BMP8B	chr1:39738844-39788861	1.70753
XLOC_001663	OXCT2	chr1:39738844-39788861	1.09754
XLOC_001664	TRIT1	chr1:39841030-39883505	16.5962
XLOC_001665	MYCL	chr1:39895423-39902015	6.59203
XLOC_001666	PPT1	chr1:40072709-40097470	47.5804
XLOC_001667	COL9A2	chr1:40300490-40317267	24.7686
XLOC_001668	RIMS3	chr1:40620679-40665652	1.85458
XLOC_001669	NFYC-AS1	chr1:40689079-40771606	0.220651
XLOC_001670	CITED4	chr1:40861055-40862346	21.9733
XLOC_001671	SLFNL1	chr1:41014589-41242143	0.41717
XLOC_001672	SCMH1	chr1:41014589-41242143	9.01556
XLOC_001673	EDN2	chr1:41478774-41484683	1.37044
XLOC_001674	HIVEP3	chr1:41506364-42035926	2.70014
XLOC_001675	GUCA2A	chr1:42162690-42164724	43.0569
XLOC_001676	FOXJ3	chr1:42176538-42336605	11.9034
XLOC_001677	ZMYND12	chr1:42430329-42456267	0.287889
XLOC_001678	CLDN19	chr1:42733092-42740254	0
XLOC_001679	P3H1	chr1:42746334-42767084	7.36861
XLOC_001680	SVBP	chr1:42807051-42844989	42.9679
XLOC_001681	SLC2A1	chr1:42925374-42983358	181.763
XLOC_001682	EBNA1BP2	chr1:43164173-43254358	97.5212
XLOC_001683	MIR6733	chr1:43164173-43254358	0
XLOC_001684	C1orf210	chr1:43281885-43285845	15.7319
XLOC_001685	ELOVL1	chr1:43363396-43368074	171.683
XLOC_001686	MIR6734	chr1:43363396-43368074	0
XLOC_001687	MED8	chr1:43383907-43389812	22.5495
XLOC_001688	HYI	chr1:43389884-43454247	38.3634
XLOC_001689	KDM4A-AS1	chr1:43650125-43707341	0.0744207
XLOC_001690	LOC101929592	chr1:43707532-43931165	0
XLOC_001691	SLC6A9	chr1:43991375-44031492	3.20082
XLOC_001692	ERI3	chr1:44221069-44355288	50.7567
XLOC_001693	ERI3-IT1	chr1:44221069-44355288	0.425019
XLOC_001694	TMEM53	chr1:44653246-44674608	9.78176
XLOC_001695	RNU5F-1	chr1:44674721-44725591	0
XLOC_001696	RNU5D-1	chr1:44729493-44731168	0.348769
XLOC_001697	BEST4	chr1:44783584-44787754	0.335067
XLOC_001698	TCTEX1D4	chr1:44800363-44807285	1.18736
XLOC_001699	PTCH2	chr1:44819843-44842944	0.0260192
XLOC_001700	EIF2B3	chr1:44850521-44986722	19.397
XLOC_001701	HECTD3	chr1:45002547-45011355	13.5323
XLOC_001702	ZSWIM5	chr1:45016403-45206578	0.0113722
XLOC_001703	MUTYH	chr1:45329241-45491168	7.47383
XLOC_001704	TESK2	chr1:45329241-45491168	1.28937
XLOC_001705	CCDC163P	chr1:45493925-45500079	0.654902
XLOC_001706	PRDX1	chr1:45500183-45522890	1105.51
XLOC_001707	CCDC17	chr1:45620043-45624059	0.259558
XLOC_001708	GPBP1L1	chr1:45627303-45687079	22.5414
XLOC_001709	RPS15AP10	chr1:45627303-45687079	5.01572
XLOC_001710	IPP	chr1:45688174-45750813	2.85428
XLOC_001711	PIK3R3	chr1:46040033-46185962	3.05606
XLOC_001712	POMGNT1	chr1:46188680-46221410	20.4528
XLOC_001713	LRRC41	chr1:46247694-46303366	44.2636
XLOC_001714	LINC01398	chr1:46446672-46449704	0
XLOC_001715	KNCN	chr1:46538695-46604294	0
XLOC_001716	MKNK1	chr1:46538695-46604294	10.2192
XLOC_001717	MOB3C	chr1:46607714-46616891	9.32987
XLOC_001718	ATPAF1	chr1:46632742-46668437	9.87403
XLOC_001719	EFCAB14	chr1:46674035-46719132	10.6562
XLOC_001720	CYP4Z2P	chr1:46843094-46900475	0
XLOC_001721	CYP4A11	chr1:46929173-46941484	0.0927727
XLOC_001722	PDZK1IP1	chr1:47183588-47190099	635.027
XLOC_001723	TAL1	chr1:47216289-47232335	0
XLOC_001724	STIL	chr1:47250138-47314186	2.20141
XLOC_001725	LINC01389	chr1:47380795-47440691	0
XLOC_001726	FOXD2-AS1	chr1:47380795-47440691	0.184269
XLOC_001727	TRABD2B	chr1:47760527-47997274	0.468792
XLOC_001728	SKINTL	chr1:48101714-48182428	0
XLOC_001729	SPATA6	chr1:48295293-48472208	1.16367
XLOC_001730	AGBL4	chr1:48532854-50023954	0.0752686
XLOC_001731	BEND5	chr1:48532854-50023954	0.842231
XLOC_001732	AGBL4-IT1	chr1:48532854-50023954	0
XLOC_001733	DMRTA2	chr1:50417550-50423447	3.23366
XLOC_001734	FAF1	chr1:50439629-50960264	12.5906
XLOC_001735	TTC39A	chr1:51287257-51345116	40.2918
XLOC_001736	EPS15	chr1:51354262-51519323	10.0131
XLOC_001737	NRD1	chr1:51616873-51878937	51.3928
XLOC_001738	RAB3B	chr1:51907955-51990764	0.780326
XLOC_001739	KTI12,TXNDC12	chr1:52020131-52056171	51.8016
XLOC_001740	CC2D1B	chr1:52142093-52366398	4.33734
XLOC_001741	ORC1	chr1:52372324-52404471	1.22839
XLOC_001742	ZCCHC11	chr1:52423275-52553212	1.8718
XLOC_001743	COA7	chr1:52684448-52698366	8.61578
XLOC_001744	ECHDC2	chr1:52895909-52921886	19.4373
XLOC_001745	SLC1A7	chr1:53087178-53142632	0.502158
XLOC_001746	C1orf123	chr1:53196428-53220639	30.3051
XLOC_001747	MAGOH	chr1:53226738-53328149	113.458
XLOC_001748	LRP8	chr1:53226738-53328149	3.22522
XLOC_001749	SLC25A3P1	chr1:53438369-53440020	0
XLOC_001750	GLIS1	chr1:53506232-53734204	0
XLOC_001751	NDC1	chr1:53765460-53838552	10.1419
XLOC_001752	YIPF1	chr1:53851718-53889814	29.3444
XLOC_001753	HSPB11	chr1:53921558-53946320	56.9526
XLOC_001754	LDLRAD1	chr1:54007297-54018186	0.470101
XLOC_001755	TMEM59	chr1:54026680-54112519	47.6171
XLOC_001756	CDCP2	chr1:54138994-54153006	0
XLOC_001757	CYB5RL	chr1:54169721-54200073	0.916645
XLOC_001758	SSBP3	chr1:54225430-54406395	24.2104
XLOC_001759	FAM151A	chr1:54548133-54634744	4.11953
XLOC_001760	PARS2	chr1:54755912-54764553	3.23363
XLOC_001761	TTC22	chr1:54779716-54801443	11.2312
XLOC_001762	DHCR24	chr1:54849626-54887248	71.2947
XLOC_001763	USP24	chr1:55065876-55215366	6.20669
XLOC_001764	PPAP2B	chr1:56494746-56579584	3.49392
XLOC_001765	C1orf168	chr1:56718803-56819696	0.242883
XLOC_001766	C8B	chr1:56929209-56966140	0
XLOC_001767	DAB1	chr1:56997905-58250539	0
XLOC_001768	OMA1	chr1:58480718-58546799	10.7274
XLOC_001769	TACSTD2	chr1:58575422-58577494	730.844
XLOC_001770	MYSM1	chr1:58654738-58700075	2.55853
XLOC_001771	JUN	chr1:58780790-58784113	34.5737
XLOC_001772	LINC01135	chr1:58785150-58904006	0.240093
XLOC_001773	HSD52	chr1:59131935-59146807	0
XLOC_001774	MIR4711	chr1:59296809-59762731	0
XLOC_001775	CYP2J2	chr1:59893307-59926751	9.62778
XLOC_001776	C1orf87	chr1:59990393-60073770	0
XLOC_001777	LOC101926964	chr1:60659630-60825584	0.0218109
XLOC_001778	NFIA-AS2	chr1:60940243-60970776	0
XLOC_001779	NFIA-AS1	chr1:61077273-61462788	0
XLOC_001780	TM2D1	chr1:61681043-61725423	45.0794
XLOC_001781	MIR3116-2	chr1:61742408-62163919	0
XLOC_001782	KANK4	chr1:62236164-62319412	0.0210829
XLOC_001783	DOCK7	chr1:62454725-62688368	3.52851
XLOC_001784	LINC00466	chr1:63159082-63317230	0
XLOC_001785	FOXD3-AS1	chr1:63320883-63325126	0
XLOC_001786	MIR6068	chr1:63326924-63326984	0
XLOC_001787	ITGB3BP	chr1:63440769-63572693	13.2622
XLOC_001788	ROR1-AS1	chr1:63774018-64181496	0.152973
XLOC_001789	JAK1	chr1:64745094-64966504	37.3431
XLOC_001790	LINC01359	chr1:64979576-65002476	0
XLOC_001791	MIR3671	chr1:65057754-65057842	0
XLOC_001792	MIR101-1	chr1:65058433-65058508	0
XLOC_001793	LOC101927139	chr1:65792509-66374579	0
XLOC_001794	INSL5	chr1:66797740-66801259	0
XLOC_001795	WDR78	chr1:66812885-66924887	0.654235
XLOC_001796	SLC35D1	chr1:66999220-67054397	4.09918
XLOC_001797	C1orf141	chr1:67092175-67134971	0
XLOC_001798	SERBP1	chr1:67404829-67430605	52.926
XLOC_001799	GNG12	chr1:67701465-68232601	27.2635
XLOC_001800	DIRAS3	chr1:67701465-68232601	1.12976
XLOC_001801	WLS	chr1:67701465-68232601	15.906
XLOC_001802	MIR1262	chr1:67701465-68232601	0
XLOC_001803	RPE65	chr1:68420047-68451514	0.0186119
XLOC_001804	DEPDC1	chr1:68474151-68538627	2.10507
XLOC_001805	LRRC40	chr1:70144801-70205678	5.32868
XLOC_001806	ANKRD13C	chr1:70258687-70368022	3.80651
XLOC_001807	PTGER3	chr1:70852352-71081289	0
XLOC_001808	ZRANB2	chr1:70852352-71081289	29.8732
XLOC_001809	MIR186	chr1:70852352-71081289	0
XLOC_001810	NEGR1	chr1:71402941-72282594	0.012861
XLOC_001811	NEGR1-IT1	chr1:71402941-72282594	0
XLOC_001812	LRRIQ3	chr1:74026017-74198187	0.0115345
XLOC_001813	ERICH3	chr1:74568110-74673738	0
XLOC_001814	CRYZ	chr1:74701239-74766676	44.2145
XLOC_001815	SLC44A5	chr1:75202130-75611114	0.0220006
XLOC_001816	DLSTP1	chr1:75724346-75763678	0
XLOC_001817	ASB17	chr1:75918872-75932431	0
XLOC_001818	PIGK	chr1:77088981-77219447	5.59602
XLOC_001819	ZZZ3	chr1:77562393-77683800	4.9335
XLOC_001820	USP33	chr1:77695810-77759879	5.50427
XLOC_001821	NEXN-AS1	chr1:77881347-77943893	0.0862813
XLOC_001822	FUBP1	chr1:77944050-78017733	12.3997
XLOC_001823	-	chr1:78140227-78143398	0
XLOC_001824	ADGRL4	chr1:78889763-79006810	0
XLOC_001825	LOC101927434	chr1:81513879-81557702	0
XLOC_001826	LINC01361	chr1:82973882-82986208	0.0346625
XLOC_001827	LOC101927587	chr1:83575788-83860996	0
XLOC_001828	LOC101927560	chr1:83575788-83860996	0.0590116
XLOC_001829	TTLL7	chr1:83865218-83999150	0.216192
XLOC_001830	UOX	chr1:84364957-84397893	0.0380216
XLOC_001831	GNG5	chr1:84479236-84574480	366.37
XLOC_001832	CTBS	chr1:84479236-84574480	3.88163
XLOC_001833	LINC01461	chr1:84597963-84621031	0
XLOC_001834	LINC01555	chr1:84628229-84635020	0
XLOC_001835	SSX2IP	chr1:84643706-84690557	2.8612
XLOC_001836	LPAR3	chr1:84813402-84893213	0
XLOC_001837	MCOLN2	chr1:84925582-84997122	1.09768
XLOC_001838	MCOLN3	chr1:85018081-85048540	0.0964158
XLOC_001839	SYDE2	chr1:85157672-85201045	0.370223
XLOC_001840	C1orf52	chr1:85249953-85259672	4.7308
XLOC_001841	BCL10	chr1:85265775-85278088	11.1545
XLOC_001842	DDAH1	chr1:85318479-85578363	41.571
XLOC_001843	ZNHIT6	chr1:85649010-85708445	2.38799
XLOC_001844	COL24A1	chr1:85729232-86156438	0.122612
XLOC_001845	ODF2L	chr1:86346823-86396342	5.86518
XLOC_001846	MIR7856	chr1:86346823-86396342	0
XLOC_001847	2019-09-15	chr1:86862444-86914424	140.64
XLOC_001848	LINC01364	chr1:87353525-87371655	0
XLOC_001849	PKN2-AS1	chr1:88537512-88836255	0
XLOC_001850	GTF2B	chr1:88852637-88892153	25.2347
XLOC_001851	CCBL2,RBMXL1	chr1:88935772-88992960	33.3612
XLOC_001852	GBP3	chr1:89006676-89022866	17.3684
XLOC_001853	GBP1	chr1:89052303-89065360	3.30948
XLOC_001854	GBP2	chr1:89103002-89126174	13.191
XLOC_001855	GBP7	chr1:89128416-89272861	0.0424859
XLOC_001856	GBP4	chr1:89128416-89272861	1.28476
XLOC_001857	GBP5	chr1:89128416-89272861	0.0772772
XLOC_001858	LOC729930	chr1:89289257-89290362	0
XLOC_001859	FLJ27354	chr1:89624848-89632894	0
XLOC_001860	GEMIN8P4	chr1:89993264-89994966	0.730622
XLOC_001861	BARHL2	chr1:90712021-90717237	0
XLOC_001862	-	chr1:90782574-90851646	0.389655
XLOC_001863	ZNF644	chr1:90915299-91022255	9.79239
XLOC_001864	HFM1	chr1:91260765-91404869	0
XLOC_001865	TGFBR3	chr1:91680342-91906002	1.65192
XLOC_001866	SETSIP	chr1:92074435-92075472	0
XLOC_001867	GLMN	chr1:92218015-92390219	5.51515
XLOC_001868	GFI1	chr1:92474760-92486876	1.9823
XLOC_001869	EVI5	chr1:92508693-92792404	2.30233
XLOC_001870	FAM69A	chr1:92832036-92961522	3.64159
XLOC_001871	TMED5	chr1:93149741-93180689	6.5493
XLOC_001872	LOC100131564	chr1:93310108-93345811	1.83283
XLOC_001873	BCAR3	chr1:93561740-93847150	14.3116
XLOC_001874	DNTTIP2	chr1:93869457-93879206	24.8148
XLOC_001875	GCLM	chr1:93885199-93909598	2.36667
XLOC_001876	ABCA4	chr1:93992837-94121149	0.00900246
XLOC_001877	ARHGAP29	chr1:94166665-94247602	6.34928
XLOC_001878	F3	chr1:94529175-94541857	114.318
XLOC_001879	-	chr1:94563094-94636982	2.88107
XLOC_001880	LINC01057	chr1:94657532-94820319	7.91853
XLOC_001881	MIR378G	chr1:94657532-94820319	0
XLOC_001882	CNN3	chr1:94896948-94927223	23.7743
XLOC_001883	ALG14	chr1:94982722-95072951	37.0542
XLOC_001884	LOC101928118	chr1:95092516-95247274	0
XLOC_001885	LOC101928241	chr1:96254068-96374125	0
XLOC_001886	DPYD	chr1:97077743-97921059	0.0633315
XLOC_001887	MIR137,MIR137HG	chr1:97987999-98049693	0
XLOC_001888	MIR2682	chr1:97987999-98049693	0
XLOC_001889	LPPR5	chr1:98890244-99148852	0.0202145
XLOC_001890	LOC101928270	chr1:99472419-99487804	0
XLOC_001891	MIR548N	chr1:99516983-99765793	0
XLOC_001892	FRRS1	chr1:99516983-99765793	0.629675
XLOC_001893	SASS6	chr1:100038232-100133095	3.09616
XLOC_001894	LRRC39	chr1:100133149-100178273	0.494927
XLOC_001895	DBT	chr1:100186921-100249853	1.98135
XLOC_001896	RTCA-AS1	chr1:100264741-100292769	1.27648
XLOC_001897	LINC01349	chr1:100627049-100647004	0
XLOC_001898	EXTL2	chr1:100872371-100895310	2.1805
XLOC_001899	DPH5	chr1:100989624-101025806	19.5379
XLOC_001900	LOC101928370	chr1:101234872-101236528	0
XLOC_001901	OLFM3	chr1:101802566-101997234	0
XLOC_001902	COL11A1	chr1:102876466-103108496	0.00738319
XLOC_001903	LOC101928436	chr1:103418078-103525483	0
XLOC_001904	AMY1A	chr1:103687417-103696451	0.0334619
XLOC_001905	LOC101928476	chr1:105589693-105618935	0
XLOC_001906	VAV3	chr1:107571158-107994607	6.05301
XLOC_001907	SLC25A24	chr1:108134721-108200358	20.4815
XLOC_001908	NBPF4	chr1:108223340-108244081	0.0508451
XLOC_001909	HENMT1	chr1:108648287-108661526	17.0079
XLOC_001910	AKNAD1	chr1:108815897-108858524	0.0733325
XLOC_001911	CLCC1	chr1:108876980-108963499	4.13215
XLOC_001912	WDR47	chr1:108970215-109042228	1.97591
XLOC_001913	TAF13	chr1:109062487-109076136	23.8634
XLOC_001914	C1orf194	chr1:109105950-109113857	0
XLOC_001915	PSRC1	chr1:109279553-109283168	5.39879
XLOC_001916	MYBPHL	chr1:109292364-109307041	0.439285
XLOC_001917	SORT1	chr1:109309565-109397941	13.8861
XLOC_001918	PSMA5	chr1:109399030-109426486	43.9999
XLOC_001919	AMIGO1	chr1:109504188-109509714	0.519992
XLOC_001920	GNAT2	chr1:109603266-109613083	0.0548042
XLOC_001921	GSTM3	chr1:109733931-109741038	21.9448
XLOC_001922	EPS8L3	chr1:109750076-109764022	56.1112
XLOC_001923	ALX3	chr1:110059336-110070737	0.452439
XLOC_001924	KCNC4-AS1	chr1:110208450-110209987	0
XLOC_001925	LOC440600	chr1:110286375-110339171	0.0507097
XLOC_001926	SLC16A4	chr1:110362850-110391082	12.508
XLOC_001927	LAMTOR5	chr1:110401254-110416274	250.827
XLOC_001928	LOC440602	chr1:110480765-110491269	0.0941584
XLOC_001929	KCNA10	chr1:110517216-110519175	0.043557
XLOC_001930	KCNA2	chr1:110593579-110631474	0
XLOC_001931	KCNA3	chr1:110653560-110675033	0.0608234
XLOC_001932	LRIF1	chr1:110946188-110964106	8.94432
XLOC_001933	DRAM2	chr1:111117331-111185102	37.4348
XLOC_001934	DENND2D	chr1:111185106-111204538	10.5505
XLOC_001935	PGCP1	chr1:111384518-111389851	0
XLOC_001936	OVGP1	chr1:111414314-111427777	4.58128
XLOC_001937	WDR77	chr1:111438703-111461903	23.0844
XLOC_001938	ADORA3,TMIGD3	chr1:111483347-111564003	0.0984024
XLOC_001939	LINC01160	chr1:111599006-111608318	0
XLOC_001940	FAM212B	chr1:111722063-111767577	0.584383
XLOC_001941	LOC101928718	chr1:111722063-111767577	0.0443266
XLOC_001942	KCND3	chr1:111775831-111989568	0
XLOC_001943	KCND3-IT1	chr1:111775831-111989568	0
XLOC_001944	MIR4256	chr1:112461769-112461833	0
XLOC_001945	ST7L	chr1:112523518-112619418	2.66866
XLOC_001946	RHOC	chr1:112701126-112707403	711.003
XLOC_001947	PPM1J	chr1:112709993-112715328	1.77986
XLOC_001948	LINC01356	chr1:112820168-112850643	0.216645
XLOC_001949	SLC16A1	chr1:112911847-112956353	0.289147
XLOC_001950	LOC100996251	chr1:113011686-113073102	0.0194095
XLOC_001951	LOC643441	chr1:113196780-113206253	0
XLOC_001952	PHTF1	chr1:113696714-113759438	2.9537
XLOC_001953	RSBN1	chr1:113761831-113812476	2.4628
XLOC_001954	PTPN22	chr1:113812611-113905124	0.52414
XLOC_001955	BCL2L15	chr1:113812611-113905124	12.7866
XLOC_001956	AP4B1	chr1:113812611-113905124	4.21902
XLOC_001957	HIPK1-AS1	chr1:113924000-113977869	0.561767
XLOC_001958	SYT6	chr1:114089291-114153850	0
XLOC_001959	TRIM33	chr1:114392776-114511160	10.9822
XLOC_001960	BCAS2	chr1:114567559-114581644	24.8278
XLOC_001961	DENND2C	chr1:114582852-114670111	1.58001
XLOC_001962	AMPD1	chr1:114673098-114695618	0
XLOC_001963	CSDE1,NRAS	chr1:114704463-114758050	128.01
XLOC_001964	SIKE1	chr1:114769483-114780687	4.39018
XLOC_001965	TSPAN2	chr1:115047085-115089503	7.2752
XLOC_001966	NGF	chr1:115285915-115338236	0.100031
XLOC_001967	CASQ2	chr1:115700004-115768805	0.152017
XLOC_001968	NHLH2	chr1:115836377-115841126	0
XLOC_001969	LOC101928977	chr1:115919375-116070054	0.258846
XLOC_001970	ATP1A1-AS1	chr1:116373172-116418622	0.467239
XLOC_001971	LOC101929023	chr1:116423723-116478826	0
XLOC_001972	CD58	chr1:116514533-116571093	26.8371
XLOC_001973	MIR548AC	chr1:116514533-116571093	0
XLOC_001974	IGSF3	chr1:116573790-116667755	4.10187
XLOC_001975	LOC101929099	chr1:117001749-117059490	0.18469
XLOC_001976	TRIM45	chr1:117109877-117121789	1.44573
XLOC_001977	VTCN1	chr1:117143586-117210960	39.9221
XLOC_001978	LOC100996263	chr1:117596831-117605770	0
XLOC_001979	GDAP2	chr1:117860229-117929679	1.92459
XLOC_001980	SPAG17	chr1:117929748-118185225	0
XLOC_001981	TBX15	chr1:118883042-118989556	0.235398
XLOC_001982	WARS2	chr1:119031215-119275973	7.43435
XLOC_001983	LINC00622	chr1:119597701-119599291	0.115897
XLOC_001984	ZNF697	chr1:119619376-119647767	3.16405
XLOC_001985	HMGCS2	chr1:119747995-119768932	6.56938
XLOC_001986	REG4	chr1:119794017-119811580	1267.31
XLOC_001987	NBPF7	chr1:119829312-119846735	0.413493
XLOC_001988	ADAM30	chr1:119893532-119896524	0
XLOC_001989	NOTCH2	chr1:119911552-120069703	6.38231
XLOC_001990	SEC22B	chr1:120150785-120176609	36.4839
XLOC_001991	-	chr1:120267365-120342627	1.98201
XLOC_001992	PFN1P2	chr1:120420018-120467844	0.408515
XLOC_001993	-	chr1:120529878-120536398	0.10169
XLOC_001994	RNVU1-19	chr1:120850818-120850985	0
XLOC_001995	HIST2H2BA	chr1:121108440-121117251	0
XLOC_001996	FAM72B	chr1:121167645-121184318	0.468653
XLOC_001997	SRGAP2-AS1	chr1:121185061-121397905	0
XLOC_001998	LOC645166	chr1:143399970-143424684	4.12827
XLOC_001999	RNVU1-17	chr1:143699455-143699619	0
[truncated: 28,880 more rows]

## Sheet: Sorafenib-sensitive patient 3
Sorafenib-sensitive HCC patient 3
XLOC_000001	DDX11L1	chr1:11873-199859	0
XLOC_000002	MIR1302-10	chr1:11873-199859	0
XLOC_000003	OR4F5	chr1:11873-199859	0
XLOC_000004	FAM87B	chr1:817370-819834	0.104081
XLOC_000005	LINC01128	chr1:826205-859446	4.42058
XLOC_000006	SAMD11	chr1:925740-959299	0
XLOC_000007	KLHL17	chr1:960586-965719	2.97055
XLOC_000008	PLEKHN1	chr1:966496-975104	0.429374
XLOC_000009	ISG15	chr1:1013466-1014539	175.57
XLOC_000010	AGRN	chr1:1020122-1056119	12.1913
XLOC_000011	LINC01342	chr1:1137016-1144054	0
XLOC_000012	MIR200B	chr1:1167103-1167198	0
XLOC_000013	MIR200A	chr1:1167862-1167952	0
XLOC_000014	MIR429	chr1:1169004-1169087	0
XLOC_000015	TTLL10	chr1:1173905-1197933	0.0466695
XLOC_000016	B3GALT6	chr1:1232248-1235040	17.7313
XLOC_000017	-	chr1:1273998-1279337	1.93296
XLOC_000018	SCNN1D	chr1:1280435-1292029	5.66446
XLOC_000019	PUSL1	chr1:1308579-1324687	11.4577
XLOC_000020	CPTP	chr1:1324762-1328896	39.8282
XLOC_000021	TAS1R3	chr1:1331345-1349141	0.496294
XLOC_000022	MXRA8	chr1:1351977-1363541	1.63449
XLOC_000023	LOC148413	chr1:1385710-1407313	26.9216
XLOC_000024	ANKRD65	chr1:1418419-1423240	4.93551
XLOC_000025	TMEM88B	chr1:1426127-1427787	2.69284
XLOC_000026	ATAD3C,VWA1	chr1:1429039-1470158	43.6848
XLOC_000027	ATAD3B	chr1:1471783-1496202	8.37813
XLOC_000028	ATAD3A	chr1:1512142-1534687	14.6578
XLOC_000029	MIB2	chr1:1613592-1630610	12.6402
XLOC_000030	MMP23B	chr1:1632180-1634654	0
XLOC_000031	MMP23A	chr1:1699938-1701808	0
XLOC_000032	CALML6	chr1:1914826-1917294	0.107071
XLOC_000033	GABRD	chr1:2019328-2030753	0.609344
XLOC_000034	PRKCZ	chr1:2050469-2212720	4.02517
XLOC_000035	SKI	chr1:2228694-2310213	12.8877
XLOC_000036	RER1	chr1:2391774-2412571	50.9398
XLOC_000037	PLCH2	chr1:2430526-2505530	0.313499
XLOC_000038	TNFRSF14	chr1:2549919-2565622	28.4387
XLOC_000039	LOC100996583	chr1:2566534-2584534	0.219237
XLOC_000040	FAM213B	chr1:2586459-2633042	10.6384
XLOC_000041	ACTRT2	chr1:3021481-3022903	0
XLOC_000042	PRDM16	chr1:3069177-3438621	0.204339
XLOC_000043	MIR4251	chr1:3069177-3438621	0
XLOC_000044	ARHGEF16	chr1:3454582-3481743	4.61321
XLOC_000045	TPRG1L	chr1:3624991-3630130	63.9317
XLOC_000046	TP73	chr1:3652564-3747373	0.894079
XLOC_000047	CCDC27	chr1:3752400-3771645	0
XLOC_000048	SMIM1	chr1:3772760-3775982	14.078
XLOC_000049	DFFB	chr1:3857266-3885429	1.01271
XLOC_000050	LINC01134	chr1:3900403-3917236	3.52349
XLOC_000051	LINC01346	chr1:3940611-3952583	0
XLOC_000052	LOC284661	chr1:4412050-4424684	0
XLOC_000053	AJAP1	chr1:4655044-4783791	0.211961
XLOC_000054	MIR4417	chr1:5564070-5564143	0
XLOC_000055	KCNAB2	chr1:5862635-6101193	2.97618
XLOC_000056	RNF207	chr1:6206128-6235984	4.15214
XLOC_000057	LINC00337	chr1:6236239-6239442	0.573732
XLOC_000058	HES3	chr1:6244191-6245578	0
XLOC_000059	ESPN	chr1:6424787-6520061	133.773
XLOC_000060	TAS1R1	chr1:6555277-6579757	0.0549958
XLOC_000061	ZBTB48	chr1:6579990-6589280	12.7984
XLOC_000062	PHF13	chr1:6613695-6624033	11.7294
XLOC_000063	THAP3	chr1:6624864-6701906	15.8046
XLOC_000064	LOC100505887	chr1:6724744-6730012	0
XLOC_000065	CAMTA1	chr1:6785323-7769706	67.2112
XLOC_000066	VAMP3	chr1:7771268-7781432	75.349
XLOC_000067	PER3	chr1:7784296-7845180	17.1496
XLOC_000068	PARK7	chr1:7961653-7985282	504.294
XLOC_000069	LOC102724539	chr1:8208671-8215208	0
XLOC_000070	SLC45A1	chr1:8318084-8344167	0.291586
XLOC_000071	LOC102724552	chr1:8352403-8817640	0.19922
XLOC_000072	ENO1-AS1	chr1:8860999-8879884	2.00483
XLOC_000073	CA6	chr1:8945833-8975089	0
XLOC_000074	-	chr1:9182218-9192237	2.53771
XLOC_000075	H6PD	chr1:9234803-9271335	45.7408
XLOC_000076	SPSB1	chr1:9292881-9369531	4.44846
XLOC_000077	SLC25A33	chr1:9539468-9582821	18.5506
XLOC_000078	TMEM201	chr1:9588873-9614877	4.59495
XLOC_000079	PIK3CD	chr1:9651731-9824526	1.74218
XLOC_000080	NMNAT1	chr1:9926305-9985695	3.51249
XLOC_000081	MIR5697	chr1:9926305-9985695	0
XLOC_000082	RBP7	chr1:9997196-10016020	18.3148
XLOC_000083	UBE4B	chr1:10032982-10181241	10.925
XLOC_000084	KIF1B	chr1:10210705-10381603	7.69294
XLOC_000085	MIR1273D	chr1:10210705-10381603	0
XLOC_000086	RNU6-8	chr1:10210705-10381603	0
XLOC_000087	PGD	chr1:10398991-10420511	40.9116
XLOC_000088	APITD1,APITD1-CORT,CORT	chr1:10430101-10452003	12.4832
XLOC_000089	PEX14	chr1:10474945-10630761	22.4005
XLOC_000090	TARDBP	chr1:11012621-11025492	34.9621
XLOC_000091	MTOR-AS1	chr1:11106530-11262551	0
XLOC_000092	ANGPTL7	chr1:11106530-11262551	0
XLOC_000093	UBIAD1	chr1:11273197-11288434	10.7705
XLOC_000094	PTCHD2	chr1:11479237-11537583	0
XLOC_000095	LOC101929181	chr1:11609530-11613354	0
XLOC_000096	FBXO44	chr1:11648360-11663327	25.97
XLOC_000097	FBXO6	chr1:11664092-11674352	22.4144
XLOC_000098	DRAXIN	chr1:11691723-11720279	0
XLOC_000099	AGTRAP	chr1:11736084-11750771	39.0649
XLOC_000100	C1orf167	chr1:11762192-11847783	0
XLOC_000101	CLCN6	chr1:11762192-11847783	4.76641
XLOC_000102	RNU5E-1	chr1:11908153-11908272	0
XLOC_000103	PLOD1	chr1:11934666-11975542	114.862
XLOC_000104	MFN2	chr1:11980180-12013515	40.6771
XLOC_000105	MIIP	chr1:12019241-12032049	18.1476
XLOC_000106	MIR6729	chr1:12019241-12032049	0
XLOC_000107	TNFRSF8	chr1:12063376-12144207	0.16275
XLOC_000108	TNFRSF1B	chr1:12166942-12209230	11.4611
XLOC_000109	MIR4632	chr1:12166942-12209230	0
XLOC_000110	VPS13D	chr1:12230038-12512046	1.84406
XLOC_000111	SNORA59B	chr1:12230038-12512046	0
XLOC_000112	-	chr1:12527182-12529754	0.168238
XLOC_000113	AADACL4	chr1:12644546-12667086	0
XLOC_000114	AADACL3	chr1:12716114-12728759	0
XLOC_000115	C1orf158	chr1:12746185-12761169	0
XLOC_000116	PRAMEF12	chr1:12774847-12777905	0
XLOC_000117	PRAMEF1	chr1:12791396-12796628	0
XLOC_000118	PRAMEF2	chr1:12857085-12861909	0
XLOC_000119	PRAMEF7	chr1:12916646-12920480	0
XLOC_000120	HNRNPCL3	chr1:13061231-13062237	0
XLOC_000121	PRAMEF25	chr1:13073677-13078038	0
XLOC_000122	LOC645354	chr1:13127068-13132274	0
XLOC_000123	LOC101929983	chr1:13175280-13179132	0
XLOC_000124	PRAMEF5	chr1:13254197-13263435	0
XLOC_000125	LOC645382	chr1:13303538-13308907	0
XLOC_000126	PRAMEF15	chr1:13315580-13322595	0
XLOC_000127	PRAMEF16	chr1:13389627-13392631	0
XLOC_000128	PRAMEF20	chr1:13410449-13421328	0
XLOC_000129	PDPN	chr1:13583756-13617957	0
XLOC_000130	PRDM2	chr1:13700239-13825079	4.50586
XLOC_000131	KAZN	chr1:14598716-15152464	0.0764656
XLOC_000132	TMEM51	chr1:15152531-15220478	0.988595
XLOC_000133	FHAD1	chr1:15247271-15398126	0
XLOC_000134	EFHD2	chr1:15409894-15430343	10.4362
XLOC_000135	CTRC	chr1:15438441-15446658	0
XLOC_000136	CELA2A	chr1:15456727-15472091	0
XLOC_000137	CELA2B	chr1:15476100-15491400	0
XLOC_000138	DNAJC16	chr1:15526812-15585110	6.55273
XLOC_000139	DDI2,RSC1A1	chr1:15617448-15669045	14.0172
XLOC_000140	PLEKHM2	chr1:15684331-15734769	10.3317
XLOC_000141	SLC25A34	chr1:15736313-15741394	1.66601
XLOC_000142	TMEM82	chr1:15742491-15747797	0.458346
XLOC_000143	FBLIM1	chr1:15756702-15786589	1.80019
XLOC_000144	SPEN	chr1:15834214-15940455	4.04805
XLOC_000145	MIR5096	chr1:15834214-15940455	0
XLOC_000146	C1orf64	chr1:16004235-16006695	17.3975
XLOC_000147	CLCNKA	chr1:16021990-16034050	0
XLOC_000148	CLCNKB	chr1:16043735-16057326	0
XLOC_000149	SZRD1	chr1:16367029-16398148	43.6603
XLOC_000150	NECAP2	chr1:16440671-16460089	28.6296
XLOC_000151	FAM231B	chr1:16538723-16540035	0
XLOC_000152	MIR3675	chr1:16548913-16548987	0
XLOC_000153	MST1P2	chr1:16645573-16650420	16.8471
XLOC_000154	FAM231C	chr1:16673002-16673657	0
XLOC_000155	MIR3675	chr1:16681254-16681328	0
XLOC_000156	RNU1-3	chr1:16740515-16740679	0
XLOC_000157	-	chr1:16765315-16768787	0.798565
XLOC_000158	-	chr1:16872679-16873852	0.854498
XLOC_000159	RNU1-3	chr1:16895979-16896143	0
XLOC_000160	CROCC	chr1:16921949-16973055	5.47393
XLOC_000161	PADI1	chr1:17205125-17246006	0
XLOC_000162	PADI3	chr1:17249097-17284232	0
XLOC_000163	MIR3972	chr1:17249097-17284232	0
XLOC_000164	PADI4	chr1:17308194-17364000	0
XLOC_000165	PADI6	chr1:17372195-17401699	0
XLOC_000166	ARHGEF10L	chr1:17539834-17697875	25.213
XLOC_000167	ACTL8	chr1:17755312-17827063	4.68659
XLOC_000168	LOC101927876	chr1:18065656-18074411	0
XLOC_000169	IGSF21	chr1:18107745-18378483	1.35939
XLOC_000170	KLHDC7A	chr1:18480929-18485986	0.794236
XLOC_000171	PAX7	chr1:18631005-18748866	0
XLOC_000172	MRTO4	chr1:19251564-19264134	13.7806
XLOC_000173	PQLC2	chr1:19312245-19332428	16.9192
XLOC_000174	MINOS1,MINOS1-NBL1,NBL1	chr1:19596976-19658456	75.1574
XLOC_000175	RPS14P3	chr1:19596976-19658456	1.38404
XLOC_000176	HTR6	chr1:19665286-19680966	0
XLOC_000177	OTUD3	chr1:19882394-19912944	0.937833
XLOC_000178	PLA2G5	chr1:20028433-20091901	0.695537
XLOC_000179	PLA2G2F	chr1:20139329-20150386	0
XLOC_000180	UBXN10	chr1:20183015-20196048	14.7618
XLOC_000181	VWA5B1	chr1:20290918-20354894	0
XLOC_000182	FAM43B	chr1:20552438-20555020	0
XLOC_000183	CDA	chr1:20588950-20618907	1.09697
XLOC_000184	PINK1	chr1:20633454-20661544	16.115
XLOC_000185	LOC100506801	chr1:21217246-21345541	0
XLOC_000186	NBPF3	chr1:21440089-21484900	0.0585759
XLOC_000187	ALPL	chr1:21509364-21578412	1.17814
XLOC_000188	LDLRAD2	chr1:21812264-21937297	0
XLOC_000189	CELA3B	chr1:21976924-21989354	0
XLOC_000190	CELA3A	chr1:22001655-22012542	13.3768
XLOC_000191	LINC00339	chr1:22023993-22031224	17.7469
XLOC_000192	CDC42	chr1:22052626-22092943	89.2215
XLOC_000193	-	chr1:22163370-22175755	0.0247166
XLOC_000194	MIR4418	chr1:22266238-22266300	0
XLOC_000195	ZBTB40	chr1:22451850-22531157	4.02599
XLOC_000196	EPHA8	chr1:22563510-22603594	0
XLOC_000197	C1QA	chr1:22636624-22639682	72.7476
XLOC_000198	C1QC	chr1:22643624-22648110	87.9854
XLOC_000199	C1QB	chr1:22653188-22661536	69.0133
XLOC_000200	EPHB2	chr1:22710837-22921500	7.55833
XLOC_000201	MIR4684	chr1:22710837-22921500	0
XLOC_000202	KDM1A	chr1:23019428-23083691	8.52444
XLOC_000203	MIR3115	chr1:23019428-23083691	0
XLOC_000204	ZNF436-AS1	chr1:23359447-23371837	0.484867
XLOC_000205	LOC101928163	chr1:23506427-23531220	0
XLOC_000206	MDS2	chr1:23627333-23640566	0
XLOC_000207	RPL11	chr1:23691778-23696426	1210.15
XLOC_000208	TCEB3	chr1:23743365-23778297	9.69832
XLOC_000209	PITHD1	chr1:23778385-23788232	31.045
XLOC_000210	LYPLA2	chr1:23791155-23795539	79.3563
XLOC_000211	MIR378F	chr1:23929069-23929147	0
XLOC_000212	PNRC2	chr1:23959810-23963459	28.5151
XLOC_000213	LOC284632	chr1:24200239-24211690	0
XLOC_000214	GRHL3	chr1:24319321-24415097	0.845215
XLOC_000215	NIPAL3	chr1:24415754-24474984	5.3703
XLOC_000216	RCAN3	chr1:24496332-24556024	2.04769
XLOC_000217	NCMAP	chr1:24556075-24609327	4.37626
XLOC_000218	SRRM1	chr1:24643102-24673281	16.4536
XLOC_000219	CLIC4	chr1:24745268-24844324	15.4373
XLOC_000220	MIR4425	chr1:25023502-25023586	0
XLOC_000221	RHD	chr1:25272485-25338225	0.0379406
XLOC_000222	TMEM50A	chr1:25338297-25420872	43.876
XLOC_000223	TMEM57	chr1:25430857-25500207	19.2341
XLOC_000224	LDLRAP1	chr1:25543584-25568886	14.0118
XLOC_000225	MAN1C1	chr1:25617467-25786207	2.31937
XLOC_000226	SEPN1	chr1:25800175-25818222	8.50737
XLOC_000227	MTFR1L	chr1:25819553-25859458	25.8933
XLOC_000228	EXTL1	chr1:26021779-26036463	0
XLOC_000229	PDIK1L	chr1:26111164-26125548	4.34137
XLOC_000230	FAM110D	chr1:26159019-26162628	0.861452
XLOC_000231	ZNF593	chr1:26169896-26170873	96.3009
XLOC_000232	CNKSR1	chr1:26177489-26189884	0
XLOC_000233	CATSPER4	chr1:26190627-26202542	0
XLOC_000234	LOC101928303	chr1:26225319-26229840	7.34414
XLOC_000235	CEP85	chr1:26234152-26279038	5.07202
XLOC_000236	SH3BGRL3	chr1:26279721-26281522	68.626
XLOC_000237	CD52	chr1:26282281-26320523	32.4266
XLOC_000238	LIN28A	chr1:26410777-26429728	0
XLOC_000239	DHDDS	chr1:26432281-26471634	11.3838
XLOC_000240	HMGN2	chr1:26472410-26476642	167.743
XLOC_000241	RPS6KA1	chr1:26529757-26575029	3.24328
XLOC_000242	MIR1976	chr1:26529757-26575029	0
XLOC_000243	ARID1A	chr1:26696030-26782111	12.9409
XLOC_000244	PIGV	chr1:26787816-26798403	21.2531
XLOC_000245	ZDHHC18	chr1:26826709-26855720	13.9126
XLOC_000246	SFN	chr1:26863141-26864456	95.5071
XLOC_000247	NUDC	chr1:26921721-26946871	105.867
XLOC_000248	TRNP1	chr1:26993695-27000886	0.057768
XLOC_000249	WDTC1	chr1:27234515-27308633	12.7104
XLOC_000250	TMEM222	chr1:27322144-27336400	44.9421
XLOC_000251	ACTG1P20	chr1:27322144-27336400	0.036497
XLOC_000252	SYTL1	chr1:27341991-27353932	1.30393
XLOC_000253	GPR3	chr1:27392643-27395813	0.0530603
XLOC_000254	FAM76A	chr1:27725978-27763112	3.73114
XLOC_000255	STX12	chr1:27773182-27824452	11.4921
XLOC_000256	PPP1R8	chr1:27830740-27851672	19.6841
XLOC_000257	SCARNA1	chr1:27830740-27851672	0
XLOC_000258	THEMIS2	chr1:27872513-27886685	3.35095
XLOC_000259	SMPDL3B	chr1:27934954-27959157	0.166355
XLOC_000260	XKR8	chr1:27959461-27968096	9.18578
XLOC_000261	ATPIF1	chr1:28236090-28238105	410.288
XLOC_000262	SESN2	chr1:28259451-28282491	6.56315
XLOC_000263	MED18	chr1:28329001-28335967	10.207
XLOC_000264	PHACTR4	chr1:28369581-28500369	7.92712
XLOC_000265	RCC1	chr1:28505942-28539196	15.9678
XLOC_000266	SNORA73A	chr1:28505942-28539196	0
XLOC_000267	SNORA73B	chr1:28505942-28539196	0
XLOC_000268	TRNAU1AP	chr1:28553016-28581854	6.92225
XLOC_000269	RAB42	chr1:28592199-28596423	1.28924
XLOC_000270	RNU11	chr1:28648599-28648734	0
XLOC_000271	GMEB1	chr1:28668727-28719302	1.43332
XLOC_000272	YTHDF2	chr1:28736620-28769776	18.9147
XLOC_000273	OPRD1	chr1:28812141-28863696	0
XLOC_000274	EPB41	chr1:28887090-29123909	14.744
XLOC_000275	PTPRU	chr1:29236515-29326813	0.650787
XLOC_000276	MATN1-AS1	chr1:30711276-30726822	0.412075
XLOC_000277	ZCCHC17	chr1:31296981-31364953	11.7246
XLOC_000278	SERINC2	chr1:31409564-31434680	239.514
XLOC_000279	LINC01225	chr1:31500084-31508566	0
XLOC_000280	LINC01226	chr1:31518434-31524245	0.429291
XLOC_000281	TINAGL1	chr1:31576484-31587686	5.84731
XLOC_000282	HCRTR1	chr1:31617699-31627318	0
XLOC_000283	KHDRBS1	chr1:32013635-32060859	33.6342
XLOC_000284	TMEM39B	chr1:32072901-32102866	10.1787
XLOC_000285	MIR5585	chr1:32072901-32102866	0
XLOC_000286	KPNA6	chr1:32108042-32176567	8.72345
XLOC_000287	TXLNA	chr1:32179688-32198285	20.7133
XLOC_000288	CCDC28B,IQCC	chr1:32200385-32208804	23.2137
XLOC_000289	DCDC2B	chr1:32209093-32222325	0
XLOC_000290	EIF3I	chr1:32222369-32242022	69.0658
XLOC_000291	FAM167B	chr1:32247216-32248860	3.99183
XLOC_000292	LCK	chr1:32251238-32286167	6.30681
XLOC_000293	HDAC1	chr1:32292106-32333623	26.014
XLOC_000294	TSSK3	chr1:32362260-32364323	2.17357
XLOC_000295	ZBTB8B	chr1:32465056-32487858	0
XLOC_000296	ZBTB8A	chr1:32539144-32605950	1.05962
XLOC_000297	RBBP4	chr1:32651147-32702760	7.56408
XLOC_000298	KIAA1522	chr1:32741910-32774970	15.0481
XLOC_000299	S100PBP	chr1:32775238-32858879	3.66778
XLOC_000300	HPCA	chr1:32886496-32901394	0
XLOC_000301	AZIN2	chr1:33081112-33120531	3.82522
XLOC_000302	ZNF362	chr1:33256561-33300720	13.6413
XLOC_000303	LOC101929464	chr1:33323622-33375593	0
XLOC_000304	ZSCAN20	chr1:33472630-33496395	0.595934
XLOC_000305	HMGB4	chr1:33513998-34165842	0
XLOC_000306	CSMD2-AS1	chr1:33513998-34165842	0
XLOC_000307	C1orf94	chr1:34166882-34219130	0
XLOC_000308	GJB5	chr1:34755046-34758512	0.89518
XLOC_000309	GJB4	chr1:34759740-34763724	0.107396
XLOC_000310	GJB3	chr1:34781188-34786366	0
XLOC_000311	GJA4	chr1:34792997-34795747	5.58925
XLOC_000312	ZMYM1	chr1:35059785-35116834	1.91875
XLOC_000313	ZMYM4	chr1:35268751-35421944	7.33668
XLOC_000314	NCDN	chr1:35557791-35566779	4.97155
XLOC_000315	TFAP2E	chr1:35573369-35595326	0.109565
XLOC_000316	AGO4	chr1:35808226-35857889	3.3048
XLOC_000317	AGO1	chr1:35883208-35924754	3.55458
XLOC_000318	AGO3	chr1:35931081-36056681	1.13086
XLOC_000319	TEKT2	chr1:36084074-36088275	0
XLOC_000320	ADPRHL2	chr1:36088851-36093932	14.052
XLOC_000321	MAP7D1	chr1:36136568-36180849	14.23
XLOC_000322	THRAP3	chr1:36224415-36305359	22.4492
XLOC_000323	SH3D21	chr1:36306392-36321347	0
XLOC_000324	MIR4255	chr1:37161562-37161634	0
XLOC_000325	ZC3H12A	chr1:37474517-37484377	3.64215
XLOC_000326	MIR6732	chr1:37474517-37484377	0
XLOC_000327	DNALI1	chr1:37556918-37595985	13.3738
XLOC_000328	CDCA8	chr1:37692400-37709722	3.86901
XLOC_000329	MANEAL	chr1:37793860-37809454	11.9907
XLOC_000330	C1orf122	chr1:37793860-37809454	69.6842
XLOC_000331	UTP11L	chr1:38012711-38024825	12.1389
XLOC_000332	MIR3659	chr1:38089230-38089329	0
XLOC_000333	GJA9-MYCBP	chr1:38859936-38881626	25.3232
XLOC_000334	AKIRIN1	chr1:38991243-39006065	15.4992
XLOC_000335	NDUFS5	chr1:39026294-39034636	522.594
XLOC_000336	KIAA0754,MACF1	chr1:39084166-39487138	24.1932
XLOC_000337	BMP8A	chr1:39491645-39559698	0.119544
XLOC_000338	LOC101929516	chr1:39560810-39576850	0
XLOC_000339	PPIE	chr1:39738844-39788861	21.2796
XLOC_000340	MFSD2A	chr1:39955111-39970109	1.26347
XLOC_000341	CAP1	chr1:40040582-40072649	51.7824
XLOC_000342	RLF	chr1:40161368-40240921	3.07224
XLOC_000343	TMCO2	chr1:40247900-40251693	0
XLOC_000344	ZMPSTE24	chr1:40258049-40294184	37.0515
XLOC_000345	SMAP2	chr1:40373698-40423326	32.4012
XLOC_000346	ZFP69B	chr1:40450664-40463718	0.278622
XLOC_000347	ZFP69	chr1:40477379-40496475	0.658125
XLOC_000348	EXO5	chr1:40508758-40518886	2.4222
XLOC_000349	ZNF684	chr1:40531560-40548169	0.5524
XLOC_000350	NFYC	chr1:40689079-40771606	24.0679
XLOC_000351	MIR30E	chr1:40689079-40771606	0
XLOC_000352	MIR30C1	chr1:40689079-40771606	0
XLOC_000353	KCNQ4	chr1:40784011-40840452	0.111033
XLOC_000354	CTPS1	chr1:40979298-41012565	4.82948
XLOC_000355	SLFNL1-AS1	chr1:41014589-41242143	0.0216072
XLOC_000356	SCMH1	chr1:41014589-41242143	0
XLOC_000357	FOXO6	chr1:41361930-41383591	0.0523691
XLOC_000358	GUCA2B	chr1:42153420-42155824	0.293339
XLOC_000359	RIMKLA	chr1:42380796-42424229	0.0314925
XLOC_000360	PPCS	chr1:42456340-42473378	38.9974
XLOC_000361	CCDC30	chr1:42534888-42654664	0.114946
XLOC_000362	PPIH	chr1:42658376-42676758	24.7329
XLOC_000363	YBX1	chr1:42682394-42702349	243.737
XLOC_000364	C1orf50	chr1:42767240-42776920	11.4199
XLOC_000365	LOC100129924	chr1:42787989-42798230	0
XLOC_000366	ERMAP	chr1:42807051-42844994	13.1713
XLOC_000367	ZNF691	chr1:42846572-42852480	12.1161
XLOC_000368	LOC339539	chr1:42857621-42888792	0
XLOC_000369	SLC2A1-AS1	chr1:42925374-42983358	0.691308
XLOC_000370	FAM183A	chr1:43147922-43156396	0.391607
XLOC_000371	CFAP57	chr1:43164173-43254358	0.235913
XLOC_000372	TMEM125	chr1:43269993-43274002	0.338741
XLOC_000373	TIE1	chr1:43300894-43323110	2.79682
XLOC_000374	MPL	chr1:43337803-43354464	0.993051
XLOC_000375	CDC20	chr1:43358954-43363202	9.01888
XLOC_000376	SZT2	chr1:43389884-43454247	3.89576
XLOC_000377	MIR6735	chr1:43389884-43454247	0
XLOC_000378	PTPRF	chr1:43530822-43623802	67.8827
XLOC_000379	KDM4A	chr1:43650125-43707341	18.1841
XLOC_000380	ST3GAL3	chr1:43707532-43931165	12.5057
XLOC_000381	MIR6079	chr1:43707532-43931165	0
XLOC_000382	ARTN	chr1:43933319-43937240	0.267443
XLOC_000383	IPO13	chr1:43946805-43968022	11.8667
XLOC_000384	DPH2	chr1:43969980-43973371	11.5123
XLOC_000385	ATP6V0B	chr1:43974647-43978300	162.535
XLOC_000386	B4GALT2	chr1:43978934-43991171	18.5832
XLOC_000387	CCDC24	chr1:43991607-44031492	7.17659
XLOC_000388	KLF17	chr1:44118849-44135137	0
XLOC_000389	DMAP1	chr1:44213452-44220679	26.3848
XLOC_000390	RNF220	chr1:44405287-44651724	44.3807
XLOC_000391	MIR5584	chr1:44405287-44651724	0
XLOC_000392	C1orf228	chr1:44674721-44725591	0.197502
XLOC_000393	KIF2C	chr1:44739817-44767766	1.89795
XLOC_000394	RPS8	chr1:44775573-44794188	1265.26
XLOC_000395	SNORD46	chr1:44775573-44794188	0
XLOC_000396	SNORD38A	chr1:44775573-44794188	0
XLOC_000397	SNORD38B	chr1:44775573-44794188	0
XLOC_000398	PLK3	chr1:44800363-44807380	1.50717
XLOC_000399	BTBD19	chr1:44808481-44816362	0.9335
XLOC_000400	UROD	chr1:45012132-45015669	94.8865
XLOC_000401	LINC01144	chr1:45303909-45305619	1.03081
XLOC_000402	HPDL	chr1:45326872-45328674	0.251265
XLOC_000403	TOE1	chr1:45329241-45491168	2.51737
XLOC_000404	MMACHC	chr1:45500183-45522890	5.04242
XLOC_000405	AKR1A1	chr1:45550782-45570051	73.5677
XLOC_000406	NASP	chr1:45583987-45618906	23.6844
XLOC_000407	TMEM69	chr1:45688174-45750813	31.3215
XLOC_000408	MAST2	chr1:45803612-46036151	4.29473
XLOC_000409	LOC101929626	chr1:46040101-46185962	2.20105
XLOC_000410	TSPAN1	chr1:46040101-46185962	1.33326
XLOC_000411	LURAP1	chr1:46188680-46221256	0.874436
XLOC_000412	RAD54L	chr1:46247694-46303366	1.07218
XLOC_000413	UQCRH	chr1:46303612-46316777	365.865
XLOC_000414	NSUN4	chr1:46340176-46367744	4.78756
XLOC_000415	FAAH	chr1:46394266-46415572	32.2073
XLOC_000416	FAAHP1	chr1:46433826-46445702	0.200069
XLOC_000417	DMBX1	chr1:46506995-46514214	0
XLOC_000418	MKNK1-AS1	chr1:46538695-46604294	0.0355601
XLOC_000419	TEX38	chr1:46671832-46673584	0.325555
XLOC_000420	EFCAB14-AS1	chr1:46674035-46719101	0
XLOC_000421	CYP4B1	chr1:46798997-46819349	0
XLOC_000422	CYP4X1	chr1:46961305-47050751	0.65253
XLOC_000423	CYP4Z1	chr1:47067487-47118320	0
XLOC_000424	CYP4A22	chr1:47137424-47149714	0.405269
XLOC_000425	LINC00853	chr1:47179249-47180339	1.12603
XLOC_000426	CMPK1	chr1:47333796-47378839	42.2363
XLOC_000427	FOXE3	chr1:47380795-47440691	0
XLOC_000428	FOXD2	chr1:47380795-47440691	0.126175
XLOC_000429	SLC5A9	chr1:48222684-48248644	0.413858
XLOC_000430	LOC101929721	chr1:48532854-50023954	0
XLOC_000431	ELAVL4	chr1:50048013-50203785	0
XLOC_000432	CDKN2C	chr1:50968694-50974637	19.6593
XLOC_000433	MIR4421	chr1:51059836-51059905	0
XLOC_000434	MIR6500	chr1:51060017-51060103	0
XLOC_000435	C1orf185	chr1:51102233-51148082	0
XLOC_000436	RNF11	chr1:51236272-51273447	32.5695
XLOC_000437	TTC39A-AS1	chr1:51287187-51345116	0.242923
XLOC_000438	OSBPL9	chr1:51574098-51878937	10.3442
XLOC_000439	TXNDC12-AS1	chr1:52020131-52056171	0
XLOC_000440	BTF3L4	chr1:52056184-52090716	9.18669
XLOC_000441	ZFYVE9	chr1:52142071-52347696	4.34526
XLOC_000442	PRPF38A	chr1:52404546-52420710	9.62216
XLOC_000443	GPX7	chr1:52602370-52609051	15.1934
XLOC_000444	FAM159A	chr1:52633393-52657065	2.08473
XLOC_000445	ZYG11B	chr1:52726458-52827343	9.34068
XLOC_000446	ZYG11A	chr1:52842510-52895549	0.266802
XLOC_000447	SCP2	chr1:52927228-53051617	156.73
XLOC_000448	MIR1273F	chr1:52927228-53051617	0
XLOC_000449	MIR5095	chr1:52927228-53051617	0
XLOC_000450	MIR1273G	chr1:52927228-53051617	0
XLOC_000451	PODN	chr1:53062051-53085502	0.157307
XLOC_000452	-	chr1:53182538-53191754	0.34284
XLOC_000453	CPT2	chr1:53196428-53220639	20.6609
XLOC_000454	LOC100507564	chr1:53226891-53328149	3.04261
XLOC_000455	LOC105378732	chr1:53328232-53336509	0
XLOC_000456	DMRTB1	chr1:53459398-53467487	0
XLOC_000457	DIO1	chr1:53894187-53911088	87.9102
XLOC_000458	LRRC42	chr1:53946325-53968168	19.0405
XLOC_000459	TCEANC2	chr1:54026680-54112519	1.32719
XLOC_000460	MIR4781	chr1:54026680-54112519	0
XLOC_000461	MRPL37	chr1:54200166-54218383	73.4517
XLOC_000462	SSBP3-AS1	chr1:54225430-54406395	0.175893
XLOC_000463	ACOT11	chr1:54548133-54634744	0.0655629
XLOC_000464	MROH7,TTC4	chr1:54641739-54742655	13.6684
XLOC_000465	C1orf177	chr1:54806062-54842264	0.057762
XLOC_000466	TMEM61	chr1:54980663-54992293	1.25756
XLOC_000467	BSND	chr1:54998943-55008792	0
XLOC_000468	PCSK9	chr1:55039475-55064853	27.0785
XLOC_000469	LOC100507634	chr1:55215407-55217455	0.235634
XLOC_000470	MIR4422	chr1:55225640-55225723	0
XLOC_000471	-	chr1:56414951-56416391	1.78748
XLOC_000472	PRKAA2	chr1:56645316-56715335	9.48989
XLOC_000473	C8A	chr1:56854769-56918221	117.516
XLOC_000474	DAB1	chr1:56994793-58250539	0.874587
XLOC_000475	DAB1	chr1:56994793-58250539	0.34429
XLOC_000476	DAB1-AS1	chr1:56994793-58250539	0
XLOC_000477	LINC01135	chr1:58785150-58904103	0.858247
XLOC_000478	LINC01358	chr1:59020475-59103786	19.4491
XLOC_000479	FGGY	chr1:59296705-59762731	7.74595
XLOC_000480	LOC101926944	chr1:59772794-59788829	0
XLOC_000481	HOOK1	chr1:59814860-59876541	3.73737
XLOC_000482	NFIA	chr1:61077273-61462794	12.1782
XLOC_000483	MGC34796	chr1:61654241-61656128	0
XLOC_000484	INADL	chr1:61742476-62163919	4.02667
XLOC_000485	MIR3116-1	chr1:61742476-62163919	0
XLOC_000486	L1TD1	chr1:62194801-62212328	0
XLOC_000487	USP1	chr1:62436303-62451804	6.14493
XLOC_000488	ANGPTL3	chr1:62454725-62748100	173.514
XLOC_000489	DOCK7	chr1:62454725-62748100	2.00177
XLOC_000490	ATG4C	chr1:62784105-62865271	5.12708
XLOC_000491	FOXD3	chr1:63320883-63325126	0
XLOC_000492	ALG6	chr1:63367589-63438562	4.53222
XLOC_000493	EFCAB7	chr1:63523300-63572693	1.0816
XLOC_000494	DLEU2L	chr1:63523300-63572693	0
XLOC_000495	PGM1	chr1:63593275-63660246	42.9045
XLOC_000496	ROR1	chr1:63774018-64181496	0.141711
XLOC_000497	UBE2U	chr1:64203806-64244344	0
XLOC_000498	CACHD1	chr1:64470792-64693058	5.00744
XLOC_000499	MIR4794	chr1:64470792-64693058	0
XLOC_000500	RAVER2	chr1:64745094-64966504	0.116831
XLOC_000501	AK4	chr1:65147548-65232145	9.03535
XLOC_000502	DNAJC6	chr1:65254478-65415869	1.02786
XLOC_000503	LEPR,LEPROT	chr1:65420447-65637493	74.7954
XLOC_000504	PDE4B	chr1:65792509-66374579	1.28021
XLOC_000505	SGIP1	chr1:66533568-66751139	0.0242644
XLOC_000506	MIR3117	chr1:66533568-66751139	0
XLOC_000507	TCTEX1D1	chr1:66752456-66779047	0.126939
XLOC_000508	MIER1	chr1:66924894-66988687	7.74944
XLOC_000509	IL23R	chr1:67166485-67259967	0
XLOC_000510	IL12RB2	chr1:67307363-67396900	0.138424
XLOC_000511	GADD45A	chr1:67685176-67688338	85.6172
XLOC_000512	GNG12-AS1	chr1:67701465-68232601	0.556894
XLOC_000513	WLS	chr1:67701465-68232601	2.15612
XLOC_000514	DEPDC1-AS1	chr1:68474151-68538627	0
XLOC_000515	LRRC7	chr1:69760174-70123488	0
XLOC_000516	PIN1P1	chr1:69760174-70123488	0
XLOC_000517	SRSF11	chr1:70144801-70253037	23.9004
XLOC_000518	HHLA3	chr1:70354809-70368022	23.1227
XLOC_000519	CTH	chr1:70406253-70445715	37.5523
XLOC_000520	LOC101927244	chr1:70706452-70786468	0
XLOC_000521	ZRANB2-AS1	chr1:70852352-71081289	0.522166
XLOC_000522	ZRANB2-AS2	chr1:71081323-71237723	0.513883
XLOC_000523	LINC01360	chr1:73306169-73338877	0
XLOC_000524	FPGT,FPGT-TNNI3K,TNNI3K	chr1:74198211-74544432	3.94756
XLOC_000525	ERICH3-AS1	chr1:74568110-74673738	0
XLOC_000526	TYW3	chr1:74705487-74766677	6.64162
XLOC_000527	LHX8	chr1:75128433-75161533	0
XLOC_000528	ACADM	chr1:75724346-75763678	35.8467
XLOC_000529	RABGGTB	chr1:75786193-75795090	57.5418
XLOC_000530	SNORD45C	chr1:75786193-75795090	0
XLOC_000531	SNORD45A	chr1:75786193-75795090	0
XLOC_000532	SNORD45B	chr1:75786193-75795090	0
XLOC_000533	MSH4	chr1:75796870-75913238	0
XLOC_000534	LOC101927342	chr1:76011323-76019356	0
XLOC_000535	ST6GALNAC3	chr1:76074703-76634470	0.170918
XLOC_000536	ST6GALNAC5	chr1:76867500-77064052	1.0152
XLOC_000537	MIR7156	chr1:76867500-77064052	0
XLOC_000538	AK5	chr1:77281976-77562077	0.156528
XLOC_000539	FAM73A	chr1:77779623-77879540	3.53892
XLOC_000540	NEXN	chr1:77881347-77943896	0.767607
XLOC_000541	DNAJB4	chr1:77944055-78021135	7.69263
XLOC_000542	GIPC2	chr1:78044961-78143743	6.48667
XLOC_000543	MGC27382	chr1:78223651-78369462	0
XLOC_000544	PTGFR	chr1:78491042-78540701	0.0153917
XLOC_000545	IFI44L	chr1:78620381-78646145	0.37581
XLOC_000546	IFI44	chr1:78648565-78664078	16.4748
XLOC_000547	LOC101927412	chr1:80535754-80646788	0
XLOC_000548	-	chr1:81444828-81467736	0
XLOC_000549	ADGRL2	chr1:81699769-81992738	14.4732
XLOC_000550	-	chr1:84064700-84077941	3.4065
XLOC_000551	PRKACB	chr1:84077974-84238498	12.1488
XLOC_000552	SAMD13	chr1:84298365-84350798	0
XLOC_000553	DNASE2B	chr1:84398531-84415008	0.365865
XLOC_000554	RPF1	chr1:84479236-84574480	16.1802
XLOC_000555	SPATA1	chr1:84479236-84574480	0.0860867
XLOC_000556	WDR63	chr1:85062297-85133138	0
XLOC_000557	MIR4423	chr1:85133793-85133873	0
XLOC_000558	LOC646626	chr1:85265775-85278088	0.471821
XLOC_000559	CYR61	chr1:85580760-85583965	13.7595
XLOC_000560	CLCA2	chr1:86424085-86456557	0
XLOC_000561	CLCA1	chr1:86468842-86500291	0
XLOC_000562	CLCA4	chr1:86547075-86580749	0
XLOC_000563	CLCA3P	chr1:86634275-86655376	0
XLOC_000564	SH3GLB1	chr1:86704569-86748184	7.86611
XLOC_000565	HS2ST1	chr1:86914651-87169203	28.3739
XLOC_000566	LOC101927844	chr1:87212668-87251331	0
XLOC_000567	LMO4	chr1:87328467-87348923	10.9535
XLOC_000568	PKN2	chr1:88537512-88836255	11.1528
XLOC_000569	GBP6	chr1:89363876-89388160	0.0848796
XLOC_000570	GBP1P1	chr1:89407568-89427936	2.84614
XLOC_000571	LRRC8B	chr1:89524837-89597861	0.560678
XLOC_000572	LRRC8C	chr1:89633084-89719535	0.523112
XLOC_000573	LRRC8D	chr1:89821013-89936430	10.8582
XLOC_000574	ZNF326	chr1:89995118-90029249	2.94052
XLOC_000575	CDC7	chr1:91500846-91525764	1.62155
XLOC_000576	BRDT	chr1:91949370-92014428	0
XLOC_000577	EPHX4	chr1:92029975-92063536	0.0784152
XLOC_000578	BTBD8	chr1:92080304-92147841	0
XLOC_000579	KIAA1107	chr1:92167051-92184723	0.666145
XLOC_000580	C1orf146	chr1:92218015-92388740	0
XLOC_000581	RPAP2	chr1:92218015-92388740	2.80889
XLOC_000582	RPL5	chr1:92832036-92961522	470.898
XLOC_000583	SNORD21	chr1:92832036-92961522	0
XLOC_000584	SNORA66	chr1:92832036-92961522	0
XLOC_000585	MTF2	chr1:93079234-93139205	2.71943
XLOC_000586	CCDC18	chr1:93180715-93345831	0.396211
XLOC_000587	DR1	chr1:93345916-93369802	14.1897
XLOC_000588	FNBP1L	chr1:93448091-93554663	11.5567
XLOC_000589	LOC100129046	chr1:93561740-93847150	0.322463
XLOC_000590	MIR760	chr1:93561740-93847150	0
XLOC_000591	ABCD3	chr1:94418376-94518663	25.2533
XLOC_000592	SLC44A3	chr1:94820341-94895247	12.5805
XLOC_000593	LOC729970	chr1:94927340-94963270	17.5512
XLOC_000594	RWDD3,TMEM56,TMEM56-RWDD3	chr1:95092516-95247225	43.908
XLOC_000595	FLJ31662	chr1:95474736-95479356	0
XLOC_000596	LOC100996635	chr1:95510115-95515464	0
XLOC_000597	LOC102723661	chr1:95992067-96022880	0
XLOC_000598	PTBP2	chr1:96721604-96815095	5.25926
XLOC_000599	DPYD-AS1	chr1:97077741-97921059	0
XLOC_000600	DPYD-AS2	chr1:97077741-97921059	0
XLOC_000601	LOC729987	chr1:98210710-98272658	0
XLOC_000602	SNX7	chr1:98661679-98760500	15.282
XLOC_000603	LOC100129620	chr1:98890244-99148852	0
XLOC_000604	LPPR4	chr1:99264291-99309582	0.0668746
XLOC_000605	PALMD	chr1:99516983-99766635	15.9517
XLOC_000606	AGL	chr1:99850083-99924023	3.49286
XLOC_000607	SLC35A3	chr1:99969788-100026978	5.98731
XLOC_000608	HIAT1	chr1:100038232-100083373	26.6731
XLOC_000609	TRMT13	chr1:100133110-100178273	4.21431
XLOC_000610	RTCA	chr1:100264741-100292769	12.8139
XLOC_000611	MIR553	chr1:100264741-100292769	0
XLOC_000612	CDC14A	chr1:100352466-100520277	1.29582
XLOC_000613	GPR88	chr1:100538171-100542027	0.46651
XLOC_000614	LINC01349	chr1:100627049-100706114	0.0535794
XLOC_000615	VCAM1	chr1:100719639-100739046	4.35764
XLOC_000616	SLC30A7	chr1:100896075-100981755	7.0124
XLOC_000617	LOC102606465	chr1:100989624-101087379	4.29962
XLOC_000618	S1PR1	chr1:101236748-101242276	16.3828
XLOC_000619	LINC01307	chr1:101323836-101377313	0
XLOC_000620	DNAJA1P5	chr1:101802566-101997234	0
XLOC_000621	AMY2B,RNPC3	chr1:103525720-103579534	7.70384
XLOC_000622	ACTG1P4	chr1:103525720-103579534	0.0534805
XLOC_000623	AMY2A	chr1:103617331-103625780	0
XLOC_000624	AMY1A	chr1:103655518-103664551	0
XLOC_000625	AMY1A	chr1:103749656-103758689	0
XLOC_000626	LOC100129138	chr1:104073022-104077071	0
XLOC_000627	PRMT6	chr1:107056644-107059296	3.90686
XLOC_000628	NTNG1	chr1:107140006-107481853	0
XLOC_000629	MIR7852	chr1:107571159-107994607	0
XLOC_000630	VAV3-AS1	chr1:107571159-107994607	0
XLOC_000631	NBPF6	chr1:108450281-108470638	0
XLOC_000632	FAM102B	chr1:108560348-108639327	1.34027
XLOC_000633	PRPF38B	chr1:108692305-108702627	9.32189
XLOC_000634	FNDC7	chr1:108712933-108742745	0
XLOC_000635	STXBP3	chr1:108746662-108809526	14.685
XLOC_000636	SPATA42	chr1:108815897-108858524	0.531667
XLOC_000637	GPSM2	chr1:108876980-108963499	0.837889
XLOC_000638	TMEM167B	chr1:109090780-109096932	23.905
XLOC_000639	SCARNA2	chr1:109100192-109100612	0
XLOC_000640	KIAA1324	chr1:109113962-109206781	0.391505
XLOC_000641	SARS	chr1:109213892-109239216	65.3935
XLOC_000642	CELSR2	chr1:109250018-109275756	1.1762
XLOC_000643	SYPL2	chr1:109466477-109482142	6.37853
XLOC_000644	ATXN7L2	chr1:109483938-109492798	2.46867
XLOC_000645	CYB561D1	chr1:109494035-109500522	1.05635
XLOC_000646	GPR61	chr1:109539871-109545833	0
XLOC_000647	GNAI3	chr1:109548563-109595832	10.5442
XLOC_000648	MIR197	chr1:109598892-109598967	0
XLOC_000649	AMPD2	chr1:109619812-109632058	18.028
XLOC_000650	GSTM4	chr1:109656075-109665501	18.4839
XLOC_000651	GSTM2	chr1:109667754-109683997	12.3637
XLOC_000652	GSTM1	chr1:109687795-109693745	0
XLOC_000653	GSTM5	chr1:109712241-109718268	0
XLOC_000654	CSF1	chr1:109910610-109930994	9.3415
XLOC_000655	AHCYL1	chr1:109984764-110023742	34.3315
XLOC_000656	STRIP1	chr1:110031576-110054641	17.101
XLOC_000657	LINC01397	chr1:110082687-110109719	0.640985
XLOC_000658	UBL4B	chr1:110112439-110113947	0.913445
XLOC_000659	SLC6A17	chr1:110150509-110202201	0
XLOC_000660	KCNC4	chr1:110210713-110234052	0.586091
XLOC_000661	RBM15	chr1:110339322-110346681	2.3126
XLOC_000662	SLC16A4	chr1:110346796-110391082	0
XLOC_000663	LAMTOR5-AS1	chr1:110401254-110416274	2.36364
XLOC_000664	PROK1	chr1:110451165-110457354	0.981748
XLOC_000665	CYMP	chr1:110480765-110491269	0
XLOC_000666	CD53	chr1:110871198-110899936	8.92738
XLOC_000667	CEPT1	chr1:111117331-111204538	26.1788
XLOC_000668	CHI3L2	chr1:111227658-111243440	0.908198
XLOC_000669	CHIAP2	chr1:111280523-111286108	0
XLOC_000670	CHIA	chr1:111290851-111320566	0
XLOC_000671	PIFO	chr1:111346559-111353017	0.166807
XLOC_000672	ATP5F1	chr1:111439889-111461903	55.3283
XLOC_000673	C1orf162	chr1:111473848-111478512	3.78683
XLOC_000674	RAP1A	chr1:111619782-111716695	7.50239
XLOC_000675	FAM212B-AS1	chr1:111722063-111767577	0.237597
XLOC_000676	DDX20	chr1:111722063-111767577	4.31746
XLOC_000677	KCND3-AS1	chr1:111775831-111989155	0
XLOC_000678	LOC643355	chr1:111990567-111998841	0
XLOC_000679	CTTNBP2NL	chr1:112396177-112461164	1.0618
XLOC_000680	WNT2B	chr1:112466540-112521288	0.035054
XLOC_000681	CAPZA1	chr1:112619452-112671619	43.8853
XLOC_000682	MOV10	chr1:112674311-112707403	13.9022
XLOC_000683	FAM19A3	chr1:112720566-112727234	0.399378
XLOC_000684	AKR7A2P1	chr1:112911847-112956353	0
XLOC_000685	SLC16A1-AS1	chr1:112956414-113008594	2.02292
XLOC_000686	LRIG2	chr1:113073169-113132251	1.60795
XLOC_000687	MAGI3	chr1:113390471-113687637	1.52875
XLOC_000688	AP4B1-AS1	chr1:113812611-113905124	0
XLOC_000689	DCLRE1B	chr1:113905292-113914086	1.94879
XLOC_000690	HIPK1	chr1:113924000-113977869	10.4659
XLOC_000691	OLFML3	chr1:113979390-113982254	2.04743
XLOC_000692	SYCP1	chr1:114854802-114995369	0
XLOC_000693	TSHB	chr1:115029823-115034309	0
XLOC_000694	VANGL1	chr1:115641952-115698224	1.44031
XLOC_000695	LOC101928995	chr1:115919375-116070054	0.0707652
XLOC_000696	SLC22A15	chr1:115919375-116070054	0
XLOC_000697	MAB21L3	chr1:116111754-116136893	0.852391
XLOC_000698	ATP1A1	chr1:116373172-116418622	40.9041
XLOC_000699	MIR320B1	chr1:116671748-116671827	0
XLOC_000700	C1orf137	chr1:116694111-116706603	0
XLOC_000701	CD2	chr1:116754463-116769229	4.20355
XLOC_000702	PTGFRN	chr1:116909922-116990358	8.47281
XLOC_000703	CD101	chr1:117001749-117059490	0.147522
XLOC_000704	TTF2	chr1:117060326-117103322	0.871424
XLOC_000705	MIR942	chr1:117060326-117103322	0
XLOC_000706	LINC01525	chr1:117295465-117321336	0
XLOC_000707	MAN1A2	chr1:117367003-117528874	8.56252
XLOC_000708	FAM46C	chr1:117605981-117628389	10.953
XLOC_000709	WDR3	chr1:117929748-118185225	6.09044
XLOC_000710	WARS2-IT1	chr1:119031215-119327303	0
XLOC_000711	LOC101929147	chr1:119031215-119327303	2.01147
XLOC_000712	HAO2	chr1:119368775-119394130	0.174367
XLOC_000713	HAO2-IT1	chr1:119368775-119394130	0
XLOC_000714	HSD3B2	chr1:119414930-119423039	0
XLOC_000715	HSD3B1	chr1:119507116-119515058	0
XLOC_000716	HSD3BP4	chr1:119563879-119572576	0.0391951
XLOC_000717	PHGDH	chr1:119711795-119744226	0.222628
XLOC_000718	-	chr1:120427824-120428836	0
XLOC_000719	NBPF8	chr1:120436350-120467844	2.33062
XLOC_000720	-	chr1:120639473-120644965	0
XLOC_000721	-	chr1:120810909-120813976	0
XLOC_000722	PPIAL4A	chr1:120889745-120890530	0
XLOC_000723	LINC00623	chr1:120912237-120955811	1.60305
XLOC_000724	RNVU1-4	chr1:120912237-120955811	0
XLOC_000725	FCGR1B	chr1:121087344-121097161	0
XLOC_000726	SRGAP2C	chr1:121185061-121463060	0.622658
XLOC_000727	SRGAP2-AS1	chr1:121185061-121463060	1.05004
XLOC_000728	EMBP1	chr1:121518371-121572553	2.40399
XLOC_000729	LOC388692	chr1:143792494-143797108	0
XLOC_000730	FCGR1C	chr1:143874742-143883733	0.0760175
XLOC_000731	SRGAP2D	chr1:143972638-144069704	1.36126
XLOC_000732	RNVU1-15	chr1:144412575-144412740	0
XLOC_000733	PPIAL4E	chr1:144592867-144593652	0
XLOC_000734	SRGAP2-AS1	chr1:144641368-145093362	0.0385846
XLOC_000735	DRD5P2	chr1:144641368-145093362	0
XLOC_000736	LOC645166	chr1:144641368-145093362	0
XLOC_000737	FAM72D	chr1:145095999-145112692	0.610772
XLOC_000738	RNVU1-14	chr1:145281115-145281279	0
XLOC_000739	GPR89A	chr1:145607959-145670464	8.53048
XLOC_000740	CD160	chr1:145719445-145739499	1.22952
XLOC_000741	NUDT17,POLR3C	chr1:145742211-145859804	10.8583
XLOC_000742	GNRHR2	chr1:145919012-145958049	4.62047
XLOC_000743	POLR3GL	chr1:145959440-145978850	157.249
XLOC_000744	LOC101928979	chr1:146051417-146061841	4.23058
XLOC_000745	NUDT4P1,NUDT4P2	chr1:146297772-146301614	0
XLOC_000746	RNU1-3	chr1:146376806-146376970	0
XLOC_000747	CH17-408M7.1	chr1:146486331-146525289	0
XLOC_000748	HYDIN2	chr1:146547488-146822034	0
XLOC_000749	NBPF12	chr1:146938544-146996093	3.92334
XLOC_000750	PDIA3P1	chr1:147155105-147181841	4.22875
XLOC_000751	CHD1L	chr1:147242176-147295766	23.1465
XLOC_000752	BCL9	chr1:147541500-147626222	6.17643
XLOC_000753	GJA8	chr1:147902819-147909268	0.194222
XLOC_000754	GPR89B	chr1:147928392-147993521	4.94995
XLOC_000755	-	chr1:148286762-148296182	11.6207
XLOC_000756	MIR6077	chr1:148388281-148388363	0
XLOC_000757	LOC100132057	chr1:148402482-148461819	0.856613
XLOC_000758	RNVU1-3	chr1:148402482-148461819	0
XLOC_000759	NUDT4P1,NUDT4P2	chr1:148748555-148752397	0
XLOC_000760	PDE4DIP	chr1:148808180-149033019	16.5973
XLOC_000761	PPIAL4C	chr1:149583822-149584607	0
XLOC_000762	LINC00869	chr1:149607011-149679523	28.5368
XLOC_000763	LOC388692	chr1:149701103-149705717	0.0561099
XLOC_000764	FCGR1A	chr1:149782688-149812373	0.372109
XLOC_000765	HIST2H4A	chr1:149832656-149833052	0
XLOC_000766	-	chr1:149843383-149851594	4.24833
XLOC_000767	HIST2H2AA3	chr1:149843383-149851594	0
XLOC_000768	HIST2H3A	chr1:149852618-149853125	0
XLOC_000769	HIST2H2AC	chr1:149886974-149887411	4.79668
XLOC_000770	BOLA1	chr1:149899601-149900795	79.7819
XLOC_000771	VPS45	chr1:150067292-150145327	23.9829
XLOC_000772	PLEKHO1	chr1:150149433-150160065	9.82109
XLOC_000773	CA14	chr1:150257742-150269209	4.00091
XLOC_000774	C1orf54	chr1:150272283-150280924	5.22767
XLOC_000775	CIART	chr1:150282532-150287092	33.1333
XLOC_000776	MRPS21	chr1:150293841-150308979	135.326
XLOC_000777	PRPF3	chr1:150321478-150353228	36.0628
XLOC_000778	RPRD2	chr1:150364110-150477186	10.8416
XLOC_000779	TARS2	chr1:150487363-150507609	27.1712
XLOC_000780	MIR6878	chr1:150487363-150507609	0
XLOC_000781	ECM1	chr1:150508010-150513789	0.885725
XLOC_000782	FALEC	chr1:150515756-150518032	1.69498
XLOC_000783	ADAMTSL4	chr1:150549368-150579738	13.3942
XLOC_000784	MIR4257	chr1:150549368-150579738	0
XLOC_000785	SETDB1	chr1:150926338-150964744	23.0961
XLOC_000786	ANXA9	chr1:150982022-151008378	46.4673
XLOC_000787	PRUNE	chr1:151008390-151035803	20.2445
XLOC_000788	BNIPL	chr1:151036552-151047600	0.327786
XLOC_000789	C1orf56	chr1:151047734-151120777	42.47
XLOC_000790	MLLT11	chr1:151047734-151120777	2.16954
XLOC_000791	GABPB2	chr1:151047734-151120777	1.81771
XLOC_000792	SCNM1,TNFAIP8L2,TNFAIP8L2-SCNM1	chr1:151156628-151176071	27.0501
XLOC_000793	PIP5K1A	chr1:151198155-151249531	24.8447
XLOC_000794	PSMD4	chr1:151254720-151267478	613.96
XLOC_000795	ZNF687	chr1:151273360-151327715	23.2798
XLOC_000796	GBAT2	chr1:151340609-151347891	2.42457
XLOC_000797	PSMB4	chr1:151399564-151401936	836.014
XLOC_000798	CGN	chr1:151511385-151538691	8.06507
XLOC_000799	TUFT1	chr1:151540304-151583583	9.78585
XLOC_000800	MIR554	chr1:151540304-151583583	0
XLOC_000801	SNX27	chr1:151612045-151699083	11.7653
XLOC_000802	RIIAD1	chr1:151721536-151729606	1.56234
XLOC_000803	OAZ3	chr1:151759642-151771330	3.8485
XLOC_000804	LOC100132111	chr1:151837862-151856354	3.76114
XLOC_000805	NBPF18P	chr1:152018277-152022509	0
XLOC_000806	FLG-AS1	chr1:152302174-152366692	0.0310287
XLOC_000807	LCE5A	chr1:152510843-152512177	0
XLOC_000808	CRCT1	chr1:152514501-152516005	0
XLOC_000809	LCE3C	chr1:152600661-152601086	0
XLOC_000810	LCE3B	chr1:152613810-152614098	0
XLOC_000811	LCE2D	chr1:152663410-152664659	0
XLOC_000812	LCE2C	chr1:152675314-152676573	0
XLOC_000813	LCE2B	chr1:152686122-152687400	0
XLOC_000814	LCE2A	chr1:152698363-152699442	0
XLOC_000815	LCE4A	chr1:152709046-152709434	0
XLOC_000816	C1orf68	chr1:152719521-152720429	0
XLOC_000817	KPRP	chr1:152758029-152762053	0
XLOC_000818	LCE1F	chr1:152776371-152776969	0
XLOC_000819	LCE1E	chr1:152786276-152788425	0
XLOC_000820	LCE1D	chr1:152796750-152798181	0
XLOC_000821	LCE1B	chr1:152811970-152813109	0
XLOC_000822	LCE1A	chr1:152827472-152828097	0
XLOC_000823	LCE6A	chr1:152842853-152843983	0
XLOC_000824	SMCP	chr1:152878321-152885047	0
XLOC_000825	IVL	chr1:152908562-152911886	0
XLOC_000826	SPRR4	chr1:152970652-152972573	0
XLOC_000827	SPRR1A	chr1:152984087-152985814	0
XLOC_000828	SPRR3	chr1:153001746-153003856	0
XLOC_000829	SPRR1B	chr1:153031202-153032900	0
XLOC_000830	LOC101928009	chr1:153174517-153191676	0
XLOC_000831	LELP1	chr1:153203429-153205125	0
XLOC_000832	PRR9	chr1:153217583-153219317	0
XLOC_000833	LOR	chr1:153259702-153262124	0
XLOC_000834	S100A9	chr1:153357853-153361027	2.97609
XLOC_000835	S100A7A	chr1:153416523-153423225	0
XLOC_000836	LOC101928034	chr1:153543618-153551769	0
XLOC_000837	S100A1	chr1:153618799-153646306	88.385
XLOC_000838	CHTOP	chr1:153618799-153646306	41.2672
XLOC_000839	SNAPIN	chr1:153658653-153671028	88.7578
XLOC_000840	NPR1	chr1:153678687-153693992	1.09348
XLOC_000841	INTS3,SLC27A3	chr1:153728063-153780157	42.9416
XLOC_000842	LOC343052	chr1:153793946-153796302	0
XLOC_000843	CREB3L4	chr1:153959098-153986377	11.208
XLOC_000844	RPS27	chr1:153990762-153992155	7968.27
XLOC_000845	UBAP2L	chr1:154206700-154271510	39.0365
XLOC_000846	HAX1	chr1:154272562-154275878	242.002
XLOC_000847	AQP10	chr1:154321115-154325325	0
XLOC_000848	ATP8B2	chr1:154325559-154351305	2.65022
XLOC_000849	IL6R	chr1:154405192-154469450	41.2881
XLOC_000850	TDRD10	chr1:154502218-154548147	0.388502
XLOC_000851	UBE2Q1-AS1	chr1:154548574-154558644	0
XLOC_000852	CHRNB2	chr1:154567780-154579877	0
XLOC_000853	CKS1B	chr1:154974641-154979249	132.768
XLOC_000854	MIR4258	chr1:154974641-154979249	0
XLOC_000855	FLAD1	chr1:154983293-154993111	42.2983
XLOC_000856	LENEP	chr1:154993585-154994315	0
XLOC_000857	ZBTB7B	chr1:155002629-155018525	68.0401
XLOC_000858	DCST1	chr1:155033805-155069553	0
XLOC_000859	ADAM15	chr1:155033805-155069553	24.8418
XLOC_000860	EFNA4	chr1:155033805-155069553	54.0097
XLOC_000861	EFNA3	chr1:155078858-155087538	9.99413
XLOC_000862	EFNA1	chr1:155127872-155134910	133.443
XLOC_000863	SLC50A1	chr1:155135343-155138858	134.268
XLOC_000864	TRIM46	chr1:155169405-155184971	0.112056
XLOC_000865	MIR92B	chr1:155195176-155195272	0
XLOC_000866	MTX1	chr1:155195587-155227534	98.6642
XLOC_000867	HCN3	chr1:155277426-155301434	5.71149
XLOC_000868	FDPS	chr1:155304824-155331118	741.223
XLOC_000869	RUSC1	chr1:155304824-155331118	14.0712
XLOC_000870	POU5F1P4	chr1:155335260-155563944	0
XLOC_000871	ASH1L-AS1	chr1:155335260-155563944	4.30578
XLOC_000872	MSTO1	chr1:155610169-155615087	11.7189
XLOC_000873	DAP3	chr1:155659441-155739009	96.6679
XLOC_000874	MSTO2P	chr1:155745767-155859400	0.358105
XLOC_000875	SYT11	chr1:155859468-155885199	0.682986
XLOC_000876	RXFP4	chr1:155941688-155942834	0
XLOC_000877	LAMTOR2	chr1:156054725-156058510	368.52
XLOC_000878	RAB25	chr1:156061174-156070504	0
XLOC_000879	LMNA	chr1:156082545-156140089	182.523
XLOC_000880	SEMA4A	chr1:156149943-156177751	0.816184
XLOC_000881	BGLAP,PMF1,PMF1-BGLAP,SLC25A44	chr1:156193931-156248117	144.936
XLOC_000882	TMEM79	chr1:156282912-156292443	11.2819
XLOC_000883	TSACC	chr1:156308960-156346994	16.2717
XLOC_000884	RHBG	chr1:156369039-156385221	84.5898
XLOC_000885	TTC24	chr1:156579726-156586770	0.110049
XLOC_000886	APOA1BP	chr1:156591765-156594299	235.437
XLOC_000887	HAPLN2	chr1:156619293-156625725	0
XLOC_000888	BCAN	chr1:156637824-156659532	7.89821
XLOC_000889	RRNAD1	chr1:156721890-156736960	25.7993
XLOC_000890	PRCC	chr1:156767481-156800817	97.3976
XLOC_000891	NTRK1	chr1:156806242-156881850	0
XLOC_000892	PEAR1	chr1:156893730-156916434	0.730192
XLOC_000893	LRRC71	chr1:156920631-156933088	0
XLOC_000894	CYCSP52	chr1:157121193-157138591	0
XLOC_000895	KIRREL	chr1:157993272-158100262	0.418921
XLOC_000896	CD1D	chr1:158179946-158186426	1.1047
XLOC_000897	CD1A	chr1:158254136-158258268	0
XLOC_000898	CD1C	chr1:158289772-158294774	0.109363
XLOC_000899	CD1E	chr1:158353695-158357553	0.229193
XLOC_000900	OR10K1	chr1:158465561-158466503	0
XLOC_000901	OR10R2	chr1:158479877-158480885	0
XLOC_000902	OR10Z1	chr1:158606438-158607380	0
XLOC_000903	OR6K6	chr1:158754815-158755847	0
XLOC_000904	MNDA	chr1:158831377-158849480	0.396303
XLOC_000905	IFI16,PYHIN1	chr1:158931546-159055155	8.93507
XLOC_000906	CADM3	chr1:159171586-159203142	0
XLOC_000907	ACKR1	chr1:159204012-159206500	0
XLOC_000908	FCER1A	chr1:159289713-159308224	0.183612
XLOC_000909	OR10J1	chr1:159439721-159440810	0
XLOC_000910	-	chr1:159465558-159481441	1.59898
XLOC_000911	OR10J5	chr1:159509990-159558278	1.18957
XLOC_000912	APCS	chr1:159587825-159588871	133.189
XLOC_000913	DUSP23	chr1:159780968-159782543	222.651
XLOC_000914	FCRL6	chr1:159800510-159816323	0.475101
XLOC_000915	SLAMF8	chr1:159826688-159862657	0.610283
XLOC_000916	LINC01133	chr1:159961223-159979086	0
XLOC_000917	KCNJ9	chr1:160081569-160090514	1.26607
XLOC_000918	ATP1A2	chr1:160115729-160143584	0.634338
XLOC_000919	ATP1A4	chr1:160151561-160186977	0
XLOC_000920	CASQ1	chr1:160190494-160201886	0.112754
XLOC_000921	PEA15	chr1:160202198-160215376	69.0828
XLOC_000922	SUMO1P3	chr1:160288586-160358952	0.0907766
XLOC_000923	NCSTN	chr1:160288586-160358952	107.778
XLOC_000924	NHLH1	chr1:160367070-160372848	0.0866369
XLOC_000925	VANGL2	chr1:160400573-160428678	0.10172
XLOC_000926	SLAMF7	chr1:160739056-160755568	3.34335
XLOC_000927	LY9	chr1:160796073-160828813	1.41873
XLOC_000928	LOC101928372	chr1:160932464-160954799	0
XLOC_000929	KLHDC9	chr1:161098360-161100348	16.1689
XLOC_000930	NIT1	chr1:161100555-161132688	44.0427
XLOC_000931	UFC1	chr1:161153743-161158856	124.313
XLOC_000932	USP21	chr1:161159463-161165726	9.90502
XLOC_000933	PPOX	chr1:161166390-161171220	20.8732
XLOC_000934	NDUFS2	chr1:161199314-161214394	176.959
XLOC_000935	FCER1G	chr1:161215296-161219248	30.9755
XLOC_000936	TOMM40L	chr1:161225938-161238210	33.131
XLOC_000937	PCP4L1	chr1:161258726-161285450	3.5199
XLOC_000938	SDHC	chr1:161314375-161371620	104.772
XLOC_000939	FCGR2A	chr1:161505414-161519570	0.592673
XLOC_000940	HSPA6	chr1:161524539-161526897	1.66582
XLOC_000941	FCGR2C	chr1:161581338-161608551	0.0449356
XLOC_000942	FCGR2B	chr1:161663114-161678654	0.403477
XLOC_000943	FCRLA	chr1:161706971-161714352	0.0499123
XLOC_000944	FCRLB	chr1:161721543-161728143	0
XLOC_000945	DUSP12	chr1:161749193-161757235	9.91512
XLOC_000946	ATF6	chr1:161766243-161964125	23.9494
XLOC_000947	C1orf226,NOS1AP	chr1:162069790-162386818	5.45077
XLOC_000948	MIR4654	chr1:162069790-162386818	0
XLOC_000949	MIR556	chr1:162069790-162386818	0
XLOC_000950	UHMK1	chr1:162497173-162529629	56.7648
XLOC_000951	UAP1	chr1:162561156-162599843	60.8409
XLOC_000952	DDR2	chr1:162632437-162787169	0.620903
XLOC_000953	HSD17B7	chr1:162790701-162812818	43.5499
XLOC_000954	RGS4	chr1:163068605-163076802	0.0322303
XLOC_000955	LOC101928404	chr1:163142295-163321791	0
XLOC_000956	NUF2	chr1:163321932-163355763	4.03368
XLOC_000957	PBX1	chr1:164559050-164851828	4.63586
XLOC_000958	LRRC52	chr1:165476841-165582104	1.13364
XLOC_000959	MGST3	chr1:165630872-165656135	86.4979
XLOC_000960	LOC440700	chr1:165698749-165709962	0.106171
XLOC_000961	LOC100147773	chr1:165768928-165775448	0.172057
XLOC_000962	UCK2	chr1:165827494-165911618	7.94661
XLOC_000963	FMO9P	chr1:166603915-166625236	0
XLOC_000964	POGK	chr1:166839486-166854472	24.8116
XLOC_000965	MAEL	chr1:166975581-167022212	0.29903
XLOC_000966	DUSP27	chr1:167094849-167129165	0
XLOC_000967	POU2F1	chr1:167220828-167427345	2.00367
XLOC_000968	RCSD1	chr1:167630236-167706249	1.92064
XLOC_000969	MPZL1	chr1:167721949-167791919	13.609
XLOC_000970	DCAF6	chr1:167916674-168075843	66.4553
XLOC_000971	MIR1255B2	chr1:167916674-168075843	0
XLOC_000972	TIPRL	chr1:168178844-168202113	17.3495
XLOC_000973	SFT2D2	chr1:168225954-168253373	13.1954
XLOC_000974	TBX19	chr1:168281039-168314428	1.53707
XLOC_000975	MIR557	chr1:168375523-168375621	0
XLOC_000976	XCL1	chr1:168576472-168582077	1.2042
XLOC_000977	LINC00626	chr1:168786940-168792888	0
XLOC_000978	ATP1B1	chr1:169106708-169460669	320.339
XLOC_000979	BLZF1	chr1:169106708-169460669	6.92111
XLOC_000980	C1orf112	chr1:169792531-169893959	6.15459
XLOC_000981	METTL11B	chr1:170146046-170167782	0
XLOC_000982	GORAB	chr1:170461316-170553833	4.66234
XLOC_000983	PRRX1	chr1:170664171-170739400	0.130957
XLOC_000984	MROH9	chr1:170935470-171064765	0
XLOC_000985	FMO3	chr1:171090876-171117819	356.98
XLOC_000986	MIR1295B	chr1:171090876-171117819	0
XLOC_000987	FMO6P	chr1:171137739-171161563	0.0478087
XLOC_000988	FMO2	chr1:171185207-171214015	0.0809218
XLOC_000989	FMO1	chr1:171248470-171285978	0.0497263
XLOC_000990	FMO4	chr1:171314160-171342487	20.2488
XLOC_000991	PRRC2C	chr1:171485526-171593511	17.3797
XLOC_000992	METTL13	chr1:171781620-171797716	24.4908
XLOC_000993	DNM3	chr1:171841477-172418553	0.653686
XLOC_000994	DNM3-IT1	chr1:171841477-172418553	0
XLOC_000995	MIR3120	chr1:171841477-172418553	0
XLOC_000996	C1orf105	chr1:172420687-172468829	1.191
XLOC_000997	SUCO	chr1:172531938-172611835	18.2979
XLOC_000998	FASLG	chr1:172659007-172666872	1.45667
XLOC_000999	PRDX6	chr1:173477346-173488807	241.787
XLOC_001000	LOC730159	chr1:173608335-173669862	0
XLOC_001001	KLHL20	chr1:173714940-173788935	10.7351
XLOC_001002	DARS2	chr1:173824658-173858544	7.7474
XLOC_001003	GAS5-AS1	chr1:173863247-173886636	0.656434
XLOC_001004	ZBTB37	chr1:173863247-173886636	1.35393
XLOC_001005	RABGAP1L	chr1:174159413-174995310	6.95672
XLOC_001006	GPR52	chr1:174159413-174995310	0
XLOC_001007	CACYBP	chr1:174999434-175023455	26.8876
XLOC_001008	TNN	chr1:175067857-175148066	0
XLOC_001009	LOC101928751	chr1:175877342-175880464	0
XLOC_001010	PAPPA2	chr1:176463170-176842834	0.163836
XLOC_001011	BRINP2	chr1:177171387-177282422	0
XLOC_001012	LOC102724661	chr1:177351585-177366458	0.222427
XLOC_001013	LOC101928778	chr1:177700523-177710330	0
XLOC_001014	RASAL2	chr1:178091507-178479513	3.1293
XLOC_001015	TEX35	chr1:178513076-178523500	0
XLOC_001016	C1orf220	chr1:178542795-178551708	0.621256
XLOC_001017	MIR4424	chr1:178677748-178677834	0
XLOC_001018	RALGPS2	chr1:178722590-178922232	14.5726
XLOC_001019	FAM20B	chr1:179025938-179076567	14.1731
XLOC_001020	TOR3A	chr1:179081186-179095994	31.9343
XLOC_001021	SOAT1	chr1:179293713-179358683	5.11898
XLOC_001022	AXDND1	chr1:179365719-179575952	0.110938
XLOC_001023	TDRD5	chr1:179591612-179691273	0
XLOC_001024	FAM163A	chr1:179743162-179816198	0.0337324
XLOC_001025	TOR1AIP1	chr1:179881624-179920857	30.7665
XLOC_001026	CEP350	chr1:179954772-180114928	6.40117
XLOC_001027	QSOX1	chr1:180154832-180200724	0.971254
XLOC_001028	LHX4	chr1:180230297-180275924	1.1435
XLOC_001029	OVAAL	chr1:180558973-180566518	0.0643708
XLOC_001030	XPR1	chr1:180632009-180890279	4.85256
XLOC_001031	KIAA1614	chr1:180913176-180951459	0.459803
XLOC_001032	MR1	chr1:181033424-181061938	5.77327
XLOC_001033	IER5	chr1:181088501-181090843	18.6263
XLOC_001034	LOC101928973	chr1:181174483-181182206	0
XLOC_001035	GM140	chr1:181236387-181238604	0
XLOC_001036	CACNA1E	chr1:181483549-181806784	0
XLOC_001037	RGSL1	chr1:182407620-182562068	13.6224
XLOC_001038	LOC284648	chr1:182615139-182616633	0.194803
XLOC_001039	NPL	chr1:182789179-182831128	11.4424
XLOC_001040	DHX9	chr1:182839303-182887982	28.8742
XLOC_001041	LAMC1	chr1:183023459-183145592	52.0141
XLOC_001042	LAMC2	chr1:183186038-183245127	0.121
XLOC_001043	SMG7	chr1:183460875-183554194	24.2576
XLOC_001044	RGL1	chr1:183636046-183928551	9.14259
XLOC_001045	TSEN15	chr1:184051650-184095703	37.0199
XLOC_001046	C1orf21	chr1:184387015-184629021	3.26186
XLOC_001047	RNF2	chr1:185045418-185102693	5.7716
XLOC_001048	SWT1	chr1:185118085-185294064	3.58319
XLOC_001049	HMCN1	chr1:185734550-186190953	0.0447474
XLOC_001050	PRG4	chr1:186296272-186375669	0.131526
XLOC_001051	C1orf27	chr1:186375757-186421371	16.4402
XLOC_001052	OCLM	chr1:186375757-186421371	0
XLOC_001053	LOC102724919	chr1:186435160-186470291	0.753846
XLOC_001054	PACERR	chr1:186680653-186681446	0
XLOC_001055	PLA2G4A	chr1:186828899-186988981	0.0967708
XLOC_001056	LINC01036	chr1:187092841-187360244	0
XLOC_001057	-	chr1:187960498-188367710	0
XLOC_001058	LINC01351	chr1:190478259-190481394	0
XLOC_001059	LOC440704	chr1:190624889-190801658	0
XLOC_001060	RGS18	chr1:192158461-192187352	0.277799
XLOC_001061	RGS21	chr1:192316991-192367284	0
XLOC_001062	RGS1	chr1:192575726-192580029	17.5667
XLOC_001063	RGS13	chr1:192636137-192660310	0.0597234
XLOC_001064	MIR4426	chr1:192716327-192716390	0
XLOC_001065	RGS2	chr1:192809038-192812277	6.44027
XLOC_001066	TROVE2	chr1:193012365-193106114	6.88394
XLOC_001067	CDC73	chr1:193121957-193254812	10.4956
XLOC_001068	MIR1278	chr1:193121957-193254812	0
XLOC_001069	LINC01031	chr1:193304744-193365953	0
XLOC_001070	CFH	chr1:196651870-196754861	200.468
XLOC_001071	CFHR3	chr1:196774757-196795285	1.07219
XLOC_001072	CFHR1	chr1:196819730-196832189	439.863
XLOC_001073	CFHR4	chr1:196886373-196920249	8.17361
XLOC_001074	CFHR2	chr1:196943803-196959226	388.523
XLOC_001075	CFHR5	chr1:196977536-197009678	167.628
XLOC_001076	CRB1	chr1:197201461-197478455	0.0934502
XLOC_001077	C1orf53	chr1:197902551-197907367	81.3684
XLOC_001078	LHX9	chr1:197912504-197932688	5.03914
XLOC_001079	NEK7	chr1:198156977-198323211	22.3204
XLOC_001080	PTPRC	chr1:198638967-198757476	6.44487
XLOC_001081	LINC01221	chr1:198992588-199076735	0
XLOC_001082	NR5A2	chr1:200027601-200177428	21.611
XLOC_001083	-	chr1:200411584-200479783	3.87349
XLOC_001084	LOC101929224	chr1:200644036-200694250	0
XLOC_001085	CAMSAP2	chr1:200739557-200860707	6.58327
XLOC_001086	GPR25	chr1:200872954-200874178	0
XLOC_001087	C1orf106	chr1:200891498-200915736	0.0246846
XLOC_001088	IGFN1	chr1:201190824-201228952	0
XLOC_001089	PKP1	chr1:201283451-201332993	0
XLOC_001090	RPS10P7	chr1:201519903-201520592	0
XLOC_001091	NAV1	chr1:201648321-201884605	0.232706
XLOC_001092	MIR5191	chr1:201648321-201884605	0
XLOC_001093	MIR1231	chr1:201648321-201884605	0
XLOC_001094	IPO9	chr1:201648321-201884605	11.6319
XLOC_001095	SHISA4	chr1:201888664-201893593	96.2346
XLOC_001096	TIMM17A	chr1:201955490-201970661	87.9091
XLOC_001097	RNPEP	chr1:201982637-202010457	61.144
XLOC_001098	MIR6740	chr1:201982637-202010457	0
XLOC_001099	ELF3	chr1:202010561-202017187	52.2825
XLOC_001100	GPR37L1	chr1:202122900-202129506	0.411305
XLOC_001101	PTPRVP	chr1:202168050-202189449	0.0498269
XLOC_001102	LGR6	chr1:202193989-202319761	0.070879
XLOC_001103	PPP1R12B	chr1:202348701-202588571	3.51939
XLOC_001104	PCAT6	chr1:202810945-202811913	1.49931
XLOC_001105	MGAT4EP	chr1:202820256-202827213	0
XLOC_001106	LOC148709	chr1:202861753-202875241	2.1215
XLOC_001107	TMEM183A	chr1:203007382-203025075	45.6492
XLOC_001108	PPFIA4	chr1:203026520-203078736	0.0304362
XLOC_001109	ADORA1	chr1:203127707-203167405	2.24391
XLOC_001110	LINC01353	chr1:203287151-203288796	0
XLOC_001111	BTG2	chr1:203305535-203309601	8.93901
XLOC_001112	PRELP	chr1:203475754-203491351	0.266531
XLOC_001113	OPTC	chr1:203494142-203508949	0
XLOC_001114	ATP2B4	chr1:203626786-203744081	14.9515
XLOC_001115	SNORA77	chr1:203626786-203744081	0
XLOC_001116	LINC00260	chr1:203626786-203744081	0.0896741
XLOC_001117	LAX1	chr1:203765155-203778173	0.570907
XLOC_001118	ZC3H11A	chr1:203795473-203854128	51.2942
XLOC_001119	ZBED6	chr1:203795473-203854128	3.23389
XLOC_001120	SNRPE	chr1:203861584-203871152	65.6426
XLOC_001121	SOX13	chr1:204073117-204127743	15.3836
XLOC_001122	LOC101929441	chr1:204131060-204152182	0.101091
XLOC_001123	MDM4	chr1:204516378-204558120	3.61802
XLOC_001124	NFASC	chr1:204828653-205022822	0.206321
XLOC_001125	CNTN2	chr1:205043211-205078043	0
XLOC_001126	TMCC2	chr1:205227909-205273343	0.154355
XLOC_001127	LEMD1-AS1	chr1:205373251-205422086	0
XLOC_001128	CDK18	chr1:205504555-205532793	45.1256
XLOC_001129	MFSD4	chr1:205568983-205602918	0.189973
XLOC_001130	LOC284581	chr1:205862078-205896087	0
XLOC_001131	LOC103021296	chr1:205913047-206003466	0
XLOC_001132	LOC103021295	chr1:205913047-206003466	0
XLOC_001133	C1orf186	chr1:206051778-206102459	0.0129744
XLOC_001134	SRGAP2	chr1:206205060-206464443	12.7953
XLOC_001135	IKBKE	chr1:206470242-206496890	1.61531
XLOC_001136	MIR6769B	chr1:206470242-206496890	0
XLOC_001137	RASSF5	chr1:206507529-206589284	11.4775
XLOC_001138	DYRK3	chr1:206635535-206655156	3.37207
XLOC_001139	MAPKAPK2	chr1:206685019-206734285	57.3728
XLOC_001140	IL19	chr1:206798869-206842981	0
XLOC_001141	IL20	chr1:206865808-206869223	0
XLOC_001142	IL24	chr1:206897442-206922033	0.0609908
XLOC_001143	PFKFB2	chr1:207053274-207081023	12.7438
XLOC_001144	C4BPB	chr1:207088841-207099995	527.875
XLOC_001145	C4BPA	chr1:207104238-207144972	970.885
XLOC_001146	CD55	chr1:207321471-207360966	41.7292
XLOC_001147	CR2	chr1:207454299-207489895	0
XLOC_001148	CR1	chr1:207496127-207641765	0.123993
XLOC_001149	CR1L	chr1:207645112-207723691	0.0543251
XLOC_001150	CD46	chr1:207752037-207795516	165.227
XLOC_001151	LOC148696	chr1:207818378-207822596	0
XLOC_001152	-	chr1:207854520-207855760	0.187153
XLOC_001153	MIR205HG	chr1:209428822-209432547	0
XLOC_001154	CAMK1G	chr1:209583699-209613939	0
XLOC_001155	G0S2	chr1:209675324-209676390	399.283
XLOC_001156	HSD11B1	chr1:209686179-209736425	1027.69
XLOC_001157	-	chr1:209742391-209747117	5.83708
XLOC_001158	TRAF3IP3	chr1:209756031-209784730	1.24147
XLOC_001159	DIEXF	chr1:209827966-209857565	4.30215
XLOC_001160	SYT14	chr1:209938173-210164288	0
XLOC_001161	SERTAD4	chr1:210231458-210243095	0.339401
XLOC_001162	HHAT	chr1:210328251-210676296	10.8591
XLOC_001163	RCOR3	chr1:211259265-211317251	8.27695
XLOC_001164	TRAF5	chr1:211326614-211374944	3.00966
XLOC_001165	LINC00467	chr1:211382754-211432535	30.1904
XLOC_001166	LOC105748977	chr1:211639807-211654621	0.190738
XLOC_001167	DTL	chr1:211940398-212105006	1.542
XLOC_001168	MIR3122	chr1:211940398-212105006	0
XLOC_001169	PPP2R5A	chr1:212285536-212361863	63.3892
XLOC_001170	SNORA16B	chr1:212285536-212361863	0
XLOC_001171	NENF	chr1:212432886-212446379	82.948
XLOC_001172	LOC101929565	chr1:212545693-212556066	0
XLOC_001173	-	chr1:212557554-212560790	7.13111
XLOC_001174	ATF3	chr1:212565333-212620777	28.6277
XLOC_001175	FAM71A	chr1:212624446-212626778	0
XLOC_001176	TATDN3	chr1:212791827-212816825	10.9639
XLOC_001177	FLVCR1	chr1:212858254-212899365	3.44995
XLOC_001178	VASH2	chr1:212950519-212991774	1.09746
XLOC_001179	RPS6KC1	chr1:213051232-213273465	10.5537
XLOC_001180	LINC00538	chr1:213817823-214042359	0.0561844
XLOC_001181	PROX1	chr1:213817823-214042359	24.0606
XLOC_001182	SMYD2	chr1:214281063-214338907	85.2764
XLOC_001183	CENPF	chr1:214603188-214664571	2.85914
XLOC_001184	KCNK2	chr1:215005541-215237093	0.198038
XLOC_001185	KCTD3	chr1:215567391-215621808	41.746
XLOC_001186	LOC102723833	chr1:215622893-216423396	0
XLOC_001187	SPATA17	chr1:217631323-217868153	0.502737
XLOC_001188	LINC00210	chr1:217892899-217920804	0
XLOC_001189	LOC101929631	chr1:218043504-218059140	0
XLOC_001190	RRP15	chr1:218285286-218337983	4.492
XLOC_001191	TGFB2	chr1:218344195-219173788	11.329
XLOC_001192	MIR548F3	chr1:218344195-219173788	0
XLOC_001193	LYPLAL1	chr1:219173830-219212865	24.0053
XLOC_001194	-	chr1:219442606-219445407	1.88987
XLOC_001195	IARS2	chr1:220094112-220148041	62.7334
XLOC_001196	MARK1	chr1:220528182-220664457	0.11514
XLOC_001197	C1orf115	chr1:220690285-220699157	81.8724
XLOC_001198	2019-03-02	chr1:220748333-220784756	52.5715
XLOC_001199	2019-03-01	chr1:220786696-220816770	4.62541
XLOC_001200	HLX	chr1:220828427-220885061	31.2217
XLOC_001201	LINC01352	chr1:220828427-220885061	0
XLOC_001202	-	chr1:221549253-221554357	15.8473
XLOC_001203	TAF1A-AS1	chr1:222557132-222594328	9.80363
XLOC_001204	MIA3	chr1:222618101-222668012	54.1541
XLOC_001205	BROX	chr1:222712552-222735196	21.9714
XLOC_001206	FAM177B	chr1:222737215-222750660	0.0737321
XLOC_001207	DISP1	chr1:222815033-223011885	38.6001
XLOC_001208	CCDC185	chr1:223393372-223395470	0
XLOC_001209	CAPN2	chr1:223701592-223776018	26.4968
XLOC_001210	FBXO28	chr1:224114086-224162047	8.24638
XLOC_001211	DEGS1	chr1:224183207-224193440	31.9191
XLOC_001212	LOC101927164	chr1:224219612-224330189	0
XLOC_001213	CNIH4	chr1:224356794-224379451	37.4456
XLOC_001214	-	chr1:224434711-224521217	7.53592
XLOC_001215	CNIH3	chr1:224616476-224740547	0.130808
XLOC_001216	DNAH14	chr1:224929653-225399294	2.54505
XLOC_001217	-	chr1:225653549-225654883	1.42868
XLOC_001218	SRP9	chr1:225777812-225790466	218.04
XLOC_001219	EPHX1	chr1:225810073-225882720	3617.66
XLOC_001220	H3F3A	chr1:226062287-226072002	450.246
XLOC_001221	MIXL1	chr1:226223617-226227055	0
XLOC_001222	C1orf95	chr1:226548799-226609214	0
XLOC_001223	PSEN2	chr1:226870571-226896394	21.5613
XLOC_001224	ADCK3	chr1:226940236-226987545	109.85
XLOC_001225	ZNF678	chr1:227563518-227678186	1.23029
XLOC_001226	SNAP47	chr1:227728538-227781231	30.8907
XLOC_001227	PRSS38	chr1:227815716-227846470	0
XLOC_001228	WNT3A	chr1:228007021-228061271	0
XLOC_001229	ARF1	chr1:228082659-228099212	381.662
XLOC_001230	MIR3620	chr1:228082659-228099212	0
XLOC_001231	GUK1	chr1:228140083-228148954	409.775
XLOC_001232	GJC2	chr1:228149713-228159826	0.225143
XLOC_001233	IBA57	chr1:228165675-228198155	4.11837
XLOC_001234	OBSCN	chr1:228203505-228378874	0.0434574
XLOC_001235	HIST3H2BB	chr1:228458106-228458558	0
XLOC_001236	MIR4666A	chr1:228462073-228462152	0
XLOC_001237	RNF187	chr1:228487366-228496188	86.8061
XLOC_001238	RHOU	chr1:228644646-228746669	28.0558
XLOC_001239	RAB4A,SPHAR	chr1:229271061-229305893	46.2063
XLOC_001240	LOC101927478	chr1:229508429-229514087	0.433238
XLOC_001241	URB2	chr1:229626233-229660967	2.69492
XLOC_001242	GALNT2	chr1:230057788-230282130	49.9258
XLOC_001243	COG2	chr1:230642455-230693985	16.03
XLOC_001244	AGT	chr1:230698310-230714590	2.98368
XLOC_001245	CAPN9	chr1:230747383-230802003	0.396749
XLOC_001246	LOC101927604	chr1:230874845-230879015	1.19308
XLOC_001247	ARV1	chr1:230979076-231000733	31.7569
XLOC_001248	TRIM67	chr1:231162927-231221568	0.0889668
XLOC_001249	GNPAT	chr1:231223762-231277973	53.6808
XLOC_001250	SPRTN	chr1:231337935-231355119	4.12508
XLOC_001251	DISC1,TSNAX	chr1:231520715-232041273	25.5917
XLOC_001252	DISC1-IT1	chr1:231520715-232041273	0.182868
XLOC_001253	MAP10	chr1:232804891-232810346	2.96435
XLOC_001254	NTPCR	chr1:232950570-233295713	32.9804
XLOC_001255	KIAA1804	chr1:233327767-233385148	0.13624
XLOC_001256	KCNK1	chr1:233614003-233672512	45.7072
XLOC_001257	MIR4427	chr1:233614003-233672512	0
XLOC_001258	SLC35F3	chr1:233904711-234324518	0.0344186
XLOC_001259	MIR4671	chr1:233904711-234324518	0
XLOC_001260	COA6	chr1:234372806-234384850	121.95
XLOC_001261	LINC00184	chr1:234629310-234634780	0
XLOC_001262	LOC101927787	chr1:234646288-234660924	0
XLOC_001263	LINC01132	chr1:234724041-234731643	0.162524
XLOC_001264	-	chr1:234751636-234776062	1.27243
XLOC_001265	GGPS1	chr1:235328437-235344529	19.5106
XLOC_001266	TBCE	chr1:235367359-235504481	21.8147
XLOC_001267	MIR5096	chr1:235512822-235883708	0
XLOC_001268	GNG4	chr1:235512822-235883708	13.1477
XLOC_001269	-	chr1:235944566-235949027	4.29227
XLOC_001270	GPR137B	chr1:236142427-236211212	25.4732
XLOC_001271	EDARADD	chr1:236394379-236488242	4.09614
XLOC_001272	LGALS8	chr1:236518213-236604541	17.5172
XLOC_001273	ACTN2	chr1:236686453-236764627	27.0504
XLOC_001274	MTR	chr1:236795093-236903981	6.58386
XLOC_001275	RYR2	chr1:237042401-237833988	0.0249917
XLOC_001276	MIR4428	chr1:237042401-237833988	0
XLOC_001277	LOC100130331	chr1:237862174-237928319	0
XLOC_001278	CHRM3	chr1:239629072-239909417	0.595791
XLOC_001279	RPS7P5	chr1:240007523-240013260	0
XLOC_001280	FMN2	chr1:240091884-240475189	12.5119
XLOC_001281	MIR3123	chr1:240775513-241357230	0
XLOC_001282	KMO	chr1:241532133-241640399	0.253965
XLOC_001283	WDR64	chr1:241652277-241802132	0
XLOC_001284	EXO1	chr1:241848187-241890787	1.10049
XLOC_001285	BECN2	chr1:241957766-241959062	0
XLOC_001286	SDCCAG8	chr1:243124424-243850081	5.99602
XLOC_001287	MIR4677	chr1:243124424-243850081	0
XLOC_001288	LOC339529	chr1:243917401-244047318	0
XLOC_001289	ZBTB18	chr1:244048662-244057478	79.6643
XLOC_001290	-	chr1:244063706-244067840	7.13391
XLOC_001291	-	chr1:244107306-244108959	9.47087
XLOC_001292	C1orf100	chr1:244352634-244389086	0
XLOC_001293	C1orf101	chr1:244461370-244640360	0.200723
XLOC_001294	DESI2	chr1:244653047-244709034	16.7066
XLOC_001295	COX20	chr1:244834660-244864592	8.05465
XLOC_001296	EFCAB2	chr1:244965203-245125228	6.35108
XLOC_001297	KIF26B	chr1:245154984-245703126	0.0404342
XLOC_001298	CNST	chr1:246566336-246668582	19.5922
XLOC_001299	SCCPDH	chr1:246724075-246768138	80.7805
XLOC_001300	LINC01341	chr1:246775903-246792357	1.95579
XLOC_001301	-	chr1:247180168-247185689	1.11595
XLOC_001302	VN1R5	chr1:247256071-247257145	0
XLOC_001303	NLRP3	chr1:247416155-247449439	0.0939913
XLOC_001304	OR2W5	chr1:247491067-247492409	0
XLOC_001305	GCSAML	chr1:247507057-247577690	0
XLOC_001306	OR2G2	chr1:247588359-247589313	0
XLOC_001307	OR2G3	chr1:247605585-247606515	0
XLOC_001308	TRIM58	chr1:247857198-247880136	0.0184247
XLOC_001309	OR2W3	chr1:247895586-247896531	0
XLOC_001310	OR2T8	chr1:247921017-247921956	0
XLOC_001311	OR2L13	chr1:247937028-248100922	0
XLOC_001312	OR2L8	chr1:247937028-248100922	0
XLOC_001313	OR2AK2	chr1:247937028-248100922	0
XLOC_001314	OR2L1P	chr1:247937028-248100922	0
XLOC_001315	OR2L5	chr1:247937028-248100922	0
XLOC_001316	OR2L2	chr1:247937028-248100922	0
XLOC_001317	OR2L3	chr1:247937028-248100922	0
XLOC_001318	OR2M1P	chr1:248122135-248122780	0
XLOC_001319	OR2M5	chr1:248145147-248146086	0
XLOC_001320	OR2M2	chr1:248179985-248181029	0
XLOC_001321	OR2M3	chr1:248203067-248204006	0
XLOC_001322	OR2M4	chr1:248238928-248239864	0
XLOC_001323	OR14C36	chr1:248348774-248349713	0
XLOC_001324	OR2T4	chr1:248361580-248362627	0
XLOC_001325	OR2T6	chr1:248387608-248388535	0
XLOC_001326	OR2T1	chr1:248405994-248407104	0
XLOC_001327	OR2T2	chr1:248452797-248453772	0
XLOC_001328	OR2T3	chr1:248473350-248474307	0.15105
XLOC_001329	OR2T5	chr1:248488588-248489536	0
XLOC_001330	OR2G6	chr1:248511288-248563229	2.83697
XLOC_001331	OR2G6	chr1:248511288-248563229	0
XLOC_001332	LOC101928226	chr1:248697061-248699110	1.56649
XLOC_001333	MIR3124	chr1:248810451-248826882	0
XLOC_001334	ZNF672	chr1:248838177-248849517	32.2835
XLOC_001335	PGBD2	chr1:248906242-248920580	3.28177
XLOC_001336	MIR6859-4,WASH7P	chr1:11873-199859	11.8183
XLOC_001337	FAM138F	chr1:11873-199859	0
XLOC_001338	LOC729737	chr1:11873-199859	2.44692
XLOC_001339	MIR6859-1	chr1:11873-199859	0
XLOC_001340	FAM138D	chr1:205128-206597	0
XLOC_001341	OR4F16	chr1:450739-451678	0
XLOC_001342	LOC100132062	chr1:490755-495445	0
XLOC_001343	LOC100288069	chr1:514413-778688	0.350803
XLOC_001344	LOC101928626	chr1:514413-778688	0
XLOC_001345	MIR6723	chr1:514413-778688	0
XLOC_001346	OR4F29	chr1:514413-778688	0
XLOC_001347	LOC100133331	chr1:514413-778688	1.37562
XLOC_001348	LINC00115	chr1:826205-859446	2.17091
XLOC_001349	FAM41C	chr1:868070-876802	0.174569
XLOC_001350	LOC100130417	chr1:916817-919692	0
XLOC_001351	NOC2L	chr1:925740-959299	35.2399
XLOC_001352	PERM1	chr1:975198-982117	0.749724
XLOC_001353	HES4	chr1:998961-1000172	2.24325
XLOC_001354	RNF223	chr1:1071745-1074307	0
XLOC_001355	C1orf159	chr1:1081817-1116356	8.60804
XLOC_001356	-	chr1:1125992-1128516	0
XLOC_001357	TNFRSF18	chr1:1203507-1206709	2.78686
XLOC_001358	TNFRSF4	chr1:1211325-1214168	6.42741
XLOC_001359	SDF4	chr1:1216907-1232067	163.788
XLOC_001360	FAM132A	chr1:1242445-1246722	0
XLOC_001361	UBE2J2	chr1:1253911-1273854	26.7925
XLOC_001362	ACAP3	chr1:1292383-1307911	20.1923
XLOC_001363	MIR6726	chr1:1292383-1307911	0
XLOC_001364	CPSF3L	chr1:1308579-1324687	32.0053
XLOC_001365	MIR6727	chr1:1308579-1324687	0
XLOC_001366	DVL1	chr1:1331345-1349141	31.7362
XLOC_001367	MIR6808	chr1:1331345-1349141	0
XLOC_001368	MXRA8	chr1:1351977-1363541	1.5969
XLOC_001369	AURKAIP1	chr1:1373727-1375438	254.737
XLOC_001370	CCNL2	chr1:1385710-1407313	31.9557
XLOC_001371	MRPL20	chr1:1385710-1407313	276.959
XLOC_001372	ANKRD65	chr1:1418419-1423240	10.9083
XLOC_001373	LOC102724312	chr1:1429039-1470158	11.9913
XLOC_001374	TMEM240	chr1:1534777-1540360	0.245719
XLOC_001375	SSU72	chr1:1541672-1574882	115.004
XLOC_001376	C1orf233	chr1:1598007-1600096	0.365427
XLOC_001377	CDK11B	chr1:1635225-1659097	15.3188
XLOC_001378	SLC35E2B	chr1:1661378-1692893	10.243
XLOC_001379	CDK11A,SLC35E2	chr1:1702561-1747170	14.7199
XLOC_001380	NADK	chr1:1751231-1780069	43.3375
XLOC_001381	GNB1	chr1:1785284-1891117	102.335
XLOC_001382	TMEM52	chr1:1917589-1919301	5.98975
XLOC_001383	CFAP74	chr1:1921950-2003837	0.0166644
XLOC_001384	FAAP20	chr1:2050469-2212720	92.2086
XLOC_001385	MORN1	chr1:2321252-2391751	1.37272
XLOC_001386	LOC100129534	chr1:2321252-2391751	0.310296
XLOC_001387	PEX10	chr1:2391774-2412571	35.3253
XLOC_001388	PANK4	chr1:2508530-2526628	9.24741
XLOC_001389	HES5	chr1:2528744-2530245	0
XLOC_001390	LOC115110	chr1:2549919-2565622	1.30767
XLOC_001391	MMEL1	chr1:2586459-2633042	0.81
XLOC_001392	TTC34	chr1:2641367-2789665	0
XLOC_001393	LINC00982	chr1:3059616-3067725	0
XLOC_001394	MEGF6	chr1:3487941-3611495	10.1548
XLOC_001395	MIR551A	chr1:3487941-3611495	0
XLOC_001396	WRAP73	chr1:3630766-3650107	14.4231
XLOC_001397	TP73-AS1	chr1:3652564-3747373	4.95243
XLOC_001398	LRRC47	chr1:3780219-3796504	39.665
XLOC_001399	CEP104	chr1:3812080-3857233	7.51357
XLOC_001400	C1orf174	chr1:3889132-3900293	10.2711
XLOC_001401	NPHP4	chr1:5862635-6101193	0.990731
XLOC_001402	CHD5	chr1:6101786-6180134	0
XLOC_001403	RPL22	chr1:6185016-6199619	204.305
XLOC_001404	LOC102724450	chr1:6204839-6206021	5.14114
XLOC_001405	ICMT	chr1:6206128-6235984	11.8007
XLOC_001406	GPR153	chr1:6247345-6260975	6.82993
XLOC_001407	ACOT7	chr1:6264271-6393766	28.734
XLOC_001408	HES2	chr1:6415233-6419919	0
XLOC_001409	MIR4252	chr1:6424787-6520061	0
XLOC_001410	PLEKHG5,TNFRSF25	chr1:6424787-6520061	5.09097
XLOC_001411	NOL9	chr1:6521346-6554598	2.30706
XLOC_001412	KLHL21	chr1:6590723-6602898	24.6865
XLOC_001413	DNAJC11	chr1:6624864-6701906	19.8067
XLOC_001414	UTS2	chr1:7847611-7913221	3.45519
XLOC_001415	TNFRSF9	chr1:7915870-7943165	0.50686
XLOC_001416	ERRFI1	chr1:8011718-8026333	23.2868
XLOC_001417	RERE	chr1:8352403-8817640	8.7551
XLOC_001418	ENO1	chr1:8860999-8879884	367.782
XLOC_001419	MIR6728	chr1:8860999-8879884	0
XLOC_001420	SLC2A7	chr1:9003299-9026345	0
XLOC_001421	SLC2A5	chr1:9036945-9069828	4.16125
XLOC_001422	GPR157	chr1:9100321-9129170	3.36872
XLOC_001423	MIR34A	chr1:9148096-9151777	2.1096
XLOC_001424	LOC100506022	chr1:9425093-9428996	0.549828
XLOC_001425	PIK3CD-AS1	chr1:9651731-9824526	0
XLOC_001426	PIK3CD-AS2	chr1:9651731-9824526	0
XLOC_001427	CLSTN1	chr1:9651731-9824526	8.65789
XLOC_001428	CTNNBIP1	chr1:9848275-9910258	7.33048
XLOC_001429	LZIC	chr1:9926305-9985695	13.9117
XLOC_001430	DFFA	chr1:10460545-10472556	8.60104
XLOC_001431	CASZ1	chr1:10636605-10796676	1.56311
XLOC_001432	C1orf127	chr1:10946472-10982037	0
XLOC_001433	MASP2	chr1:11026522-11047383	47.5266
XLOC_001434	SRM	chr1:11054591-11060034	41.8876
XLOC_001435	EXOSC10	chr1:11066612-11099910	25.195
XLOC_001436	MTOR	chr1:11106530-11262551	8.25176
XLOC_001437	FBXO2	chr1:11648360-11663327	271.993
XLOC_001438	MAD2L2	chr1:11674477-11691621	72.0041
XLOC_001439	LOC102724659	chr1:11762192-11847783	0
XLOC_001440	MTHFR	chr1:11762192-11847783	2.23096
XLOC_001441	NPPA	chr1:11762192-11847783	0
XLOC_001442	NPPB	chr1:11857463-11858935	0
XLOC_001443	KIAA2013	chr1:11919587-11926428	67.5066
XLOC_001444	DHRS3	chr1:12567904-12617731	403.289
XLOC_001445	MIR6730	chr1:12567904-12617731	0
XLOC_001446	PRAMEF11	chr1:12824759-12831410	0
XLOC_001447	HNRNPCL1	chr1:12847376-12848756	0
XLOC_001448	PRAMEF4	chr1:12879211-12886201	0
XLOC_001449	PRAMEF10	chr1:12892895-12898270	0
XLOC_001450	PRAMEF6	chr1:12938471-12947580	0
XLOC_001451	LOC101929983	chr1:13049807-13053659	0
XLOC_001452	LOC645354	chr1:13094514-13099717	0
XLOC_001453	HNRNPCL2	chr1:13115487-13116854	0
XLOC_001454	PRAMEF25	chr1:13148750-13153111	0
XLOC_001455	HNRNPCL3	chr1:13164554-13165560	0
XLOC_001456	LOC400736	chr1:13196187-13201409	0.0441327
XLOC_001457	LOC391003	chr1:13222694-13226154	0
XLOC_001458	PRAMEF8	chr1:13281303-13285137	0
XLOC_001459	PRAMEF14	chr1:13341891-13347134	0
XLOC_001460	PRAMEF19	chr1:13368430-13371947	0
XLOC_001461	LRRC38	chr1:13474976-13513747	0
XLOC_001462	TMEM51-AS1	chr1:14598716-15152464	0
XLOC_001463	C1orf195	chr1:15152531-15220478	0
XLOC_001464	CASP9	chr1:15491400-15524790	7.67108
XLOC_001465	AGMAT	chr1:15526812-15585110	19.1619
XLOC_001466	-	chr1:15792040-15800250	6.38475
XLOC_001467	UQCRHL	chr1:15807161-15807699	0.765258
XLOC_001468	FLJ37453	chr1:15834214-15940455	4.11796
XLOC_001469	ZBTB17	chr1:15941868-15976132	11.8944
XLOC_001470	HSPB7	chr1:16014027-16018790	0.0696445
XLOC_001471	FAM131C	chr1:16057768-16073632	0.840491
XLOC_001472	EPHA2	chr1:16124336-16156087	2.08443
XLOC_001473	ARHGEF19	chr1:16198103-16212609	0.879634
XLOC_001474	-	chr1:16215485-16217395	6.93385
XLOC_001475	RSG1	chr1:16228697-16237164	2.46725
XLOC_001476	FBXO42	chr1:16246655-16352491	5.10459
XLOC_001477	SPATA21	chr1:16398642-16437424	5.65537
XLOC_001478	CROCCP3	chr1:16466397-16492701	0.41276
XLOC_001479	RNU1-4	chr1:16514121-16514285	0
XLOC_001480	NBPF1	chr1:16562425-16633326	28.3971
XLOC_001481	-	chr1:16642763-16645425	3.97843
XLOC_001482	RNU1-3	chr1:16666784-16666948	0
XLOC_001483	ESPNP	chr1:16691217-16720157	0.21929
XLOC_001484	FAM231C	chr1:16733806-16734461	0
XLOC_001485	MST1L	chr1:16753861-16764480	5.94494
XLOC_001486	MIR3675	chr1:16858948-16859021	0
XLOC_001487	-	chr1:16888558-16889662	45.3006
XLOC_001488	MFAP2	chr1:16974503-16981586	0.366331
XLOC_001489	ATP13A2	chr1:16985956-17011972	3.17961
XLOC_001490	SDHB	chr1:17018725-17054170	81.1487
XLOC_001491	PADI2	chr1:17066760-17119453	0.0444585
XLOC_001492	RCC2	chr1:17406754-17439754	12.4818
XLOC_001493	TAS1R2	chr1:18839598-18859661	0.0908502
XLOC_001494	ALDH4A1	chr1:18871429-18902799	131.245
XLOC_001495	MIR4695	chr1:18871429-18902799	0
XLOC_001496	MIR1290	chr1:18871429-18902799	0
XLOC_001497	IFFO2	chr1:18904279-18956332	2.05045
XLOC_001498	UBR4	chr1:19074505-19210252	41.5113
XLOC_001499	EMC1	chr1:19213931-19251559	19.2271
XLOC_001500	MRTO4	chr1:19251564-19264134	0
XLOC_001501	AKR7L	chr1:19265981-19274074	1.01834
XLOC_001502	AKR7A3	chr1:19282562-19288786	26.2394
XLOC_001503	LOC100506730	chr1:19293246-19295736	0.631106
XLOC_001504	AKR7A2	chr1:19302707-19312146	24.3629
XLOC_001505	CAPZB	chr1:19338772-19485641	111.332
XLOC_001506	TMCO4	chr1:19682212-19799917	4.64439
XLOC_001507	RNF186	chr1:19814028-19815278	0
XLOC_001508	PLA2G2E	chr1:19920306-19923617	0
XLOC_001509	PLA2G2A	chr1:19975430-19980439	32.9815
XLOC_001510	PLA2G2D	chr1:20112649-20119566	1.82343
XLOC_001511	PLA2G2C	chr1:20163990-20175194	0
XLOC_001512	UBXN10-AS1	chr1:20183015-20196048	9.15544
XLOC_001513	LINC01141	chr1:20359800-20428794	0
XLOC_001514	CAMK2N1	chr1:20482390-20486235	96.2044
XLOC_001515	MUL1	chr1:20499447-20508181	23.7203
XLOC_001516	DDOST	chr1:20633454-20661544	118.945
XLOC_001517	KIF17	chr1:20662266-20718017	0.94415
XLOC_001518	SH2D5	chr1:20719731-20732640	0.059237
XLOC_001519	HP1BP3	chr1:20742677-20787312	25.5567
XLOC_001520	EIF4G3	chr1:20806291-21176888	7.2837
XLOC_001521	MIR1256	chr1:20806291-21176888	0
XLOC_001522	ECE1	chr1:21217246-21345541	9.04281
XLOC_001523	RAP1GAP	chr1:21596214-21669404	3.57426
XLOC_001524	USP48	chr1:21678298-21783195	7.72815
XLOC_001525	HSPG2	chr1:21812264-21937297	3.25613
XLOC_001526	LOC101928043	chr1:22023993-22031224	0
XLOC_001527	WNT4	chr1:22117304-22143026	0.0668954
XLOC_001528	-	chr1:22287942-22290915	3.70927
XLOC_001529	MIR6127	chr1:22633257-22633366	0
XLOC_001530	MIR4253	chr1:22710837-22921500	0
XLOC_001531	LACTBL1	chr1:22953042-22965430	0
XLOC_001532	C1orf234	chr1:23010833-23015850	0
XLOC_001533	MIR4419A	chr1:23019428-23083691	0
XLOC_001534	LUZP1	chr1:23083971-23178101	1.73531
XLOC_001535	HTR1D	chr1:23191894-23217835	23.4379
XLOC_001536	LINC01355	chr1:23281308-23285518	2.09622
XLOC_001537	HNRNPR	chr1:23304047-23344439	14.7813
XLOC_001538	ZNF436	chr1:23359447-23371837	4.45194
XLOC_001539	TCEA3	chr1:23380066-23424779	120.418
XLOC_001540	ASAP3	chr1:23428485-23484257	7.40046
XLOC_001541	E2F2	chr1:23506427-23531220	0.379262
XLOC_001542	ID3	chr1:23557929-23559794	19.2882
XLOC_001543	TCEB3-AS1	chr1:23743365-23778297	11.7367
XLOC_001544	GALE	chr1:23795597-23800804	47.9384
XLOC_001545	HMGCL	chr1:23801876-23826181	103.69
XLOC_001546	FUCA1	chr1:23845080-23868369	38.1004
XLOC_001547	CNR2	chr1:23873969-23913327	0
XLOC_001548	SRSF10	chr1:23964346-23980463	9.39856
XLOC_001549	MYOM3	chr1:24056040-24112175	0
XLOC_001550	IL22RA1	chr1:24119770-24143285	4.45523
XLOC_001551	IFNLR1	chr1:24154156-24187275	1.16497
XLOC_001552	STPG1	chr1:24319321-24415097	1.43252
XLOC_001553	RCAN3AS	chr1:24496332-24556024	1.31872
XLOC_001554	LOC100506985	chr1:24496332-24556024	5.74126
XLOC_001555	RUNX3	chr1:24899510-24965010	1.42848
XLOC_001556	MIR6731	chr1:24899510-24965010	0
XLOC_001557	SYF2	chr1:25222275-25232522	42.8674
XLOC_001558	RSRP1	chr1:25242248-25247504	27.2999
XLOC_001559	RHD	chr1:25272485-25338225	1.21831
XLOC_001560	RHCE	chr1:25338297-25420872	1.24009
XLOC_001561	LOC646471	chr1:25819553-25859458	0.498633
XLOC_001562	AUNIP	chr1:25819553-25859458	0.775191
XLOC_001563	PAQR7	chr1:25861483-25875520	6.00674
XLOC_001564	STMN1	chr1:25884185-25906877	39.361
XLOC_001565	PAFAH2	chr1:25959766-25998157	7.40542
XLOC_001566	SLC30A2	chr1:26038021-26046138	0.044772
XLOC_001567	TRIM63	chr1:26051304-26067634	0
XLOC_001568	UBXN11	chr1:26282281-26320523	11.6951
XLOC_001569	AIM1L	chr1:26321858-26354130	2.59774
XLOC_001570	ZNF683	chr1:26361633-26372794	0.0666893
XLOC_001571	LOC101928324	chr1:26432281-26471634	0
XLOC_001572	GPATCH3,GPN2	chr1:26877859-26900471	25.9385
XLOC_001573	NR0B2	chr1:26911483-26914076	50.45
XLOC_001574	KDF1	chr1:26949555-26960458	0.060537
XLOC_001575	FAM46B	chr1:27005019-27012842	0
XLOC_001576	SLC9A1	chr1:27098808-27155130	2.12846
XLOC_001577	MAP3K6	chr1:27355178-27366866	0.437885
XLOC_001578	FCN3	chr1:27369109-27374824	0.256858
XLOC_001579	CD164L2	chr1:27379099-27383333	0
XLOC_001580	WASF2	chr1:27404225-27490187	10.2078
XLOC_001581	AHDC1	chr1:27534114-27603808	2.55872
XLOC_001582	FGR	chr1:27612289-27635216	1.37766
XLOC_001583	IFI6	chr1:27666060-27672213	176.102
XLOC_001584	RPA2	chr1:27891525-27914797	19.9873
XLOC_001585	EYA3	chr1:27970337-28088637	3.02257
XLOC_001586	PTAFR	chr1:28147165-28193936	0.354217
XLOC_001587	DNAJC8	chr1:28200278-28233031	57.1727
XLOC_001588	SNHG12	chr1:28553016-28581854	8.74442
XLOC_001589	SNORD99	chr1:28553016-28581854	0
XLOC_001590	SNORA61	chr1:28553016-28581854	0
XLOC_001591	SNORA44	chr1:28553016-28581854	0
XLOC_001592	SNORA16A	chr1:28553016-28581854	0
XLOC_001593	TAF12	chr1:28603095-28643092	32.1371
XLOC_001594	TMEM200B	chr1:28887090-29123909	15.5621
XLOC_001595	SRSF4	chr1:29147737-29182125	32.915
XLOC_001596	MECR	chr1:29192535-29230958	8.41586
XLOC_001597	LOC101928460	chr1:29329619-29350114	0
XLOC_001598	LOC101929406	chr1:30013951-30037612	0
XLOC_001599	MATN1	chr1:30711276-30726822	0
XLOC_001600	LAPTM5	chr1:30732467-30757836	23.7418
XLOC_001601	MIR4420	chr1:30732467-30757836	0
XLOC_001602	SDC3	chr1:30869465-30908633	5.42574
XLOC_001603	PUM1	chr1:30931502-31065717	19.8996
XLOC_001604	SNORD103B	chr1:30931502-31065717	0
XLOC_001605	SNORD103A	chr1:30931502-31065717	0
XLOC_001606	SNORD85	chr1:30931502-31065717	0
XLOC_001607	NKAIN1	chr1:31179744-31239887	0
XLOC_001608	SNRNP40	chr1:31259567-31296797	12.0486
XLOC_001609	FABP3	chr1:31365252-31373076	2.61323
XLOC_001610	PEF1	chr1:31629861-31645237	64.1134
XLOC_001611	COL16A1	chr1:31652246-31704167	11.2185
XLOC_001612	ADGRB2	chr1:31727104-31764063	0.0207992
XLOC_001613	MIR4254	chr1:31727104-31764063	0
XLOC_001614	SPOCD1	chr1:31790421-31816051	0.58319
XLOC_001615	PTP4A2	chr1:31906419-31938387	44.9899
XLOC_001616	TMEM234	chr1:32209093-32222325	5.78083
XLOC_001617	MTMR9LP	chr1:32222369-32242022	1.27168
XLOC_001618	MARCKSL1	chr1:32333828-32336239	48.3485
XLOC_001619	FAM229A	chr1:32361269-32362243	3.57259
XLOC_001620	BSDC1	chr1:32364632-32394461	54.0274
XLOC_001621	ZBTB8OS	chr1:32620835-32650590	12.8027
XLOC_001622	SYNC	chr1:32651147-32702760	8.01557
XLOC_001623	YARS	chr1:32775238-32858879	29.3467
XLOC_001624	FNDC5	chr1:32862267-32872492	41.7307
XLOC_001625	TMEM54	chr1:32886496-32901394	20.6646
XLOC_001626	RNF19B	chr1:32936445-32964813	8.60155
XLOC_001627	AK2	chr1:33007939-33036911	24.3449
XLOC_001628	TRIM62	chr1:33145401-33182070	1.16231
XLOC_001629	A3GALT2	chr1:33306765-33321098	0
XLOC_001630	PHC2	chr1:33323622-33375593	44.6844
XLOC_001631	CSMD2	chr1:33513998-34165842	0
XLOC_001632	MIR552	chr1:34669598-34669694	0
XLOC_001633	SMIM12	chr1:34850361-34859816	8.27189
XLOC_001634	DLGAP3	chr1:34865435-34929585	0.208249
XLOC_001635	LOC653160	chr1:34975698-34978706	1.31431
XLOC_001636	ZMYM6NB	chr1:34981525-34985347	47.3267
XLOC_001637	ZMYM6	chr1:34986165-35031968	4.06428
XLOC_001638	-	chr1:35176385-35180485	8.9113
XLOC_001639	SFPQ	chr1:35183599-35193142	50.2262
XLOC_001640	KIAA0319L	chr1:35433489-35557436	16.7773
XLOC_001641	PSMB2	chr1:35599540-35641844	38.2951
XLOC_001642	C1orf216	chr1:35713875-35719189	8.6403
XLOC_001643	CLSPN	chr1:35732111-35769950	0.149912
XLOC_001644	COL8A2	chr1:36095235-36125723	0.0240865
XLOC_001645	TRAPPC3	chr1:36136568-36180849	55.7836
XLOC_001646	EVA1B	chr1:36322029-36324154	12.7066
XLOC_001647	STK40	chr1:36339618-36385927	6.66259
XLOC_001648	LSM10	chr1:36392481-36397959	62.6884
XLOC_001649	OSCP1	chr1:36417905-36450485	5.21471
XLOC_001650	MRPS15	chr1:36455760-36464439	107.75
XLOC_001651	CSF3R	chr1:36466042-36483314	0.324262
XLOC_001652	GRIK3	chr1:36795526-37034243	0
XLOC_001653	LINC01137	chr1:37454877-37474443	9.53853
XLOC_001654	MEAF6	chr1:37489960-37514819	14.1885
XLOC_001655	MIR5581	chr1:37489960-37514819	0
XLOC_001656	SNIP1	chr1:37534448-37554344	6.27748
XLOC_001657	GNL2	chr1:37556918-37595985	15.501
XLOC_001658	RSPO1	chr1:37611349-37634923	0
XLOC_001659	C1orf109	chr1:37681569-37692277	7.3324
XLOC_001660	EPHA10	chr1:37715973-37765152	0.019716
XLOC_001661	YRDC	chr1:37793860-37809454	9.41804
XLOC_001662	MTF1	chr1:37809566-37859620	2.76638
XLOC_001663	INPP5B	chr1:37860696-37947057	4.62561
XLOC_001664	SF3A3	chr1:37956979-37990089	25.0728
XLOC_001665	FHL3	chr1:37996766-38005566	9.47526
XLOC_001666	POU3F1	chr1:38043850-38046778	0
XLOC_001667	LINC01343	chr1:38209033-38214767	0
XLOC_001668	RRAGC	chr1:38838196-38859823	10.8988
XLOC_001669	GJA9,MYCBP	chr1:38859936-38881626	5.39593
XLOC_001670	RHBDL2	chr1:38885805-38941830	0.476506
XLOC_001671	PPIEL	chr1:39491645-39559698	0.279164
XLOC_001672	PABPC4	chr1:39560810-39576850	42.085
XLOC_001673	SNORA55	chr1:39560810-39576850	0
XLOC_001674	HEYL	chr1:39623430-39639676	1.00485
XLOC_001675	NT5C1A	chr1:39659120-39672038	0
XLOC_001676	HPCAL4	chr1:39678647-39691710	0
XLOC_001677	BMP8B	chr1:39738844-39788861	0
XLOC_001678	OXCT2	chr1:39738844-39788861	0.570192
XLOC_001679	TRIT1	chr1:39841030-39883505	4.99313
XLOC_001680	MYCL	chr1:39895423-39902015	17.3662
XLOC_001681	PPT1	chr1:40072709-40097470	40.4346
XLOC_001682	COL9A2	chr1:40300490-40317267	0.0398609
XLOC_001683	RIMS3	chr1:40620679-40665652	0.0532319
XLOC_001684	NFYC-AS1	chr1:40689079-40771606	0.228103
XLOC_001685	CITED4	chr1:40861055-40862346	16.0465
XLOC_001686	SLFNL1	chr1:41014589-41242143	0.239345
XLOC_001687	SCMH1	chr1:41014589-41242143	5.23224
XLOC_001688	EDN2	chr1:41478774-41484683	0.235473
XLOC_001689	HIVEP3	chr1:41506364-42035925	0.654003
XLOC_001690	GUCA2A	chr1:42162690-42164724	0
XLOC_001691	FOXJ3	chr1:42176538-42335877	8.80642
XLOC_001692	ZMYND12	chr1:42430152-42456267	3.12677
XLOC_001693	CLDN19	chr1:42733092-42740254	0.653851
XLOC_001694	P3H1	chr1:42746334-42767084	13.4089
XLOC_001695	SVBP	chr1:42807051-42844994	38.2713
XLOC_001696	SLC2A1	chr1:42925374-42983358	3.62633
XLOC_001697	EBNA1BP2	chr1:43164173-43254358	49.6778
XLOC_001698	MIR6733	chr1:43164173-43254358	0
XLOC_001699	C1orf210	chr1:43281885-43285617	1.11399
XLOC_001700	ELOVL1	chr1:43363396-43368074	89.3895
XLOC_001701	MIR6734	chr1:43363396-43368074	0
XLOC_001702	MED8	chr1:43383907-43389812	28.959
XLOC_001703	HYI	chr1:43389884-43454247	45.6007
XLOC_001704	KDM4A-AS1	chr1:43650125-43707341	0.600587
XLOC_001705	LOC101929592	chr1:43707532-43931165	0
XLOC_001706	SLC6A9	chr1:43991607-44031492	1.90985
XLOC_001707	ERI3	chr1:44221069-44355279	45.7506
XLOC_001708	ERI3-IT1	chr1:44221069-44355279	0
XLOC_001709	TMEM53	chr1:44653246-44674608	14.333
XLOC_001710	RNU5F-1	chr1:44674721-44725591	0
XLOC_001711	RNU5D-1	chr1:44731068-44731168	0
XLOC_001712	BEST4	chr1:44775573-44794188	46.7652
XLOC_001713	TCTEX1D4	chr1:44800363-44807380	23.8881
XLOC_001714	PTCH2	chr1:44819843-44842944	0.649215
XLOC_001715	EIF2B3	chr1:44850521-44986722	10.1418
XLOC_001716	HECTD3	chr1:45002546-45011355	9.08262
XLOC_001717	ZSWIM5	chr1:45016396-45206578	4.29406
XLOC_001718	MUTYH	chr1:45329241-45491168	3.99477
XLOC_001719	TESK2	chr1:45329241-45491168	4.38956
XLOC_001720	CCDC163P	chr1:45493925-45500079	1.92776
XLOC_001721	PRDX1	chr1:45500183-45522890	710.459
XLOC_001722	CCDC17	chr1:45620043-45624059	0.191258
XLOC_001723	GPBP1L1	chr1:45627303-45687109	37.1202
XLOC_001724	RPS15AP10	chr1:45627303-45687109	0.260693
XLOC_001725	IPP	chr1:45688174-45750813	2.83051
XLOC_001726	PIK3R3	chr1:46040101-46185962	2.54037
XLOC_001727	POMGNT1	chr1:46188680-46221256	29.5916
XLOC_001728	LRRC41	chr1:46247694-46303366	17.5197
XLOC_001729	LINC01398	chr1:46446672-46449704	0
XLOC_001730	KNCN	chr1:46538695-46604294	0
XLOC_001731	MKNK1	chr1:46538695-46604294	9.89896
XLOC_001732	MOB3C	chr1:46607714-46616891	3.91056
XLOC_001733	ATPAF1	chr1:46635038-46668427	34.2435
XLOC_001734	EFCAB14	chr1:46674035-46719101	23.1706
XLOC_001735	CYP4Z2P	chr1:46843094-46900475	0
XLOC_001736	CYP4A11	chr1:46929173-46941484	0.242824
XLOC_001737	PDZK1IP1	chr1:47183588-47190329	0
XLOC_001738	TAL1	chr1:47216289-47232335	0.0698178
XLOC_001739	STIL	chr1:47250138-47314147	0.713213
XLOC_001740	FOXD2-AS1,LINC01389	chr1:47380795-47440691	0.71661
XLOC_001741	TRABD2B	chr1:47760525-47997115	0.303024
XLOC_001742	SKINTL	chr1:48101714-48182428	0
XLOC_001743	SPATA6	chr1:48295371-48472208	0.271739
XLOC_001744	AGBL4	chr1:48532854-50023954	0.0307459
XLOC_001745	BEND5	chr1:48532854-50023954	0.81598
XLOC_001746	AGBL4-IT1	chr1:48532854-50023954	0
XLOC_001747	DMRTA2	chr1:50417550-50423447	0
XLOC_001748	FAF1	chr1:50441262-50960264	26.3676
XLOC_001749	TTC39A	chr1:51287187-51345116	1.01543
XLOC_001750	EPS15	chr1:51354262-51519323	9.71015
XLOC_001751	NRD1	chr1:51574098-51878937	44.5357
XLOC_001752	RAB3B	chr1:51907955-51990764	0.0189673
XLOC_001753	KTI12,TXNDC12	chr1:52020131-52056171	45.4246
XLOC_001754	CC2D1B	chr1:52350592-52366205	9.07565
XLOC_001755	ORC1	chr1:52372359-52404471	1.13584
XLOC_001756	ZCCHC11	chr1:52423275-52553464	5.48583
XLOC_001757	COA7	chr1:52684447-52698399	10.1272
XLOC_001758	ECHDC2	chr1:52895909-52921956	44.4949
XLOC_001759	SLC1A7	chr1:53086469-53142632	0.0325679
XLOC_001760	C1orf123	chr1:53196428-53220639	30.2536
XLOC_001761	MAGOH	chr1:53226891-53328149	54.5805
XLOC_001762	LRP8	chr1:53226891-53328149	0.298828
XLOC_001763	SLC25A3P1	chr1:53438369-53440020	0
XLOC_001764	GLIS1	chr1:53506232-53734204	0
XLOC_001765	NDC1	chr1:53765460-53838552	8.45826
XLOC_001766	YIPF1	chr1:53851718-53889814	25.4232
XLOC_001767	HSPB11	chr1:53921560-53946306	60.9596
XLOC_001768	LDLRAD1	chr1:54007297-54018186	0.239637
XLOC_001769	TMEM59	chr1:54026680-54112519	115.114
XLOC_001770	CDCP2,CYB5RL	chr1:54138994-54200073	1.24364
XLOC_001771	SSBP3	chr1:54225430-54406395	24.9584
XLOC_001772	FAM151A	chr1:54548133-54634744	0.7581
XLOC_001773	PARS2	chr1:54756800-54764553	4.67687
XLOC_001774	TTC22	chr1:54779716-54801301	3.38475
XLOC_001775	DHCR24	chr1:54849626-54887248	500.8
XLOC_001776	USP24	chr1:55066143-55215366	7.28477
XLOC_001777	PPAP2B	chr1:56494746-56579584	26.3489
XLOC_001778	C1orf168	chr1:56718803-56819696	1.38309
XLOC_001779	C8B	chr1:56929209-56966140	28.3944
XLOC_001780	DAB1	chr1:56994793-58250539	10.5238
XLOC_001781	OMA1	chr1:58480718-58546799	10.7772
XLOC_001782	TACSTD2	chr1:58575422-58577494	0.413997
XLOC_001783	MYSM1	chr1:58654738-58700075	2.22269
XLOC_001784	JUN	chr1:58780790-58784113	127.622
XLOC_001785	LINC01135	chr1:58785150-58904103	2.52776
XLOC_001786	HSD52	chr1:59131935-59146807	0.326136
XLOC_001787	MIR4711	chr1:59296705-59762731	0
XLOC_001788	CYP2J2	chr1:59893307-59926751	44.8256
XLOC_001789	C1orf87	chr1:59990393-60073770	0
XLOC_001790	LOC101926964	chr1:60659630-60825584	0
XLOC_001791	NFIA-AS2	chr1:60940243-60970776	0
XLOC_001792	NFIA-AS1	chr1:61077273-61462794	0
XLOC_001793	TM2D1	chr1:61681046-61725423	24.1455
XLOC_001794	MIR3116-2	chr1:61742476-62163919	0
XLOC_001795	KANK4	chr1:62236164-62319412	0
XLOC_001796	DOCK7	chr1:62454725-62748100	5.56346
XLOC_001797	LINC00466	chr1:63159082-63317230	0
XLOC_001798	FOXD3-AS1	chr1:63320883-63325126	0
XLOC_001799	MIR6068	chr1:63326924-63326984	0
XLOC_001800	ITGB3BP	chr1:63440769-63523273	7.424
XLOC_001801	ROR1-AS1	chr1:63774018-64181496	0
XLOC_001802	JAK1	chr1:64745094-64966504	33.1358
XLOC_001803	LINC01359	chr1:64979576-65002476	0
XLOC_001804	MIR3671	chr1:65057085-65058423	0.0750121
XLOC_001805	MIR101-1	chr1:65058433-65058508	0
XLOC_001806	LOC101927139	chr1:65792509-66374579	0
XLOC_001807	INSL5	chr1:66797740-66801259	0
XLOC_001808	WDR78	chr1:66812885-66924887	1.02742
XLOC_001809	SLC35D1	chr1:66999202-67054397	22.1668
XLOC_001810	C1orf141	chr1:67092175-67134971	0
XLOC_001811	SERBP1	chr1:67407809-67430440	63.9422
XLOC_001812	GNG12	chr1:67701465-68232601	12.4623
XLOC_001813	DIRAS3	chr1:67701465-68232601	0.578925
XLOC_001814	WLS	chr1:67701465-68232601	54.9901
XLOC_001815	MIR1262	chr1:67701465-68232601	0
XLOC_001816	RPE65	chr1:68428823-68449959	0
XLOC_001817	DEPDC1	chr1:68474151-68538627	0.894259
XLOC_001818	LRRC40	chr1:70144801-70253037	4.07188
XLOC_001819	ANKRD13C	chr1:70259001-70354734	3.55208
XLOC_001820	PTGER3	chr1:70852352-71081289	0.358181
XLOC_001821	ZRANB2	chr1:70852352-71081289	18.2509
XLOC_001822	MIR186	chr1:70852352-71081289	0
XLOC_001823	NEGR1	chr1:71402941-72282594	0.0433359
XLOC_001824	NEGR1-IT1	chr1:71402941-72282594	0
XLOC_001825	LRRIQ3	chr1:74026017-74198187	0.183595
XLOC_001826	ERICH3	chr1:74568110-74673738	0.216887
XLOC_001827	CRYZ	chr1:74705487-74766677	203.721
XLOC_001828	SLC44A5	chr1:75202130-75611114	0.641826
XLOC_001829	DLSTP1	chr1:75724346-75763678	0.0320917
XLOC_001830	ASB17	chr1:75918872-75932431	0
XLOC_001831	PIGK	chr1:77088981-77219447	9.16379
XLOC_001832	ZZZ3	chr1:77562330-77683521	5.8223
XLOC_001833	USP33	chr1:77695988-77759879	15.97
XLOC_001834	NEXN-AS1	chr1:77881347-77943896	0.086652
XLOC_001835	FUBP1	chr1:77944055-78021135	14.3745
XLOC_001836	GIPC2	chr1:78044961-78143743	0.0440331
XLOC_001837	ADGRL4	chr1:78889763-79006810	1.29972
XLOC_001838	LOC101927434	chr1:81513879-81557702	0
XLOC_001839	LINC01361	chr1:82973882-82986208	0.0554985
XLOC_001840	LOC101927587	chr1:83575788-83860996	0
XLOC_001841	LOC101927560	chr1:83575788-83860996	0
XLOC_001842	TTLL7	chr1:83865104-83999150	1.41756
XLOC_001843	UOX	chr1:84364957-84397893	0
XLOC_001844	GNG5	chr1:84479236-84574480	149.524
XLOC_001845	CTBS	chr1:84479236-84574480	8.01084
XLOC_001846	LINC01461	chr1:84597963-84621031	0.641346
XLOC_001847	LINC01555	chr1:84628229-84635020	0
XLOC_001848	SSX2IP	chr1:84643706-84690557	9.27748
XLOC_001849	LPAR3	chr1:84813402-84893213	0
XLOC_001850	MCOLN2	chr1:84925582-84997122	0.302126
XLOC_001851	MCOLN3	chr1:85018081-85048540	0
XLOC_001852	SYDE2	chr1:85157002-85201045	0.0210721
XLOC_001853	C1orf52	chr1:85249953-85259672	4.39055
XLOC_001854	BCL10	chr1:85265775-85278088	3.17377
XLOC_001855	DDAH1	chr1:85318480-85579511	14.1089
XLOC_001856	ZNHIT6	chr1:85649422-85708433	1.52521
XLOC_001857	COL24A1	chr1:85729232-86156438	0.176468
XLOC_001858	ODF2L	chr1:86346823-86396342	0.386111
XLOC_001859	MIR7856	chr1:86346823-86396342	0
XLOC_001860	2019-09-15	chr1:86862444-86914424	128.016
XLOC_001861	LINC01364	chr1:87353525-87371655	0
XLOC_001862	PKN2-AS1	chr1:88537512-88836255	0
XLOC_001863	GTF2B	chr1:88852637-88891618	20.1257
XLOC_001864	CCBL2,RBMXL1	chr1:88935772-88992960	12.5772
XLOC_001865	GBP3	chr1:89006676-89022866	27.0704
XLOC_001866	GBP1	chr1:89052303-89065360	28.5427
XLOC_001867	GBP2	chr1:89103238-89126159	24.6902
XLOC_001868	GBP7	chr1:89131750-89176040	3.33119
XLOC_001869	GBP4	chr1:89181147-89198950	13.784
XLOC_001870	GBP5	chr1:89256234-89272861	3.03457
XLOC_001871	LOC729930	chr1:89289257-89290362	0
XLOC_001872	FLJ27354	chr1:89624848-89632894	0
XLOC_001873	GEMIN8P4	chr1:89993264-89994966	1.13879
XLOC_001874	BARHL2	chr1:90712021-90717237	0
XLOC_001875	-	chr1:90831964-90851634	14.5711
XLOC_001876	ZNF644	chr1:90915299-91022255	5.76593
XLOC_001877	HFM1	chr1:91260765-91404869	0
XLOC_001878	TGFBR3	chr1:91680342-91906002	8.56122
XLOC_001879	SETSIP	chr1:92074435-92075472	0
XLOC_001880	GLMN	chr1:92218015-92388740	2.76512
XLOC_001881	GFI1	chr1:92474760-92486876	2.18273
XLOC_001882	EVI5	chr1:92508693-92792404	2.94186
XLOC_001883	FAM69A	chr1:92832036-92961522	6.41153
XLOC_001884	TMED5	chr1:93149741-93180689	15.6598
XLOC_001885	LOC100131564	chr1:93180715-93345831	2.56092
XLOC_001886	BCAR3	chr1:93561740-93847150	14.9083
XLOC_001887	DNTTIP2	chr1:93869457-93879206	12.7301
XLOC_001888	GCLM	chr1:93885196-93909598	15.3669
XLOC_001889	ABCA4	chr1:93992837-94121149	1.47116
XLOC_001890	ARHGAP29	chr1:94166642-94247765	3.05895
XLOC_001891	F3	chr1:94529175-94541857	0.332144
XLOC_001892	LINC01057	chr1:94657532-94820281	0.246804
XLOC_001893	MIR378G	chr1:94657532-94820281	0
XLOC_001894	CNN3	chr1:94896948-94927223	60.6254
XLOC_001895	ALG14	chr1:94982722-95072951	30.1642
XLOC_001896	LOC101928118	chr1:95092516-95247225	0
XLOC_001897	TMEM56	chr1:95092516-95247225	0
XLOC_001898	LOC101928241	chr1:96254068-96374125	0
XLOC_001899	DPYD	chr1:97077741-97921059	4.53532
XLOC_001900	MIR137,MIR137HG	chr1:97987999-98049693	0
XLOC_001901	MIR2682	chr1:97987999-98049693	0
XLOC_001902	LPPR5	chr1:98890244-99148852	0
XLOC_001903	LOC101928270	chr1:99472419-99487804	0
XLOC_001904	MIR548N	chr1:99516983-99766635	0
XLOC_001905	FRRS1	chr1:99516983-99766635	5.51466
XLOC_001906	SASS6	chr1:100083545-100133095	1.85489
XLOC_001907	LRRC39	chr1:100133110-100178273	1.24768
XLOC_001908	DBT	chr1:100186921-100249853	2.6755
XLOC_001909	RTCA-AS1	chr1:100264741-100292769	1.08377
XLOC_001910	LINC01349	chr1:100627049-100706114	0
XLOC_001911	EXTL2	chr1:100872371-100895324	7.09367
XLOC_001912	DPH5	chr1:100989624-101087379	12.5904
XLOC_001913	LOC101928370	chr1:101234065-101236711	1.6014
XLOC_001914	OLFM3	chr1:101802566-101997234	0.0724423
XLOC_001915	COL11A1	chr1:102876466-103108496	0
XLOC_001916	LOC101928436	chr1:103418078-103525483	0
XLOC_001917	AMY1A	chr1:103687417-103696451	0
XLOC_001918	LOC101928476	chr1:105589693-105618935	0
XLOC_001919	VAV3	chr1:107571159-107994607	0.715128
XLOC_001920	SLC25A24	chr1:108134721-108200358	0.569807
XLOC_001921	NBPF4	chr1:108223340-108244081	0.140247
XLOC_001922	HENMT1	chr1:108648287-108661526	0.699276
XLOC_001923	AKNAD1	chr1:108815897-108858524	0
XLOC_001924	CLCC1	chr1:108876980-108963499	8.45683
XLOC_001925	WDR47	chr1:108970215-109042228	1.58526
XLOC_001926	TAF13	chr1:109064203-109078625	26.8309
XLOC_001927	C1orf194	chr1:109105950-109113857	0
XLOC_001928	PSRC1	chr1:109279553-109283168	1.01758
XLOC_001929	MYBPHL	chr1:109292364-109307041	0
XLOC_001930	SORT1	chr1:109309486-109397941	0.590368
XLOC_001931	PSMA5	chr1:109399030-109426486	22.3863
XLOC_001932	AMIGO1	chr1:109504178-109509714	1.81905
XLOC_001933	GNAT2	chr1:109603266-109613083	0.158339
XLOC_001934	GSTM3	chr1:109733931-109741038	8.67
XLOC_001935	EPS8L3	chr1:109750079-109764022	17.9956
XLOC_001936	ALX3	chr1:110059330-110070700	5.6694
XLOC_001937	KCNC4-AS1	chr1:110208450-110209987	0.0950097
XLOC_001938	LOC440600	chr1:110286375-110339171	0.48956
XLOC_001939	SLC16A4	chr1:110346796-110391082	0.392663
XLOC_001940	LAMTOR5	chr1:110401254-110416274	120.052
XLOC_001941	LOC440602	chr1:110480765-110491269	0
XLOC_001942	KCNA10	chr1:110517216-110519175	0
XLOC_001943	KCNA2	chr1:110593579-110631474	0
XLOC_001944	KCNA3	chr1:110653560-110675033	0.585334
XLOC_001945	LRIF1	chr1:110947189-110963944	13.7842
XLOC_001946	DRAM2	chr1:111117331-111204538	15.0814
XLOC_001947	DENND2D	chr1:111117331-111204538	2.20247
XLOC_001948	PGCP1	chr1:111384518-111389851	0
XLOC_001949	OVGP1	chr1:111414314-111427777	0.872666
XLOC_001950	WDR77	chr1:111439889-111461903	9.31328
XLOC_001951	ADORA3,TMIGD3	chr1:111483347-111564003	0.0608384
XLOC_001952	LINC01160	chr1:111599006-111608318	0.0615776
XLOC_001953	FAM212B	chr1:111722063-111767577	1.41689
XLOC_001954	LOC101928718	chr1:111722063-111767577	0.139418
XLOC_001955	KCND3	chr1:111775831-111989155	0
XLOC_001956	KCND3-IT1	chr1:111775831-111989155	0
XLOC_001957	MIR4256	chr1:112461769-112461833	0
XLOC_001958	ST7L	chr1:112523518-112619418	8.79817
XLOC_001959	RHOC	chr1:112674311-112707403	90.4923
XLOC_001960	PPM1J	chr1:112709993-112715328	0.213596
XLOC_001961	LINC01356	chr1:112820168-112850643	0
XLOC_001962	SLC16A1	chr1:112911847-112956353	29.9398
XLOC_001963	LOC100996251	chr1:113011686-113073102	0.0723841
XLOC_001964	LOC643441	chr1:113196780-113206253	0
XLOC_001965	PHTF1	chr1:113697078-113759437	2.02073
XLOC_001966	RSBN1	chr1:113761829-113812476	2.83823
XLOC_001967	PTPN22	chr1:113812611-113905124	0.24859
XLOC_001968	BCL2L15	chr1:113812611-113905124	0.187941
XLOC_001969	AP4B1	chr1:113812611-113905124	4.61732
XLOC_001970	HIPK1-AS1	chr1:113924000-113977869	1.20114
XLOC_001971	SYT6	chr1:114089291-114153850	0
XLOC_001972	TRIM33	chr1:114392551-114511160	4.69697
XLOC_001973	BCAS2	chr1:114567559-114581644	26.8848
XLOC_001974	DENND2C	chr1:114582852-114670111	1.9902
XLOC_001975	AMPD1	chr1:114673098-114695618	0.160041
XLOC_001976	CSDE1,NRAS	chr1:114704463-114758050	144.27
XLOC_001977	SIKE1	chr1:114769483-114780687	6.48114
XLOC_001978	TSPAN2	chr1:115048010-115089500	0.127875
XLOC_001979	NGF	chr1:115285915-115338236	0.678107
XLOC_001980	CASQ2	chr1:115700004-115768805	0.28007
XLOC_001981	NHLH2	chr1:115836377-115841126	0
XLOC_001982	LOC101928977	chr1:115919375-116070054	0
XLOC_001983	ATP1A1-AS1	chr1:116373172-116418622	3.78148
XLOC_001984	LOC101929023	chr1:116423723-116478826	0
XLOC_001985	CD58	chr1:116514533-116571093	7.64399
XLOC_001986	MIR548AC	chr1:116514533-116571093	0
XLOC_001987	IGSF3	chr1:116574195-116667755	7.60159
XLOC_001988	LOC101929099	chr1:117001749-117059490	0.23458
XLOC_001989	TRIM45	chr1:117111054-117121789	3.40762
XLOC_001990	VTCN1	chr1:117143586-117210960	0.818696
XLOC_001991	LOC100996263	chr1:117596831-117605770	0
XLOC_001992	GDAP2	chr1:117863484-117929679	2.03219
XLOC_001993	SPAG17	chr1:117929748-118185225	0
XLOC_001994	TBX15	chr1:118882549-118989556	6.83218
XLOC_001995	WARS2	chr1:119031215-119327303	7.17917
XLOC_001996	-	chr1:119460576-119466466	0
XLOC_001997	LINC00622	chr1:119597701-119599291	0.935694
XLOC_001998	ZNF697	chr1:119619339-119648147	1.1732
XLOC_001999	HMGCS2	chr1:119747995-119768932	5.81559
[truncated: 28,593 more rows]

## Sheet: Sorafenib-resistant patient 1
Sorafenib-resistant HCC patient 1
XLOC_000001	DDX11L1	chr1:11873-269902	0
XLOC_000002	MIR1302-10	chr1:11873-269902	0
XLOC_000003	OR4F5	chr1:11873-269902	0
XLOC_000004	LOC729737	chr1:11873-269902	6.03072
XLOC_000005	FAM87B	chr1:817370-819834	0
XLOC_000006	LINC01128	chr1:827590-859446	1.35128
XLOC_000007	SAMD11	chr1:925740-959299	0.397762
XLOC_000008	KLHL17	chr1:960586-965752	2.46461
XLOC_000009	PLEKHN1	chr1:966496-982117	0.469834
XLOC_000010	ISG15	chr1:1013466-1014539	181.714
XLOC_000011	AGRN	chr1:1020122-1056119	8.48097
XLOC_000012	LINC01342	chr1:1126658-1161906	0.829839
XLOC_000013	LINC01342	chr1:1126658-1161906	0.0968258
XLOC_000014	MIR200B	chr1:1167103-1167198	0
XLOC_000015	MIR200A	chr1:1167862-1167952	0
XLOC_000016	MIR429	chr1:1169004-1169087	0
XLOC_000017	TTLL10	chr1:1173905-1197933	0
XLOC_000018	B3GALT6	chr1:1232248-1235040	6.40261
XLOC_000019	-	chr1:1274248-1279391	0.649532
XLOC_000020	SCNN1D	chr1:1280435-1292029	1.74285
XLOC_000021	PUSL1	chr1:1308613-1324687	19.7533
XLOC_000022	CPTP	chr1:1324762-1328896	26.9087
XLOC_000023	TAS1R3	chr1:1331345-1334464	0.0296893
XLOC_000024	LOC148413	chr1:1399529-1407313	10.2672
XLOC_000025	TMEM88B	chr1:1426127-1427787	0
XLOC_000026	VWA1	chr1:1429070-1445229	6.69678
XLOC_000027	ATAD3B,ATAD3C	chr1:1449688-1496202	7.21296
XLOC_000028	ATAD3A	chr1:1512142-1534687	15.919
XLOC_000029	MIB2	chr1:1615414-1630610	7.42371
XLOC_000030	MMP23B	chr1:1632180-1634654	0.142342
XLOC_000031	MMP23A	chr1:1699938-1701808	0
XLOC_000032	CALML6	chr1:1914826-1917294	0.0637285
XLOC_000033	GABRD	chr1:2019328-2030753	0
XLOC_000034	PRKCZ	chr1:2050469-2212720	4.42544
XLOC_000035	SKI	chr1:2228694-2310213	6.95657
XLOC_000036	RER1	chr1:2391774-2412571	24.1136
XLOC_000037	PLCH2	chr1:2467458-2505530	0.132732
XLOC_000038	TNFRSF14	chr1:2549919-2565622	13.5047
XLOC_000039	LOC100996583	chr1:2566534-2584534	0.256283
XLOC_000040	FAM213B	chr1:2586459-2633042	7.25277
XLOC_000041	ACTRT2	chr1:3021481-3022903	0
XLOC_000042	PRDM16	chr1:3069177-3438621	0.0692909
XLOC_000043	MIR4251	chr1:3069177-3438621	0
XLOC_000044	ARHGEF16	chr1:3454582-3481113	4.38303
XLOC_000045	TPRG1L	chr1:3624991-3630130	29.6874
XLOC_000046	TP73	chr1:3652564-3747403	1.47456
XLOC_000047	CCDC27	chr1:3752400-3771645	0
XLOC_000048	SMIM1	chr1:3772760-3775982	6.94753
XLOC_000049	DFFB	chr1:3857266-3885429	0.575723
XLOC_000050	LINC01134	chr1:3900375-3917500	1.86999
XLOC_000051	LINC01346	chr1:3940611-3952583	0
XLOC_000052	LOC284661	chr1:4412050-4424684	0
XLOC_000053	AJAP1	chr1:4655044-4783791	0
XLOC_000054	MIR4417	chr1:5564070-5564143	0
XLOC_000055	KCNAB2	chr1:5862807-6101193	1.87284
XLOC_000056	RNF207	chr1:6206128-6235984	2.28304
XLOC_000057	LINC00337	chr1:6236239-6239442	0.118015
XLOC_000058	HES3	chr1:6244191-6245578	0
XLOC_000059	ESPN	chr1:6424787-6460944	32.1604
XLOC_000060	TAS1R1	chr1:6555277-6579757	0
XLOC_000061	ZBTB48	chr1:6579990-6589280	6.15008
XLOC_000062	PHF13	chr1:6613695-6624033	5.60967
XLOC_000063	THAP3	chr1:6624864-6701906	7.10847
XLOC_000064	LOC100505887	chr1:6724744-6730012	0
XLOC_000065	CAMTA1	chr1:6785323-7769706	39.668
XLOC_000066	VAMP3	chr1:7771268-7781432	30.0459
XLOC_000067	PER3	chr1:7784399-7845180	4.71385
XLOC_000068	PARK7	chr1:7961653-7985282	334.535
XLOC_000069	LOC102724539	chr1:8208671-8215208	0
XLOC_000070	SLC45A1	chr1:8318084-8344167	0.0618989
XLOC_000071	LOC102724552	chr1:8352402-8817640	0
XLOC_000072	ENO1-AS1	chr1:8860999-8879884	0.30586
XLOC_000073	CA6	chr1:8945833-8975089	0
XLOC_000074	-	chr1:9182025-9191879	0.932404
XLOC_000075	H6PD	chr1:9234803-9271335	14.3885
XLOC_000076	SPSB1	chr1:9292881-9369531	13.1588
XLOC_000077	SLC25A33	chr1:9539468-9582773	14.976
XLOC_000078	TMEM201	chr1:9588873-9614904	3.46846
XLOC_000079	PIK3CD	chr1:9651731-9824526	1.18527
XLOC_000080	NMNAT1	chr1:9926293-9985498	4.73385
XLOC_000081	MIR5697	chr1:9926293-9985498	0
XLOC_000082	RBP7	chr1:9997196-10016020	7.11942
XLOC_000083	UBE4B	chr1:10032982-10181238	10.1321
XLOC_000084	KIF1B	chr1:10210557-10381864	11.8094
XLOC_000085	MIR1273D	chr1:10210557-10381864	0
XLOC_000086	RNU6-8	chr1:10210557-10381864	0.0998221
XLOC_000087	PGD	chr1:10398991-10420511	160.647
XLOC_000088	APITD1,APITD1-CORT,CORT	chr1:10430101-10452003	4.89859
XLOC_000089	PEX14	chr1:10474945-10630761	10.9099
XLOC_000090	TARDBP	chr1:11012621-11047239	29.5415
XLOC_000091	MTOR-AS1	chr1:11106530-11262551	0
XLOC_000092	ANGPTL7	chr1:11106530-11262551	0
XLOC_000093	UBIAD1	chr1:11273197-11288434	8.10018
XLOC_000094	PTCHD2	chr1:11479237-11537583	0.0675934
XLOC_000095	LOC101929181	chr1:11609530-11613354	0
XLOC_000096	FBXO44	chr1:11648360-11663327	11.2578
XLOC_000097	FBXO6	chr1:11664092-11674352	18.7462
XLOC_000098	DRAXIN	chr1:11691723-11720279	0.0355133
XLOC_000099	AGTRAP	chr1:11736084-11750771	15.6751
XLOC_000100	C1orf167	chr1:11762192-11847783	0
XLOC_000101	CLCN6	chr1:11762192-11847783	2.30175
XLOC_000102	RNU5E-1	chr1:11908153-11908272	0
XLOC_000103	PLOD1	chr1:11934666-11975542	79.652
XLOC_000104	MFN2	chr1:11980180-12013515	35.0545
XLOC_000105	MIIP	chr1:12019241-12032049	8.92449
XLOC_000106	MIR6729	chr1:12019241-12032049	0
XLOC_000107	TNFRSF8	chr1:12063376-12144207	0.0172668
XLOC_000108	TNFRSF1B	chr1:12166942-12209220	6.68413
XLOC_000109	MIR4632	chr1:12166942-12209220	0
XLOC_000110	VPS13D	chr1:12230038-12512046	1.73022
XLOC_000111	SNORA59B	chr1:12230038-12512046	0
XLOC_000112	AADACL4	chr1:12644546-12667086	0
XLOC_000113	AADACL3	chr1:12716114-12728759	0
XLOC_000114	C1orf158	chr1:12746185-12761169	0
XLOC_000115	PRAMEF12	chr1:12774847-12777905	0
XLOC_000116	PRAMEF1	chr1:12791396-12796628	0
XLOC_000117	PRAMEF2	chr1:12857085-12861909	0
XLOC_000118	PRAMEF7	chr1:12916646-12920480	0.0834308
XLOC_000119	HNRNPCL3	chr1:13061231-13062237	0
XLOC_000120	PRAMEF25	chr1:13073677-13078038	0
XLOC_000121	LOC645354	chr1:13127068-13132274	0
XLOC_000122	LOC101929983	chr1:13175280-13179132	0
XLOC_000123	PRAMEF5	chr1:13254197-13263435	0
XLOC_000124	LOC645382	chr1:13303538-13309628	0.902714
XLOC_000125	PRAMEF15	chr1:13315580-13322595	0.0335563
XLOC_000126	PRAMEF16	chr1:13389627-13392631	0
XLOC_000127	PRAMEF20	chr1:13410449-13421328	0
XLOC_000128	PDPN	chr1:13583756-13617957	0
XLOC_000129	PRDM2	chr1:13700239-13825079	1.89346
XLOC_000130	KAZN	chr1:14598716-15152464	0.0339369
XLOC_000131	TMEM51	chr1:15152531-15220478	1.50733
XLOC_000132	FHAD1	chr1:15247271-15398126	0.0189398
XLOC_000133	EFHD2	chr1:15409894-15430343	15.7576
XLOC_000134	CTRC	chr1:15438441-15446658	0
XLOC_000135	CELA2A	chr1:15456727-15472091	0
XLOC_000136	CELA2B	chr1:15476100-15491400	0
XLOC_000137	DNAJC16	chr1:15526812-15585110	4.01419
XLOC_000138	DDI2,RSC1A1	chr1:15617457-15669046	5.87175
XLOC_000139	PLEKHM2	chr1:15684331-15734769	7.8447
XLOC_000140	SLC25A34	chr1:15736313-15741392	0.521532
XLOC_000141	TMEM82	chr1:15742491-15747922	1.29386
XLOC_000142	FBLIM1	chr1:15756626-15786589	0.19537
XLOC_000143	SPEN	chr1:15834214-15940455	4.99505
XLOC_000144	MIR5096	chr1:15834214-15940455	0
XLOC_000145	C1orf64	chr1:16004235-16006695	0
XLOC_000146	CLCNKA	chr1:16021990-16034050	0
XLOC_000147	CLCNKB	chr1:16043735-16057326	0
XLOC_000148	SZRD1	chr1:16367029-16398148	35.415
XLOC_000149	NECAP2	chr1:16440671-16460095	20.6143
XLOC_000150	FAM231B	chr1:16538723-16540035	0
XLOC_000151	MIR3675	chr1:16548913-16548987	0
XLOC_000152	MST1P2	chr1:16645573-16652520	14.0698
XLOC_000153	FAM231C	chr1:16673002-16673657	0
XLOC_000154	MIR3675	chr1:16681254-16681328	0
XLOC_000155	RNU1-3	chr1:16740515-16740679	0
XLOC_000156	RNU1-3	chr1:16895979-16896143	0
XLOC_000157	CROCC	chr1:16921949-16972979	2.30758
XLOC_000158	PADI1	chr1:17205125-17246006	0
XLOC_000159	PADI3	chr1:17249097-17284232	0
XLOC_000160	MIR3972	chr1:17249097-17284232	0
XLOC_000161	PADI4	chr1:17308194-17364000	0
XLOC_000162	PADI6	chr1:17372195-17401699	0
XLOC_000163	ARHGEF10L	chr1:17539816-17697875	12.3332
XLOC_000164	ACTL8	chr1:17755312-17827063	108.249
XLOC_000165	LOC101927876	chr1:18065656-18074411	0
XLOC_000166	IGSF21	chr1:18107745-18378483	0.529424
XLOC_000167	KLHDC7A	chr1:18480929-18485986	3.62562
XLOC_000168	PAX7	chr1:18631005-18748866	0
XLOC_000169	MRTO4	chr1:19251580-19260128	17.5794
XLOC_000170	PQLC2	chr1:19312245-19334535	17.5114
XLOC_000171	MINOS1,MINOS1-NBL1,NBL1	chr1:19596976-19658456	10.1808
XLOC_000172	RPS14P3	chr1:19596976-19658456	1.03795
XLOC_000173	HTR6	chr1:19665286-19680966	0.021084
XLOC_000174	OTUD3	chr1:19882394-19912944	0.412612
XLOC_000175	PLA2G5	chr1:20028431-20091901	0.0365737
XLOC_000176	PLA2G2F	chr1:20139329-20150386	0
XLOC_000177	UBXN10	chr1:20183338-20196048	0
XLOC_000178	VWA5B1	chr1:20290918-20354894	0
XLOC_000179	FAM43B	chr1:20552438-20555020	0
XLOC_000180	CDA	chr1:20588950-20618907	10.4958
XLOC_000181	PINK1	chr1:20633454-20661544	9.95775
XLOC_000182	LOC100506801	chr1:21217246-21345541	0.0232425
XLOC_000183	NBPF3	chr1:21440089-21484900	1.48228
XLOC_000184	ALPL	chr1:21509364-21578412	19.8053
XLOC_000185	LDLRAD2	chr1:21812264-21937297	0
XLOC_000186	CELA3B	chr1:21976924-21989354	0
XLOC_000187	CELA3A	chr1:22001655-22012542	0
XLOC_000188	LINC00339	chr1:22023993-22031224	9.66712
XLOC_000189	CDC42	chr1:22052626-22092943	109.652
XLOC_000190	MIR4418	chr1:22266238-22266300	0
XLOC_000191	ZBTB40	chr1:22451850-22531157	3.86737
XLOC_000192	EPHA8	chr1:22563510-22603594	0
XLOC_000193	C1QA,C1QC	chr1:22636623-22648110	243.208
XLOC_000194	C1QB	chr1:22653188-22661536	123.677
XLOC_000195	EPHB2	chr1:22710837-22921500	0.143516
XLOC_000196	MIR4684	chr1:22710837-22921500	0
XLOC_000197	KDM1A	chr1:23019447-23083691	12.4634
XLOC_000198	MIR3115	chr1:23019447-23083691	0
XLOC_000199	ZNF436-AS1	chr1:23359447-23371837	0.476366
XLOC_000200	LOC101928163	chr1:23506427-23531220	0
XLOC_000201	MDS2	chr1:23627333-23640566	0
XLOC_000202	RPL11	chr1:23691778-23696426	1677.94
XLOC_000203	TCEB3	chr1:23743365-23778297	11.0947
XLOC_000204	PITHD1	chr1:23778385-23788232	20.9484
XLOC_000205	LYPLA2	chr1:23791155-23795539	65.5788
XLOC_000206	MIR378F	chr1:23929069-23929147	0
XLOC_000207	PNRC2	chr1:23959810-23963459	37.1775
XLOC_000208	LOC284632	chr1:24200239-24211690	0
XLOC_000209	GRHL3	chr1:24319321-24415097	0.772884
XLOC_000210	NIPAL3	chr1:24415754-24474811	2.3446
XLOC_000211	RCAN3	chr1:24496332-24556024	3.54973
XLOC_000212	NCMAP	chr1:24556075-24609327	2.47636
XLOC_000213	SRRM1	chr1:24643102-24673284	9.74002
XLOC_000214	CLIC4	chr1:24745268-24844324	52.1779
XLOC_000215	MIR4425	chr1:25023502-25023586	0
XLOC_000216	RHD	chr1:25272485-25330445	0.269868
XLOC_000217	TMEM50A	chr1:25338297-25420872	33.014
XLOC_000218	TMEM57	chr1:25430857-25500210	11.5287
XLOC_000219	LDLRAP1	chr1:25543584-25568886	9.66982
XLOC_000220	MAN1C1	chr1:25617467-25786297	2.4077
XLOC_000221	SEPN1	chr1:25800175-25818222	5.95561
XLOC_000222	MTFR1L	chr1:25819905-25859458	19.9816
XLOC_000223	EXTL1	chr1:26021779-26036463	0.0174633
XLOC_000224	PDIK1L	chr1:26111164-26125548	5.49155
XLOC_000225	FAM110D	chr1:26159019-26162628	0.320286
XLOC_000226	ZNF593	chr1:26169896-26170873	99.7102
XLOC_000227	CNKSR1	chr1:26177489-26189884	0.0238851
XLOC_000228	CATSPER4	chr1:26190627-26202542	0
XLOC_000229	LOC101928303	chr1:26225319-26229840	5.57355
XLOC_000230	CEP85	chr1:26234152-26279038	9.49276
XLOC_000231	SH3BGRL3	chr1:26279721-26281522	55.0043
XLOC_000232	CD52	chr1:26282281-26320523	18.596
XLOC_000233	LIN28A	chr1:26410777-26429728	0.0583303
XLOC_000234	DHDDS	chr1:26432281-26471304	10.6258
XLOC_000235	HMGN2	chr1:26472410-26476642	177.943
XLOC_000236	RPS6KA1	chr1:26529757-26575029	12.6687
XLOC_000237	MIR1976	chr1:26529757-26575029	0
XLOC_000238	ARID1A	chr1:26696030-26782110	5.92536
XLOC_000239	PIGV	chr1:26787962-26798403	11.8267
XLOC_000240	ZDHHC18	chr1:26826709-26855720	17.1999
XLOC_000241	SFN	chr1:26863141-26864456	6.6503
XLOC_000242	NUDC	chr1:26921721-26946871	60.0576
XLOC_000243	TRNP1	chr1:26993590-27001167	2.23924
XLOC_000244	WDTC1	chr1:27234515-27308633	8.79286
XLOC_000245	TMEM222	chr1:27322144-27336400	24.9533
XLOC_000246	ACTG1P20	chr1:27322144-27336400	0.046517
XLOC_000247	SYTL1	chr1:27341991-27353932	1.79173
XLOC_000248	GPR3	chr1:27392643-27395813	0.166487
XLOC_000249	FAM76A	chr1:27725978-27762912	1.66434
XLOC_000250	STX12	chr1:27773182-27824452	13.2026
XLOC_000251	PPP1R8	chr1:27830740-27851672	15.0207
XLOC_000252	SCARNA1	chr1:27830740-27851672	0
XLOC_000253	THEMIS2	chr1:27872542-27886685	3.28237
XLOC_000254	SMPDL3B	chr1:27934954-27959157	2.10338
XLOC_000255	XKR8	chr1:27959461-27968098	6.16366
XLOC_000256	ATPIF1	chr1:28236090-28238105	273.99
XLOC_000257	SESN2	chr1:28259451-28282491	14.0382
XLOC_000258	MED18	chr1:28329001-28335967	9.71372
XLOC_000259	PHACTR4	chr1:28369581-28500369	4.18732
XLOC_000260	RCC1	chr1:28505942-28539196	38.6561
XLOC_000261	SNORA73A	chr1:28505942-28539196	0
XLOC_000262	SNORA73B	chr1:28505942-28539196	0
XLOC_000263	TRNAU1AP	chr1:28553016-28581858	5.85984
XLOC_000264	RAB42	chr1:28592199-28596340	0.627467
XLOC_000265	RNU11	chr1:28648599-28648734	0
XLOC_000266	GMEB1	chr1:28668727-28719319	1.70905
XLOC_000267	YTHDF2	chr1:28736220-28769849	26.59
XLOC_000268	OPRD1	chr1:28812141-28863696	0
XLOC_000269	EPB41	chr1:28887090-29123909	19.9026
XLOC_000270	PTPRU	chr1:29236515-29326813	0.460574
XLOC_000271	MATN1-AS1	chr1:30711276-30726746	1.12988
XLOC_000272	ZCCHC17	chr1:31296981-31364953	11.4642
XLOC_000273	SERINC2	chr1:31409564-31434680	54.4746
XLOC_000274	LINC01225	chr1:31500084-31508566	0.0317658
XLOC_000275	LINC01226	chr1:31518434-31524245	0.0618154
XLOC_000276	TINAGL1	chr1:31552449-31587692	3.53411
XLOC_000277	HCRTR1	chr1:31617699-31627318	0
XLOC_000278	KHDRBS1	chr1:32013693-32060859	39.8219
XLOC_000279	TMEM39B	chr1:32072901-32102866	5.76906
XLOC_000280	MIR5585	chr1:32072901-32102866	0
XLOC_000281	KPNA6	chr1:32108042-32176682	7.22756
XLOC_000282	TXLNA	chr1:32179689-32198333	17.1059
XLOC_000283	CCDC28B	chr1:32200385-32205390	8.45498
XLOC_000284	IQCC	chr1:32205634-32208687	1.4786
XLOC_000285	DCDC2B	chr1:32209093-32216196	0
XLOC_000286	EIF3I	chr1:32222369-32231604	110.389
XLOC_000287	FAM167B	chr1:32242692-32248860	1.32557
XLOC_000288	LCK	chr1:32251238-32286167	2.44183
XLOC_000289	HDAC1	chr1:32292106-32333623	26.8503
XLOC_000290	TSSK3	chr1:32360451-32364323	0.26898
XLOC_000291	ZBTB8B	chr1:32465056-32487858	0
XLOC_000292	ZBTB8A	chr1:32539144-32605950	0.705459
XLOC_000293	RBBP4	chr1:32651147-32702760	8.49548
XLOC_000294	KIAA1522	chr1:32741910-32774970	30.1386
XLOC_000295	S100PBP	chr1:32775238-32858879	2.36581
XLOC_000296	HPCA	chr1:32886496-32901352	0
XLOC_000297	AZIN2	chr1:33081112-33120531	0.11158
XLOC_000298	ZNF362	chr1:33256525-33300719	4.16925
XLOC_000299	LOC101929464	chr1:33323622-33430781	0
XLOC_000300	ZSCAN20	chr1:33472630-33496395	0
XLOC_000301	HMGB4	chr1:33513998-34165842	0
XLOC_000302	CSMD2-AS1	chr1:33513998-34165842	0
XLOC_000303	C1orf94	chr1:34166882-34219130	0
XLOC_000304	GJB5	chr1:34755046-34758512	0.276501
XLOC_000305	GJB4	chr1:34759740-34763724	0
XLOC_000306	GJB3	chr1:34781188-34786366	0.188763
XLOC_000307	GJA4	chr1:34792997-34795747	0.75988
XLOC_000308	ZMYM1	chr1:35059785-35116856	5.91397
XLOC_000309	ZMYM4	chr1:35268966-35421944	6.79252
XLOC_000310	NCDN	chr1:35557791-35566779	10.0103
XLOC_000311	TFAP2E	chr1:35573369-35595326	1.01736
XLOC_000312	AGO4	chr1:35808226-35857889	3.9381
XLOC_000313	AGO1	chr1:35883208-35924298	3.75939
XLOC_000314	AGO3	chr1:35930746-36056462	1.22496
XLOC_000315	TEKT2	chr1:36084074-36088275	0.0776737
XLOC_000316	ADPRHL2	chr1:36088851-36093932	22.176
XLOC_000317	MAP7D1	chr1:36136568-36180850	14.9322
XLOC_000318	THRAP3	chr1:36224415-36305359	25.3243
XLOC_000319	SH3D21	chr1:36306392-36321808	1.85509
XLOC_000320	MIR4255	chr1:37161562-37161634	0
XLOC_000321	ZC3H12A	chr1:37474517-37484377	5.44767
XLOC_000322	MIR6732	chr1:37474517-37484377	0
XLOC_000323	DNALI1	chr1:37556918-37595985	4.30346
XLOC_000324	CDCA8	chr1:37692400-37709719	9.31566
XLOC_000325	MANEAL	chr1:37793844-37809454	21.5525
XLOC_000326	C1orf122	chr1:37793844-37809454	42.5584
XLOC_000327	UTP11L	chr1:38012711-38024825	31.3643
XLOC_000328	MIR3659	chr1:38089230-38089329	0
XLOC_000329	AKIRIN1	chr1:38991243-39006065	25.8129
XLOC_000330	NDUFS5	chr1:39026294-39034636	714.287
XLOC_000331	KIAA0754,MACF1	chr1:39084166-39487138	6.02105
XLOC_000332	BMP8A	chr1:39491645-39559698	0.0541525
XLOC_000333	LOC101929516	chr1:39560810-39576879	0
XLOC_000334	PPIE	chr1:39738844-39788861	30.2247
XLOC_000335	MFSD2A	chr1:39955111-39969968	0.66896
XLOC_000336	CAP1	chr1:40040582-40072649	100.626
XLOC_000337	RLF	chr1:40161368-40240921	4.07012
XLOC_000338	TMCO2	chr1:40247900-40251693	0
XLOC_000339	ZMPSTE24	chr1:40258049-40294184	35.327
XLOC_000340	SMAP2	chr1:40373705-40423326	48.6803
XLOC_000341	ZFP69B	chr1:40450085-40464118	2.5701
XLOC_000342	ZFP69	chr1:40477629-40496343	2.02566
XLOC_000343	EXO5	chr1:40508745-40518681	3.42726
XLOC_000344	ZNF684	chr1:40531560-40548169	3.1135
XLOC_000345	NFYC	chr1:40689079-40771606	28.9649
XLOC_000346	MIR30E	chr1:40689079-40771606	0
XLOC_000347	MIR30C1	chr1:40689079-40771606	0
XLOC_000348	KCNQ4	chr1:40784011-40840452	0.451936
XLOC_000349	CTPS1	chr1:40979298-41012565	19.3419
XLOC_000350	SLFNL1-AS1	chr1:41014589-41242159	0.054492
XLOC_000351	FOXO6	chr1:41361930-41383591	0.10367
XLOC_000352	GUCA2B	chr1:42153420-42155824	12.2628
XLOC_000353	RIMKLA	chr1:42380796-42424229	0.198972
XLOC_000354	PPCS	chr1:42456340-42473378	55.7037
XLOC_000355	CCDC30	chr1:42534888-42654664	0.141934
XLOC_000356	PPIH	chr1:42658376-42676758	30.4824
XLOC_000357	YBX1	chr1:42682394-42702365	538.18
XLOC_000358	C1orf50,LOC100129924	chr1:42767232-42798230	13.7986
XLOC_000359	ERMAP	chr1:42807051-42844989	11.1119
XLOC_000360	ZNF691	chr1:42846572-42852480	10.8546
XLOC_000361	LOC339539	chr1:42857621-42888792	0.0599645
XLOC_000362	SLC2A1-AS1	chr1:42925374-42983358	0.0614467
XLOC_000363	FAM183A	chr1:43144924-43156396	5.08372
XLOC_000364	CFAP57	chr1:43164173-43254358	0.442405
XLOC_000365	TMEM125	chr1:43269993-43274002	0.124685
XLOC_000366	TIE1	chr1:43300894-43323110	0.729906
XLOC_000367	MPL	chr1:43337803-43354464	0.290653
XLOC_000368	CDC20	chr1:43358954-43363202	24.999
XLOC_000369	SZT2	chr1:43389884-43454247	2.31984
XLOC_000370	MIR6735	chr1:43389884-43454247	0
XLOC_000371	PTPRF	chr1:43530875-43623672	28.0021
XLOC_000372	KDM4A	chr1:43650125-43707341	15.9855
XLOC_000373	ST3GAL3	chr1:43707532-43931165	8.15945
XLOC_000374	MIR6079	chr1:43707532-43931165	0
XLOC_000375	ARTN	chr1:43933319-43937240	0.19115
XLOC_000376	IPO13	chr1:43946805-43968022	13.7636
XLOC_000377	DPH2	chr1:43969980-43973371	26.6605
XLOC_000378	ATP6V0B	chr1:43974647-43978300	232.983
XLOC_000379	B4GALT2	chr1:43979201-43991171	28.4246
XLOC_000380	CCDC24	chr1:43991607-44031492	3.78946
XLOC_000381	KLF17	chr1:44118849-44135137	0
XLOC_000382	DMAP1	chr1:44213452-44220679	29.373
XLOC_000383	RNF220	chr1:44405287-44651754	51.3288
XLOC_000384	MIR5584	chr1:44405287-44651754	0
XLOC_000385	C1orf228	chr1:44674721-44725591	2.12381
XLOC_000386	KIF2C	chr1:44739817-44767766	9.89344
XLOC_000387	RPS8	chr1:44775247-44778740	3191.52
XLOC_000388	SNORD46	chr1:44775247-44778740	0
XLOC_000389	SNORD38A	chr1:44775247-44778740	0
XLOC_000390	SNORD38B	chr1:44775247-44778740	0
XLOC_000391	PLK3	chr1:44800363-44807285	1.69057
XLOC_000392	BTBD19	chr1:44808481-44814129	0.32158
XLOC_000393	UROD	chr1:45012132-45015669	114.27
XLOC_000394	LINC01144	chr1:45303909-45305619	0.305958
XLOC_000395	HPDL	chr1:45326872-45328674	0
XLOC_000396	TOE1	chr1:45329241-45491168	5.64797
XLOC_000397	MMACHC	chr1:45500183-45522890	11.086
XLOC_000398	AKR1A1	chr1:45550782-45570052	134.459
XLOC_000399	NASP	chr1:45583987-45618906	27.8369
XLOC_000400	TMEM69	chr1:45688174-45750813	40.6633
XLOC_000401	MAST2	chr1:45803590-46036124	8.48316
XLOC_000402	LOC101929626	chr1:46040058-46185962	1.24726
XLOC_000403	TSPAN1	chr1:46040058-46185962	6.0962
XLOC_000404	LURAP1	chr1:46188680-46221555	2.22954
XLOC_000405	RAD54L	chr1:46247694-46303366	2.32272
XLOC_000406	UQCRH	chr1:46303612-46316777	930.048
XLOC_000407	NSUN4	chr1:46340176-46365365	7.4267
XLOC_000408	FAAH	chr1:46394266-46413848	12.4097
XLOC_000409	FAAHP1	chr1:46433826-46445702	0.486283
XLOC_000410	DMBX1	chr1:46506995-46514214	0
XLOC_000411	MKNK1-AS1	chr1:46538695-46604294	0.0446734
XLOC_000412	TEX38	chr1:46671832-46673584	0
XLOC_000413	EFCAB14-AS1	chr1:46674035-46719118	0
XLOC_000414	CYP4B1	chr1:46798997-46819349	0
XLOC_000415	CYP4X1,CYP4Z1	chr1:46961386-47118320	3.38939
XLOC_000416	CYP4A22	chr1:47137424-47148911	18.5318
XLOC_000417	LINC00853	chr1:47179249-47180339	0.392084
XLOC_000418	CMPK1	chr1:47333796-47378839	91.7059
XLOC_000419	FOXE3	chr1:47380795-47440692	0.0477848
XLOC_000420	FOXD2	chr1:47380795-47440692	3.29187
XLOC_000421	SLC5A9	chr1:48222684-48248644	7.55634
XLOC_000422	LOC101929721	chr1:48532854-50023954	0
XLOC_000423	ELAVL4	chr1:50048013-50203785	0.056088
XLOC_000424	CDKN2C	chr1:50968694-50974637	10.5507
XLOC_000425	MIR4421	chr1:51059836-51059905	0
XLOC_000426	MIR6500	chr1:51060017-51060103	0
XLOC_000427	C1orf185	chr1:51102233-51148082	0
XLOC_000428	RNF11	chr1:51236272-51273447	26.4901
XLOC_000429	TTC39A-AS1	chr1:51287257-51345116	0.482657
XLOC_000430	OSBPL9	chr1:51616873-51878937	31.9202
XLOC_000431	TXNDC12-AS1	chr1:52020131-52056171	0
XLOC_000432	BTF3L4	chr1:52056184-52090716	9.21329
XLOC_000433	ZFYVE9	chr1:52142093-52366605	5.25394
XLOC_000434	PRPF38A	chr1:52404546-52421112	11.411
XLOC_000435	GPX7	chr1:52602370-52609051	23.6253
XLOC_000436	FAM159A	chr1:52633393-52657065	0.149672
XLOC_000437	ZYG11B	chr1:52726458-52827341	8.00713
XLOC_000438	ZYG11A	chr1:52842510-52894575	1.89581
XLOC_000439	SCP2	chr1:52927228-53051645	222.074
XLOC_000440	MIR1273F	chr1:52927228-53051645	0
XLOC_000441	MIR5095	chr1:52927228-53051645	0
XLOC_000442	MIR1273G	chr1:52927228-53051645	0
XLOC_000443	PODN	chr1:53062051-53085502	0.0663567
XLOC_000444	CPT2	chr1:53196428-53220639	21.3915
XLOC_000445	LOC100507564	chr1:53226891-53328149	0.284706
XLOC_000446	LOC105378732	chr1:53328232-53336509	0
XLOC_000447	DMRTB1	chr1:53459398-53467487	0
XLOC_000448	DIO1	chr1:53894103-53911092	109.719
XLOC_000449	LRRC42	chr1:53946325-53968168	27.8393
XLOC_000450	TCEANC2	chr1:54026680-54112519	1.59995
XLOC_000451	MIR4781	chr1:54026680-54112519	0
XLOC_000452	MRPL37	chr1:54200166-54218383	98.9634
XLOC_000453	SSBP3-AS1	chr1:54225430-54406395	0.0666367
XLOC_000454	ACOT11	chr1:54548133-54634744	0.0401723
XLOC_000455	MROH7,TTC4	chr1:54641739-54742655	19.1335
XLOC_000456	C1orf177	chr1:54806062-54843483	0.325145
XLOC_000457	TMEM61	chr1:54980663-54992293	0.914379
XLOC_000458	BSND	chr1:54998943-55008792	0
XLOC_000459	PCSK9	chr1:55039475-55064853	18.734
XLOC_000460	LOC100507634	chr1:55215407-55217455	0.245493
XLOC_000461	MIR4422	chr1:55225640-55225723	0
XLOC_000462	-	chr1:56414905-56415873	9.88523
XLOC_000463	PRKAA2	chr1:56645316-56715335	4.33517
XLOC_000464	C8A	chr1:56854769-56918221	41.8369
XLOC_000465	DAB1	chr1:56997905-58250539	0.98554
XLOC_000466	DAB1-AS1	chr1:56997905-58250539	0
XLOC_000467	LINC01135	chr1:58785150-58903864	0
XLOC_000468	LINC01358	chr1:59020475-59088247	0.304228
XLOC_000469	FGGY	chr1:59296952-59788829	25.1704
XLOC_000470	HOOK1	chr1:59814860-59876378	14.3594
XLOC_000471	NFIA	chr1:61077273-61462790	6.6569
XLOC_000472	MGC34796	chr1:61654241-61656128	0
XLOC_000473	INADL	chr1:61742476-62163919	16.827
XLOC_000474	MIR3116-1	chr1:61742476-62163919	0
XLOC_000475	L1TD1	chr1:62194801-62212328	0.0365819
XLOC_000476	USP1	chr1:62436303-62451804	11.2251
XLOC_000477	ANGPTL3	chr1:62454725-62688899	722.058
XLOC_000478	ATG4C	chr1:62784105-62865271	9.98475
XLOC_000479	FOXD3	chr1:63320883-63325126	0
XLOC_000480	ALG6	chr1:63367589-63438562	8.22944
XLOC_000481	EFCAB7	chr1:63523300-63572693	2.52824
XLOC_000482	DLEU2L	chr1:63523300-63572693	0
XLOC_000483	PGM1	chr1:63593275-63660246	71.9194
XLOC_000484	ROR1	chr1:63774018-64181496	0.192229
XLOC_000485	UBE2U	chr1:64203806-64244344	0
XLOC_000486	CACHD1	chr1:64470792-64693058	2.06156
XLOC_000487	MIR4794	chr1:64470792-64693058	0
XLOC_000488	RAVER2	chr1:64745094-64966504	2.16576
XLOC_000489	AK4	chr1:65147548-65232145	88.6193
XLOC_000490	DNAJC6	chr1:65254477-65415869	3.75704
XLOC_000491	LEPR,LEPROT	chr1:65420447-65637493	45.1558
XLOC_000492	PDE4B	chr1:65792509-66374579	0.381822
XLOC_000493	SGIP1	chr1:66533568-66751139	0.0104001
XLOC_000494	MIR3117	chr1:66533568-66751139	0
XLOC_000495	TCTEX1D1	chr1:66752456-66779047	0
XLOC_000496	MIER1	chr1:66924894-66988619	10.1343
XLOC_000497	IL23R	chr1:67166485-67259967	0
XLOC_000498	IL12RB2	chr1:67307363-67396900	0.0701069
XLOC_000499	GADD45A	chr1:67685176-67688338	64.0098
XLOC_000500	GNG12-AS1	chr1:67701465-68232601	0.0251776
XLOC_000501	DEPDC1-AS1	chr1:68474151-68538627	0.385965
XLOC_000502	LRRC7	chr1:69760174-70123488	0
XLOC_000503	PIN1P1	chr1:69760174-70123488	0
XLOC_000504	SRSF11	chr1:70205681-70253054	42.3917
XLOC_000505	HHLA3	chr1:70354809-70368022	17.0413
XLOC_000506	CTH	chr1:70411217-70445473	30.0336
XLOC_000507	LOC101927244	chr1:70706452-70786468	0
XLOC_000508	ZRANB2-AS1	chr1:70852352-71081289	0.0940077
XLOC_000509	ZRANB2-AS2	chr1:71081323-71237723	0.848523
XLOC_000510	LINC01360	chr1:73306169-73338877	0
XLOC_000511	FPGT,FPGT-TNNI3K,TNNI3K	chr1:74198211-74544432	5.34855
XLOC_000512	ERICH3-AS1	chr1:74568110-74673738	0
XLOC_000513	TYW3	chr1:74705487-74767290	17.122
XLOC_000514	LHX8	chr1:75128433-75161533	0
XLOC_000515	ACADM	chr1:75724346-75763678	68.1055
XLOC_000516	RABGGTB	chr1:75786193-75795090	87.4247
XLOC_000517	SNORD45C	chr1:75786193-75795090	0
XLOC_000518	SNORD45A	chr1:75786193-75795090	0
XLOC_000519	SNORD45B	chr1:75786193-75795090	0
XLOC_000520	MSH4	chr1:75796870-75913238	0.0957863
XLOC_000521	LOC101927342	chr1:76011323-76019356	0
XLOC_000522	ST6GALNAC3	chr1:76074703-76631704	0.127912
XLOC_000523	ST6GALNAC5	chr1:76867500-77064052	0
XLOC_000524	MIR7156	chr1:76867500-77064052	0
XLOC_000525	AK5	chr1:77281976-77562076	0.334787
XLOC_000526	FAM73A	chr1:77779623-77879540	5.64596
XLOC_000527	NEXN	chr1:77881347-78021014	2.50418
XLOC_000528	DNAJB4	chr1:77881347-78021014	35.6704
XLOC_000529	GIPC2	chr1:78044961-78138449	7.38363
XLOC_000530	MGC27382	chr1:78229598-78369462	0.0596268
XLOC_000531	PTGFR	chr1:78491042-78540701	0.263013
XLOC_000532	IFI44L	chr1:78620381-78646145	1.22271
XLOC_000533	IFI44	chr1:78649791-78664078	14.4927
XLOC_000534	LOC101927412	chr1:80535754-80646788	0
XLOC_000535	ADGRL2	chr1:81699769-81992738	11.5404
XLOC_000536	PRKACB	chr1:84077974-84238520	11.3989
XLOC_000537	SAMD13	chr1:84298365-84350798	0.987963
XLOC_000538	DNASE2B	chr1:84398531-84415008	0.608369
XLOC_000539	RPF1	chr1:84479236-84574480	39.3514
XLOC_000540	SPATA1	chr1:84479236-84574480	0.0865311
XLOC_000541	WDR63	chr1:85062297-85133138	0
XLOC_000542	MIR4423	chr1:85133793-85133873	0
XLOC_000543	LOC646626	chr1:85265775-85278088	0.0987798
XLOC_000544	CYR61	chr1:85580760-85583965	3.56918
XLOC_000545	CLCA2	chr1:86424085-86456557	0
XLOC_000546	CLCA1	chr1:86468842-86500291	0
XLOC_000547	CLCA4	chr1:86547075-86580749	0
XLOC_000548	CLCA3P	chr1:86634275-86655376	0
XLOC_000549	SH3GLB1	chr1:86704569-86748184	11.6243
XLOC_000550	HS2ST1	chr1:86914651-87169203	13.3362
XLOC_000551	LOC101927844	chr1:87212668-87251331	0
XLOC_000552	LMO4	chr1:87328467-87348923	4.79238
XLOC_000553	PKN2	chr1:88537512-88836255	12.7202
XLOC_000554	GBP6	chr1:89363876-89388160	0.205469
XLOC_000555	GBP1P1	chr1:89407628-89424934	0.354114
XLOC_000556	LRRC8B	chr1:89524350-89597861	2.31934
XLOC_000557	LRRC8C	chr1:89633084-89719535	1.42204
XLOC_000558	LRRC8D	chr1:89821013-89936430	13.262
XLOC_000559	ZNF326	chr1:89995118-90028535	9.5933
XLOC_000560	CDC7	chr1:91500846-91525764	6.17138
XLOC_000561	BRDT	chr1:91949370-92014428	0
XLOC_000562	EPHX4	chr1:92029975-92063536	0.0514478
XLOC_000563	BTBD8,KIAA1107	chr1:92080304-92184723	1.00814
XLOC_000564	C1orf146	chr1:92218015-92245810	0
XLOC_000565	RPAP2	chr1:92245820-92441932	4.68232
XLOC_000566	RPL5	chr1:92832036-92961522	1515.87
XLOC_000567	SNORD21	chr1:92832036-92961522	0
XLOC_000568	SNORA66	chr1:92832036-92961522	0
XLOC_000569	MTF2	chr1:93079234-93139081	4.95286
XLOC_000570	CCDC18	chr1:93180715-93278961	4.35682
XLOC_000571	DR1	chr1:93345920-93362591	15.8187
XLOC_000572	FNBP1L	chr1:93448130-93554661	11.2352
XLOC_000573	LOC100129046	chr1:93561740-93847150	0.583486
XLOC_000574	MIR760	chr1:93561740-93847150	0
XLOC_000575	ABCD3	chr1:94418376-94518663	49.6919
XLOC_000576	SLC44A3	chr1:94820341-94895247	5.61311
XLOC_000577	LOC729970	chr1:94928027-94963270	11.2708
XLOC_000578	RWDD3,TMEM56,TMEM56-RWDD3	chr1:95092516-95247284	26.6501
XLOC_000579	FLJ31662	chr1:95474736-95479356	0
XLOC_000580	LOC100996635	chr1:95510115-95515464	0
XLOC_000581	LOC102723661	chr1:95992067-96022880	0
XLOC_000582	PTBP2	chr1:96721604-96815049	4.60445
XLOC_000583	DPYD-AS1	chr1:97077743-97921059	0
XLOC_000584	DPYD	chr1:97077743-97921059	0
XLOC_000585	DPYD	chr1:97077743-97921059	1.41479
XLOC_000586	DPYD	chr1:97077743-97921059	0
XLOC_000587	DPYD	chr1:97077743-97921059	0.0775121
XLOC_000588	DPYD	chr1:97077743-97921059	0
XLOC_000589	DPYD	chr1:97077743-97921059	1.81245
XLOC_000590	DPYD	chr1:97077743-97921059	0
XLOC_000591	DPYD	chr1:97077743-97921059	0
XLOC_000592	DPYD	chr1:97077743-97921059	0.0677407
XLOC_000593	DPYD	chr1:97077743-97921059	0
XLOC_000594	DPYD	chr1:97077743-97921059	0
XLOC_000595	DPYD	chr1:97077743-97921059	0.170331
XLOC_000596	DPYD-AS2	chr1:97077743-97921059	0
XLOC_000597	LOC729987	chr1:98210710-98272658	0
XLOC_000598	SNX7	chr1:98661679-98760502	14.095
XLOC_000599	LOC100129620	chr1:98890244-99148852	0
XLOC_000600	LPPR4	chr1:99264291-99309582	0.0216682
XLOC_000601	PALMD	chr1:99516983-99765793	18.6064
XLOC_000602	AGL	chr1:99850083-99924211	8.36616
XLOC_000603	SLC35A3	chr1:99969788-100026978	7.07173
XLOC_000604	HIAT1	chr1:100038232-100083373	23.514
XLOC_000605	TRMT13	chr1:100133149-100178273	6.09741
XLOC_000606	RTCA	chr1:100260163-100292769	17.1663
XLOC_000607	MIR553	chr1:100260163-100292769	0
XLOC_000608	CDC14A	chr1:100352466-100520389	1.81503
XLOC_000609	GPR88	chr1:100537032-100543045	19.5306
XLOC_000610	VCAM1	chr1:100719639-100739046	46.0638
XLOC_000611	SLC30A7	chr1:100896075-100981755	6.25465
XLOC_000612	LOC102606465	chr1:101025845-101087379	7.20426
XLOC_000613	S1PR1	chr1:101236748-101241520	5.21676
XLOC_000614	LINC01307	chr1:101323836-101377313	0
XLOC_000615	DNAJA1P5	chr1:101802566-101997234	0
XLOC_000616	AMY2B,RNPC3	chr1:103525748-103579534	18.6354
XLOC_000617	ACTG1P4	chr1:103525748-103579534	0.0330414
XLOC_000618	AMY2A	chr1:103617331-103625780	0
XLOC_000619	AMY1A	chr1:103655518-103664551	0
XLOC_000620	AMY1A	chr1:103749656-103758689	0
XLOC_000621	LOC100129138	chr1:104073022-104077071	0.956474
XLOC_000622	-	chr1:104125097-104128292	2.5386
XLOC_000623	PRMT6	chr1:107056644-107059296	12.2114
XLOC_000624	NTNG1	chr1:107140006-107481853	0
XLOC_000625	MIR7852	chr1:107571159-107994607	0
XLOC_000626	VAV3-AS1	chr1:107571159-107994607	0
XLOC_000627	NBPF6	chr1:108450281-108470638	0
XLOC_000628	FAM102B	chr1:108560348-108639327	2.55169
XLOC_000629	PRPF38B	chr1:108692309-108702596	11.9635
XLOC_000630	FNDC7	chr1:108712933-108742745	0
XLOC_000631	STXBP3	chr1:108746662-108809526	27.112
XLOC_000632	SPATA42	chr1:108815897-108858524	0
XLOC_000633	GPSM2	chr1:108876980-108963499	3.80515
XLOC_000634	TMEM167B	chr1:109090780-109096932	21.4439
XLOC_000635	SCARNA2	chr1:109100192-109100612	4.9415
XLOC_000636	KIAA1324	chr1:109113962-109206781	0.24628
XLOC_000637	SARS	chr1:109213892-109238182	139.325
XLOC_000638	CELSR2	chr1:109250018-109275756	0.607048
XLOC_000639	SYPL2	chr1:109466477-109482142	2.96419
XLOC_000640	ATXN7L2	chr1:109483938-109492798	6.62322
XLOC_000641	CYB561D1	chr1:109494035-109500441	1.49267
XLOC_000642	GPR61	chr1:109539871-109545833	0
XLOC_000643	GNAI3	chr1:109548563-109595832	18.5995
XLOC_000644	MIR197	chr1:109598892-109598967	0
XLOC_000645	AMPD2	chr1:109619812-109632055	7.59418
XLOC_000646	GSTM4	chr1:109656075-109665501	25.3079
XLOC_000647	GSTM2	chr1:109668021-109683997	5.19788
XLOC_000648	GSTM1	chr1:109687795-109693745	0
XLOC_000649	GSTM5	chr1:109712241-109718268	0
XLOC_000650	CSF1	chr1:109910610-109930994	7.37449
XLOC_000651	AHCYL1	chr1:109984764-110023745	46.7547
XLOC_000652	STRIP1	chr1:110031576-110054641	4.87127
XLOC_000653	LINC01397	chr1:110082687-110109719	0
XLOC_000654	UBL4B	chr1:110112439-110113947	0.0465068
XLOC_000655	SLC6A17	chr1:110150509-110202201	0
XLOC_000656	KCNC4	chr1:110210713-110234052	0.0870326
XLOC_000657	RBM15	chr1:110339322-110347281	5.32316
XLOC_000658	LAMTOR5-AS1	chr1:110401254-110416274	2.04695
XLOC_000659	PROK1	chr1:110451165-110457354	0.217077
XLOC_000660	CYMP	chr1:110480765-110491269	0
XLOC_000661	CD53	chr1:110871198-110899936	12.2905
XLOC_000662	CEPT1	chr1:111117331-111204598	29.8928
XLOC_000663	CHI3L2	chr1:111227658-111243440	0.0924205
XLOC_000664	CHIAP2	chr1:111280523-111286108	0
XLOC_000665	CHIA	chr1:111290851-111320566	0
XLOC_000666	PIFO	chr1:111346559-111353017	0
XLOC_000667	ATP5F1	chr1:111439889-111461903	133.799
XLOC_000668	C1orf162	chr1:111473868-111478512	6.56614
XLOC_000669	RAP1A	chr1:111619782-111716695	17.7948
XLOC_000670	FAM212B-AS1	chr1:111722063-111767577	0.0330972
XLOC_000671	DDX20	chr1:111722063-111767577	6.42082
XLOC_000672	KCND3-AS1	chr1:111775831-111989155	0
XLOC_000673	LOC643355	chr1:111990567-111998841	0.0590191
XLOC_000674	CTTNBP2NL	chr1:112396177-112461164	1.22209
XLOC_000675	WNT2B	chr1:112466540-112522266	0.0330481
XLOC_000676	CAPZA1	chr1:112619452-112671619	72.7113
XLOC_000677	MOV10	chr1:112674311-112700746	24.1156
XLOC_000678	FAM19A3	chr1:112720566-112727234	0
XLOC_000679	AKR7A2P1	chr1:112911847-112956353	0
XLOC_000680	SLC16A1-AS1	chr1:112956414-112970141	4.46274
XLOC_000681	LRIG2	chr1:113073169-113125698	2.4391
XLOC_000682	-	chr1:113128723-113132185	3.38172
XLOC_000683	MAGI3	chr1:113390852-113685923	1.9586
XLOC_000684	AP4B1-AS1	chr1:113812611-113905124	0
XLOC_000685	DCLRE1B	chr1:113905276-113914086	2.02296
XLOC_000686	HIPK1	chr1:113924000-113977869	9.01511
XLOC_000687	OLFML3	chr1:113979390-113982254	0.530024
XLOC_000688	SYCP1	chr1:114854802-114995369	0
XLOC_000689	TSHB	chr1:115029823-115034309	0
XLOC_000690	VANGL1	chr1:115641952-115698224	1.10626
XLOC_000691	LOC101928995	chr1:115919375-116070054	0
XLOC_000692	SLC22A15	chr1:115919375-116070054	0.549699
XLOC_000693	MAB21L3	chr1:116111754-116136893	0.891819
XLOC_000694	ATP1A1	chr1:116373172-116418622	95.7183
XLOC_000695	MIR320B1	chr1:116671748-116671827	0
XLOC_000696	C1orf137	chr1:116694111-116706603	0
XLOC_000697	CD2	chr1:116754463-116769229	2.65695
XLOC_000698	PTGFRN	chr1:116909922-116990358	8.25986
XLOC_000699	CD101	chr1:117001749-117059490	0.352397
XLOC_000700	TTF2	chr1:117060326-117103239	2.05039
XLOC_000701	MIR942	chr1:117060326-117103239	0
XLOC_000702	LINC01525	chr1:117295465-117321336	0
XLOC_000703	MAN1A2	chr1:117367358-117528866	13.5038
XLOC_000704	FAM46C	chr1:117605981-117628389	1.36165
XLOC_000705	WDR3	chr1:117929748-118185225	18.4496
XLOC_000706	WARS2-IT1	chr1:119031215-119275973	0
XLOC_000707	LOC101929147	chr1:119031215-119275973	4.70628
XLOC_000708	HAO2	chr1:119317353-119394130	1.87275
XLOC_000709	HAO2-IT1	chr1:119317353-119394130	0
XLOC_000710	HSD3B2	chr1:119414930-119423039	0.186255
XLOC_000711	HSD3B1	chr1:119507202-119515058	0
XLOC_000712	HSD3BP4	chr1:119563879-119572576	0.0559967
XLOC_000713	PHGDH	chr1:119711795-119744226	42.0347
XLOC_000714	NBPF8	chr1:120417618-120467844	5.73085
XLOC_000715	PPIAL4A	chr1:120889745-120890530	0.11022
XLOC_000716	LINC00623	chr1:120912237-120955811	3.28509
XLOC_000717	RNVU1-4	chr1:120912237-120955811	0
XLOC_000718	FCGR1B	chr1:121087344-121097161	0.180522
XLOC_000719	SRGAP2C	chr1:121184668-121397905	1.23038
XLOC_000720	-	chr1:121427979-121461283	0.85558
XLOC_000721	EMBP1	chr1:121518465-121571921	2.43085
XLOC_000722	LOC388692	chr1:143792494-143797108	0
XLOC_000723	FCGR1C	chr1:143874742-143883733	0.231358
XLOC_000724	SRGAP2D	chr1:143972638-144069704	0.117742
XLOC_000725	RNVU1-15	chr1:144412575-144412740	0
XLOC_000726	PPIAL4E	chr1:144592867-144593652	0
XLOC_000727	SRGAP2-AS1	chr1:144641368-145093362	0
XLOC_000728	DRD5P2	chr1:144641368-145093362	0
XLOC_000729	LOC645166	chr1:144641368-145093362	0
XLOC_000730	FAM72D	chr1:145095999-145112692	0.669124
XLOC_000731	RNVU1-14	chr1:145281115-145281279	0
XLOC_000732	GPR89A	chr1:145607959-145670464	7.18485
XLOC_000733	CD160	chr1:145719445-145741053	0.990697
XLOC_000734	POLR3C	chr1:145746081-145844402	12.9281
XLOC_000735	NUDT17	chr1:145845632-145859820	3.54346
XLOC_000736	GNRHR2	chr1:145919012-145927536	1.46454
XLOC_000737	POLR3GL	chr1:145959440-145978848	44.4964
XLOC_000738	-	chr1:146044565-146050052	0.81855
XLOC_000739	LOC101928979	chr1:146052360-146062747	4.13584
XLOC_000740	NUDT4P1,NUDT4P2	chr1:146297772-146301614	0
XLOC_000741	RNU1-3	chr1:146376591-146388088	1.86464
XLOC_000742	RNU1-3	chr1:146376591-146388088	0
XLOC_000743	CH17-408M7.1	chr1:146486331-146525289	0.149333
XLOC_000744	HYDIN2	chr1:146547488-146822034	0.0229095
XLOC_000745	NBPF12	chr1:146938544-146996093	1.29001
XLOC_000746	PDIA3P1	chr1:147172691-147180379	3.69148
XLOC_000747	CHD1L	chr1:147242573-147295766	26.8678
XLOC_000748	BCL9	chr1:147541378-147626219	3.05743
XLOC_000749	GJA8	chr1:147902819-147909268	0
XLOC_000750	GPR89B	chr1:147928392-147993521	2.07914
XLOC_000751	PDZK1P1	chr1:147993861-148025924	0.597706
XLOC_000752	MIR6077	chr1:148388281-148388363	0
XLOC_000753	LOC100132057	chr1:148402482-148459920	0.341176
XLOC_000754	RNVU1-3	chr1:148402482-148459920	0
XLOC_000755	NUDT4P1,NUDT4P2	chr1:148748555-148752397	0
XLOC_000756	PDE4DIP	chr1:148808180-149033019	23.363
XLOC_000757	LOC653513	chr1:149175453-149250969	1.37864
XLOC_000758	PPIAL4C	chr1:149583822-149584607	0
XLOC_000759	LINC00869	chr1:149607011-149679523	6.45224
XLOC_000760	LOC388692	chr1:149701103-149705717	0.399404
XLOC_000761	FCGR1A	chr1:149769968-149812373	1.03612
XLOC_000762	HIST2H4A	chr1:149832656-149833052	0
XLOC_000763	HIST2H2AA3	chr1:149851060-149851594	0
XLOC_000764	HIST2H3A	chr1:149852618-149853125	0
XLOC_000765	HIST2H2AC	chr1:149886974-149887411	2.47772
XLOC_000766	BOLA1	chr1:149899601-149900795	45.109
XLOC_000767	VPS45	chr1:150067292-150145327	18.7376
XLOC_000768	PLEKHO1	chr1:150149433-150160065	4.58422
XLOC_000769	CA14	chr1:150257742-150265078	0.0361263
XLOC_000770	C1orf54	chr1:150272283-150280924	7.74228
XLOC_000771	CIART	chr1:150282532-150287092	12.3846
XLOC_000772	MRPS21	chr1:150293841-150308979	96.2425
XLOC_000773	PRPF3	chr1:150321478-150353228	10.6469
XLOC_000774	RPRD2	chr1:150364110-150476998	7.12719
XLOC_000775	TARS2	chr1:150487363-150507609	21.9028
XLOC_000776	MIR6878	chr1:150487363-150507609	0
XLOC_000777	ECM1	chr1:150508010-150513789	0.585456
XLOC_000778	FALEC	chr1:150515756-150518032	0.420023
XLOC_000779	ADAMTSL4	chr1:150549368-150579738	8.87534
XLOC_000780	MIR4257	chr1:150549368-150579738	0
XLOC_000781	SETDB1	chr1:150926338-150964744	8.44853
XLOC_000782	ANXA9	chr1:150981721-150996407	12.855
XLOC_000783	PRUNE	chr1:151008390-151035975	11.4803
XLOC_000784	BNIPL,C1orf56	chr1:151036552-151068497	3.98212
XLOC_000785	MLLT11	chr1:151036552-151068497	14.1293
XLOC_000786	GABPB2	chr1:151070603-151118790	1.1922
XLOC_000787	SCNM1,TNFAIP8L2,TNFAIP8L2-SCNM1	chr1:151156628-151176071	21.9252
XLOC_000788	PIP5K1A	chr1:151198544-151249531	13.532
XLOC_000789	PSMD4	chr1:151254720-151267478	258.061
XLOC_000790	ZNF687	chr1:151281554-151327715	6.56041
XLOC_000791	GBAT2	chr1:151340638-151347891	0.351828
XLOC_000792	PSMB4	chr1:151399564-151401936	608.083
XLOC_000793	CGN	chr1:151511385-151538691	2.84429
XLOC_000794	TUFT1	chr1:151540304-151583583	4.19207
XLOC_000795	MIR554	chr1:151540304-151583583	0
XLOC_000796	SNX27	chr1:151611792-151699083	6.80651
XLOC_000797	RIIAD1	chr1:151721536-151729606	0
XLOC_000798	OAZ3	chr1:151759642-151790534	0.560144
XLOC_000799	LOC100132111	chr1:151837862-151854043	3.76649
XLOC_000800	NBPF18P	chr1:152018277-152022509	0
XLOC_000801	FLG-AS1	chr1:152302174-152366692	0
XLOC_000802	LCE5A	chr1:152510843-152512177	0
XLOC_000803	CRCT1	chr1:152514501-152516005	0
XLOC_000804	LCE3C	chr1:152600661-152601086	0
XLOC_000805	LCE3B	chr1:152613810-152614098	0
XLOC_000806	LCE2D	chr1:152663410-152664659	0
XLOC_000807	LCE2C	chr1:152675314-152676573	0
XLOC_000808	LCE2B	chr1:152686122-152687400	0
XLOC_000809	LCE2A	chr1:152698363-152699442	0
XLOC_000810	LCE4A	chr1:152709046-152709434	0
XLOC_000811	C1orf68	chr1:152719521-152720429	0
XLOC_000812	KPRP	chr1:152758029-152762053	0
XLOC_000813	LCE1F	chr1:152776371-152776969	0
XLOC_000814	LCE1E	chr1:152786276-152788425	0
XLOC_000815	LCE1D	chr1:152796750-152798181	0
XLOC_000816	LCE1B	chr1:152811970-152813109	0
XLOC_000817	LCE1A	chr1:152827472-152828097	0
XLOC_000818	LCE6A	chr1:152842853-152843983	0
XLOC_000819	SMCP	chr1:152878321-152885047	0
XLOC_000820	IVL	chr1:152908562-152911886	0
XLOC_000821	SPRR4	chr1:152970652-152972573	0
XLOC_000822	SPRR1A	chr1:152984087-152985814	0
XLOC_000823	SPRR3	chr1:153001746-153003856	0
XLOC_000824	SPRR1B	chr1:153031202-153032900	0
XLOC_000825	LOC101928009	chr1:153174517-153191676	0
XLOC_000826	LELP1	chr1:153203429-153205125	0
XLOC_000827	PRR9	chr1:153217583-153219317	0
XLOC_000828	LOR	chr1:153259702-153262124	0
XLOC_000829	S100A9	chr1:153357853-153361027	17.5847
XLOC_000830	S100A7A	chr1:153416523-153423225	0
XLOC_000831	LOC101928034	chr1:153543618-153551769	0
XLOC_000832	S100A1	chr1:153618799-153646306	1.84865
XLOC_000833	CHTOP	chr1:153618799-153646306	25.3254
XLOC_000834	SNAPIN	chr1:153658653-153671028	39.4948
XLOC_000835	NPR1	chr1:153678687-153693992	0.217347
XLOC_000836	INTS3,SLC27A3	chr1:153728062-153780164	45.5213
XLOC_000837	LOC343052	chr1:153793946-153796302	0
XLOC_000838	CREB3L4	chr1:153959098-153977975	8.32251
XLOC_000839	RPS27	chr1:153990762-154155116	6999
XLOC_000840	UBAP2L	chr1:154206700-154271510	31.3947
XLOC_000841	HAX1	chr1:154272301-154275878	147.538
XLOC_000842	AQP10	chr1:154321115-154325325	0
XLOC_000843	ATP8B2	chr1:154325559-154351304	1.52816
XLOC_000844	IL6R	chr1:154405192-154469450	24.6972
XLOC_000845	TDRD10	chr1:154502218-154548147	5.15656
XLOC_000846	UBE2Q1-AS1	chr1:154548574-154558644	0
XLOC_000847	CHRNB2	chr1:154567780-154579877	0
XLOC_000848	CKS1B	chr1:154974641-154979249	94.5696
XLOC_000849	MIR4258	chr1:154974641-154979249	0
XLOC_000850	FLAD1	chr1:154983293-154993111	32.165
XLOC_000851	LENEP	chr1:154993585-154994315	0
XLOC_000852	ZBTB7B	chr1:155002629-155018526	22.965
XLOC_000853	DCST1	chr1:155033805-155069553	0
XLOC_000854	ADAM15	chr1:155033805-155069553	15.9703
XLOC_000855	EFNA4	chr1:155033805-155069553	9.60159
XLOC_000856	EFNA3	chr1:155078871-155087539	1.34084
XLOC_000857	EFNA1	chr1:155127872-155134910	27.8445
XLOC_000858	SLC50A1	chr1:155135343-155138858	54.0055
XLOC_000859	TRIM46	chr1:155169405-155184971	0.0688724
XLOC_000860	MIR92B	chr1:155195176-155195272	0
XLOC_000861	MTX1	chr1:155208698-155227534	39.1646
XLOC_000862	HCN3	chr1:155277426-155301434	2.45364
XLOC_000863	FDPS	chr1:155304834-155331118	162.226
XLOC_000864	RUSC1	chr1:155304834-155331118	7.13859
XLOC_000865	POU5F1P4	chr1:155335260-155563944	0
XLOC_000866	ASH1L-AS1	chr1:155335260-155563944	0.811711
XLOC_000867	MSTO1	chr1:155610169-155614967	13.4428
XLOC_000868	DAP3	chr1:155689090-155739009	95.2745
XLOC_000869	MSTO2P	chr1:155745767-155859400	0.333205
XLOC_000870	SYT11	chr1:155859468-155885199	0.241162
XLOC_000871	RXFP4	chr1:155941688-155942834	0
XLOC_000872	LAMTOR2	chr1:156054725-156058510	115.407
XLOC_000873	RAB25	chr1:156061174-156070504	0.0663509
XLOC_000874	LMNA	chr1:156082545-156140089	124.362
XLOC_000875	SEMA4A	chr1:156149943-156177751	0.310678
XLOC_000876	BGLAP,PMF1,PMF1-BGLAP,SLC25A44	chr1:156193931-156248117	91.9865
XLOC_000877	TMEM79	chr1:156282912-156292443	4.62188
XLOC_000878	TSACC	chr1:156308960-156346994	4.84223
XLOC_000879	RHBG	chr1:156369188-156385221	1.04252
XLOC_000880	TTC24	chr1:156579726-156586770	0
XLOC_000881	APOA1BP	chr1:156591765-156594299	122.942
XLOC_000882	HAPLN2	chr1:156619293-156625725	0.144726
XLOC_000883	BCAN	chr1:156637789-156661439	1.80158
XLOC_000884	RRNAD1	chr1:156721890-156736960	11.2143
XLOC_000885	PRCC	chr1:156767481-156800817	36.4835
XLOC_000886	NTRK1	chr1:156806242-156881850	0
XLOC_000887	PEAR1	chr1:156893730-156916434	0.0773267
XLOC_000888	LRRC71	chr1:156920631-156933088	0
XLOC_000889	CYCSP52	chr1:157121193-157138591	0
XLOC_000890	KIRREL	chr1:157993272-158100262	0.0643802
XLOC_000891	CD1D	chr1:158179946-158186426	2.03297
XLOC_000892	CD1A	chr1:158254136-158258268	0
XLOC_000893	CD1C	chr1:158289772-158294774	0.163087
XLOC_000894	CD1E	chr1:158353695-158357553	0.512438
XLOC_000895	OR10K1	chr1:158465561-158466503	0
XLOC_000896	OR10R2	chr1:158479877-158480885	0
XLOC_000897	OR10Z1	chr1:158606438-158607380	0
XLOC_000898	OR6K6	chr1:158754815-158755847	0
XLOC_000899	MNDA	chr1:158831377-158849480	1.36546
XLOC_000900	PYHIN1	chr1:158931546-158977059	0.458355
XLOC_000901	IFI16	chr1:159009891-159055163	4.24292
XLOC_000902	CADM3	chr1:159171586-159203142	0.123019
XLOC_000903	ACKR1	chr1:159204012-159206500	0.0674057
XLOC_000904	FCER1A	chr1:159289713-159308224	0.110386
XLOC_000905	OR10J1	chr1:159439721-159440810	0
XLOC_000906	-	chr1:159465796-159473883	0.855025
XLOC_000907	APCS	chr1:159587825-159588871	59.6215
XLOC_000908	DUSP23	chr1:159780968-159782543	76.5233
XLOC_000909	FCRL6	chr1:159800510-159816257	0.181914
XLOC_000910	SLAMF8	chr1:159826688-159862657	1.84783
XLOC_000911	LINC01133	chr1:159961223-159979086	0
XLOC_000912	KCNJ9	chr1:160081569-160089422	0.0215091
XLOC_000913	ATP1A2	chr1:160115729-160143584	0.0105554
XLOC_000914	ATP1A4	chr1:160151561-160186977	0
XLOC_000915	CASQ1	chr1:160190494-160201886	0
XLOC_000916	PEA15	chr1:160202198-160215377	31.9503
XLOC_000917	PEX19	chr1:160275698-160285151	0.952279
XLOC_000918	SUMO1P3	chr1:160288586-160358952	0
XLOC_000919	NCSTN	chr1:160288586-160358952	46.2242
XLOC_000920	NHLH1	chr1:160367070-160372848	0.194038
XLOC_000921	VANGL2	chr1:160400573-160428678	0.0262464
XLOC_000922	SLAMF7	chr1:160739056-160754818	1.80457
XLOC_000923	LY9	chr1:160796073-160828255	0.367308
XLOC_000924	LOC101928372	chr1:160932464-160954799	0
XLOC_000925	KLHDC9	chr1:161098360-161100348	3.27787
XLOC_000926	NIT1	chr1:161100555-161132688	22.7175
XLOC_000927	UFC1	chr1:161132737-161158856	105.266
XLOC_000928	USP21	chr1:161159463-161165726	6.77099
XLOC_000929	PPOX	chr1:161166390-161171220	9.86045
XLOC_000930	NDUFS2	chr1:161189747-161214394	138.118
XLOC_000931	FCER1G	chr1:161215296-161219248	52.7458
XLOC_000932	TOMM40L	chr1:161225938-161238210	13.5539
XLOC_000933	PCP4L1	chr1:161258726-161285450	8.40755
XLOC_000934	SDHC	chr1:161314375-161367883	70.0302
XLOC_000935	FCGR2A	chr1:161505414-161519570	11.9433
XLOC_000936	HSPA6	chr1:161524539-161526897	4.15746
XLOC_000937	FCGR2C	chr1:161581338-161608551	2.76865
XLOC_000938	FCGR2B	chr1:161623197-161678654	7.04739
XLOC_000939	FCRLA	chr1:161706971-161714352	0.183734
XLOC_000940	FCRLB	chr1:161721543-161728143	1.60704
XLOC_000941	DUSP12	chr1:161749482-161757164	10.3811
XLOC_000942	ATF6	chr1:161766243-161982869	19.242
XLOC_000943	C1orf226,NOS1AP	chr1:162069790-162386818	1.64307
XLOC_000944	MIR4654	chr1:162069790-162386818	0
XLOC_000945	MIR556	chr1:162069790-162386818	0
XLOC_000946	UHMK1	chr1:162497173-162529629	26.0118
XLOC_000947	UAP1	chr1:162561491-162599843	45.6962
XLOC_000948	DDR2	chr1:162632437-162780457	0.223289
XLOC_000949	HSD17B7	chr1:162790701-162812818	16.1399
XLOC_000950	RGS4	chr1:163068605-163076802	0.168954
XLOC_000951	LOC101928404	chr1:163142298-163321791	0
XLOC_000952	NUF2	chr1:163321932-163355763	4.98111
XLOC_000953	PBX1	chr1:164559359-164851823	0.0809558
XLOC_000954	LRRC52	chr1:165476841-165582104	0
XLOC_000955	MGST3	chr1:165630872-165656135	50.0871
XLOC_000956	LOC440700	chr1:165698749-165709962	0.0653045
XLOC_000957	LOC100147773	chr1:165768928-165775448	0.170263
XLOC_000958	UCK2	chr1:165827494-165911618	12.8398
XLOC_000959	FMO9P	chr1:166603915-166625236	0
XLOC_000960	POGK	chr1:166839486-166854472	17.7214
XLOC_000961	MAEL	chr1:166975581-167022212	2.27305
XLOC_000962	DUSP27	chr1:167094849-167129165	0
XLOC_000963	POU2F1	chr1:167220828-167427345	1.19356
XLOC_000964	RCSD1	chr1:167630236-167707229	2.09643
XLOC_000965	MPZL1	chr1:167721949-167791919	9.46999
XLOC_000966	DCAF6	chr1:167916674-168075844	26.1487
XLOC_000967	MIR1255B2	chr1:167916674-168075844	0
XLOC_000968	TIPRL	chr1:168178844-168202113	25.263
XLOC_000969	SFT2D2	chr1:168226016-168253483	4.72483
XLOC_000970	TBX19	chr1:168281039-168314428	0.854662
XLOC_000971	MIR557	chr1:168375523-168375621	0
XLOC_000972	XCL1	chr1:168576402-168582077	1.46571
XLOC_000973	LINC00626	chr1:168786940-168792888	0
XLOC_000974	-	chr1:168804045-168869760	0
XLOC_000975	ATP1B1	chr1:169106708-169460669	52.4662
XLOC_000976	BLZF1	chr1:169106708-169460669	10.398
XLOC_000977	C1orf112	chr1:169792526-169893959	2.38127
XLOC_000978	METTL11B	chr1:170146046-170167782	0
XLOC_000979	GORAB	chr1:170461316-170553833	3.2239
XLOC_000980	PRRX1	chr1:170664171-170739400	0.100398
XLOC_000981	MROH9	chr1:170935470-171064765	0
XLOC_000982	FMO3	chr1:171090532-171117824	91.1464
XLOC_000983	MIR1295B	chr1:171090532-171117824	0
XLOC_000984	FMO6P	chr1:171137739-171161563	0
XLOC_000985	FMO2	chr1:171185207-171212683	0
XLOC_000986	FMO1	chr1:171248470-171285978	0
XLOC_000987	FMO4	chr1:171314182-171342084	5.8762
XLOC_000988	PRRC2C	chr1:171485526-171593511	14.8157
XLOC_000989	METTL13	chr1:171781620-171797716	9.47622
XLOC_000990	DNM3	chr1:171841477-172412717	0.0148703
XLOC_000991	DNM3-IT1	chr1:171841477-172412717	0
XLOC_000992	MIR3120	chr1:171841477-172412717	0
XLOC_000993	C1orf105	chr1:172420687-172468829	0.0767904
XLOC_000994	SUCO	chr1:172532348-172612037	8.19065
XLOC_000995	FASLG	chr1:172659007-172666872	0.284032
XLOC_000996	PRDX6	chr1:173477346-173488807	324.602
XLOC_000997	LOC730159	chr1:173608335-173669862	0
XLOC_000998	KLHL20	chr1:173714940-173787522	4.97331
XLOC_000999	DARS2	chr1:173824658-173858544	17.7411
XLOC_001000	GAS5-AS1	chr1:173863211-173867987	14.2967
XLOC_001001	ZBTB37	chr1:173868354-173888407	0.490955
XLOC_001002	-	chr1:173919348-173924655	3.19915
XLOC_001003	RABGAP1L	chr1:174159413-174995308	9.92145
XLOC_001004	GPR52	chr1:174159413-174995308	0
XLOC_001005	CACYBP	chr1:174999434-175012027	38.217
XLOC_001006	TNN	chr1:175067857-175148066	0.242346
XLOC_001007	LOC101928751	chr1:175877342-175880464	0
XLOC_001008	PAPPA2	chr1:176463170-176842834	0
XLOC_001009	BRINP2	chr1:177171387-177282422	0
XLOC_001010	LOC102724661	chr1:177351585-177366458	0.267275
XLOC_001011	LOC101928778	chr1:177700523-177710330	0
XLOC_001012	RASAL2	chr1:178091507-178479950	1.5639
XLOC_001013	TEX35	chr1:178513076-178523500	0
XLOC_001014	C1orf220	chr1:178542795-178548889	0.108663
XLOC_001015	MIR4424	chr1:178677748-178677834	0
XLOC_001016	RALGPS2	chr1:178725146-178922890	5.42044
XLOC_001017	FAM20B	chr1:179025938-179076567	7.69279
XLOC_001018	TOR3A	chr1:179081976-179095994	13.8168
XLOC_001019	SOAT1	chr1:179293713-179358681	7.10162
XLOC_001020	AXDND1	chr1:179365719-179575952	0.0753721
XLOC_001021	TDRD5	chr1:179591612-179691273	0.166499
XLOC_001022	FAM163A	chr1:179743162-179816198	0
XLOC_001023	TOR1AIP1	chr1:179881699-179920077	13.3348
XLOC_001024	CEP350	chr1:179954772-180114880	3.59247
XLOC_001025	QSOX1	chr1:180154816-180200724	0.720135
XLOC_001026	LHX4	chr1:180230297-180275053	0.220082
XLOC_001027	OVAAL	chr1:180558973-180566518	0
XLOC_001028	XPR1	chr1:180632009-180890279	3.81129
XLOC_001029	KIAA1614	chr1:180913176-180951473	1.28278
XLOC_001030	MR1	chr1:181033424-181061938	10.3236
XLOC_001031	IER5	chr1:181088501-181090843	23.4134
XLOC_001032	LOC101928973	chr1:181174483-181182206	0
XLOC_001033	GM140	chr1:181236387-181238604	0
XLOC_001034	CACNA1E	chr1:181483549-181806784	0
XLOC_001035	LINC00272	chr1:182407620-182414813	0
XLOC_001036	RGSL1	chr1:182450120-182560598	0.0146609
XLOC_001037	LOC284648	chr1:182615139-182616633	0
XLOC_001038	NPL	chr1:182789448-182831144	10.6202
XLOC_001039	DHX9	chr1:182839303-182887982	31.8685
XLOC_001040	LAMC1	chr1:183023459-183145595	15.9701
XLOC_001041	LAMC2	chr1:183186038-183245127	0.011624
XLOC_001042	SMG7	chr1:183472370-183554194	14.0669
XLOC_001043	RGL1	chr1:183636046-183928551	3.30004
XLOC_001044	TSEN15	chr1:184051647-184095843	18.5657
XLOC_001045	C1orf21	chr1:184387015-184636334	131.413
XLOC_001046	RNF2	chr1:185045418-185102608	5.33652
XLOC_001047	SWT1	chr1:185118085-185294404	3.29348
XLOC_001048	HMCN1	chr1:185734550-186190953	0.145327
XLOC_001049	PRG4	chr1:186296272-186375325	35.2744
XLOC_001050	C1orf27	chr1:186375757-186421371	13.0752
XLOC_001051	OCLM	chr1:186375757-186421371	0
XLOC_001052	LOC102724919	chr1:186431305-186521235	0.416065
XLOC_001053	PACERR	chr1:186680653-186681446	0
XLOC_001054	PLA2G4A	chr1:186828899-186988981	0.337886
XLOC_001055	LINC01036	chr1:187092841-187360244	0
XLOC_001056	LINC01351	chr1:190478259-190481394	0
XLOC_001057	LOC440704	chr1:190624889-190801658	0
XLOC_001058	RGS18	chr1:192158461-192185815	0.548034
XLOC_001059	RGS21	chr1:192316991-192367284	0
XLOC_001060	RGS1	chr1:192491654-192739555	8.36839
XLOC_001061	RGS13	chr1:192491654-192739555	0.157578
XLOC_001062	MIR4426	chr1:192491654-192739555	0
XLOC_001063	-	chr1:192785569-192788714	0.956025
XLOC_001064	RGS2	chr1:192809038-192812277	4.23204
XLOC_001065	TROVE2	chr1:193012252-193093801	6.27211
XLOC_001066	CDC73	chr1:193121957-193254812	8.00606
XLOC_001067	MIR1278	chr1:193121957-193254812	0
XLOC_001068	LINC01031	chr1:193304744-193365953	0
XLOC_001069	CFH,CFHR1	chr1:196651877-196832208	517.859
XLOC_001070	CFHR3	chr1:196651877-196832208	17.9178
XLOC_001071	CFHR4	chr1:196888013-196918713	4.7644
XLOC_001072	CFHR2	chr1:196943758-196959285	325.776
XLOC_001073	CFHR5	chr1:196975024-197009696	55.3904
XLOC_001074	CRB1	chr1:197201461-197478455	0.14896
XLOC_001075	C1orf53	chr1:197902551-197907367	23.2177
XLOC_001076	LHX9	chr1:197912504-197930143	0.133673
XLOC_001077	NEK7	chr1:198156977-198322422	17.4559
XLOC_001078	PTPRC	chr1:198638967-198757817	5.26519
XLOC_001079	LINC01221	chr1:198992588-199076735	0
XLOC_001080	-	chr1:199448979-199458400	4.99135
XLOC_001081	NR5A2	chr1:200027601-200177422	8.39753
XLOC_001082	-	chr1:200411696-200482351	13.6417
XLOC_001083	LOC101929224	chr1:200640659-200694250	0.1167
XLOC_001084	CAMSAP2	chr1:200738865-200860707	2.58002
XLOC_001085	GPR25	chr1:200872954-200874178	0
XLOC_001086	C1orf106	chr1:200891498-200915736	0.975119
XLOC_001087	IGFN1	chr1:201190824-201228952	0
XLOC_001088	PKP1	chr1:201283451-201332993	0.0216334
XLOC_001089	RPS10P7	chr1:201519903-201520592	1.85898
XLOC_001090	NAV1	chr1:201648321-201886598	0.167197
XLOC_001091	MIR5191	chr1:201648321-201886598	0
XLOC_001092	MIR1231	chr1:201648321-201886598	0
XLOC_001093	IPO9	chr1:201648321-201886598	8.48064
XLOC_001094	MIR6739	chr1:201648321-201886598	0
XLOC_001095	SHISA4	chr1:201888653-201893697	2.94629
XLOC_001096	TIMM17A	chr1:201955490-201970661	52.5104
XLOC_001097	RNPEP	chr1:201982637-202006147	37.1853
XLOC_001098	MIR6740	chr1:201982637-202006147	0
XLOC_001099	ELF3	chr1:202010561-202017187	16.4374
XLOC_001100	GPR37L1	chr1:202122900-202129506	0.0567415
XLOC_001101	PTPRVP	chr1:202168050-202189449	0.0152756
XLOC_001102	LGR6	chr1:202193989-202319761	0.0218832
XLOC_001103	PPP1R12B	chr1:202348701-202588569	1.413
XLOC_001104	PCAT6	chr1:202810945-202811913	1.02491
XLOC_001105	MGAT4EP	chr1:202820256-202827213	0
XLOC_001106	LOC148709	chr1:202861753-202875241	0.335732
XLOC_001107	TMEM183A	chr1:203007335-203024842	38.5439
XLOC_001108	PPFIA4	chr1:203026520-203078736	0.122092
XLOC_001109	ADORA1	chr1:203127707-203167405	1.52948
XLOC_001110	LINC01353	chr1:203287151-203288796	0.383229
XLOC_001111	BTG2	chr1:203305535-203309601	9.67944
XLOC_001112	PRELP	chr1:203475754-203491351	0.118198
XLOC_001113	OPTC	chr1:203494142-203508949	0
XLOC_001114	ATP2B4	chr1:203626786-203744083	5.25451
XLOC_001115	SNORA77	chr1:203626786-203744083	0
XLOC_001116	LINC00260	chr1:203626786-203744083	0
XLOC_001117	LAX1	chr1:203765155-203776352	0.142983
XLOC_001118	ZBED6,ZC3H11A	chr1:203795622-203854128	28.1006
XLOC_001119	SNRPE	chr1:203861584-203871152	76.9345
XLOC_001120	SOX13	chr1:204073117-204127743	11.5425
XLOC_001121	LOC101929441	chr1:204131060-204152182	0.0613077
XLOC_001122	MDM4	chr1:204516378-204558120	2.88242
XLOC_001123	LRRN2	chr1:204616117-204685469	6.0526
XLOC_001124	NFASC	chr1:204828653-205022822	0.141907
XLOC_001125	CNTN2	chr1:205043211-205078043	0.00727833
XLOC_001126	TMCC2	chr1:205227909-205273343	0.0499604
XLOC_001127	LEMD1-AS1	chr1:205373251-205456086	0.0680133
XLOC_001128	CDK18	chr1:205504555-205532793	15.7186
XLOC_001129	MFSD4	chr1:205568983-205602918	0.092203
XLOC_001130	LOC284581	chr1:205862078-205896087	0.0236825
XLOC_001131	LOC103021296	chr1:205913047-206003466	0
XLOC_001132	LOC103021295	chr1:205913047-206003466	0
XLOC_001133	C1orf186	chr1:206052722-206102459	0.348023
XLOC_001134	SRGAP2	chr1:206205428-206464443	2.1531
XLOC_001135	IKBKE	chr1:206470242-206496890	0.913783
XLOC_001136	MIR6769B	chr1:206470242-206496890	0
XLOC_001137	RASSF5	chr1:206507529-206589284	4.98087
XLOC_001138	DYRK3	chr1:206635535-206649197	1.82582
XLOC_001139	MAPKAPK2	chr1:206685019-206734285	26.8283
XLOC_001140	IL19	chr1:206798869-206842981	0
XLOC_001141	IL20	chr1:206865808-206869223	0
XLOC_001142	IL24	chr1:206897442-206922033	0
XLOC_001143	PFKFB2	chr1:207053274-207081023	4.66945
XLOC_001144	C4BPB	chr1:207088841-207099995	192.297
XLOC_001145	C4BPA	chr1:207104258-207144973	226.915
XLOC_001146	CD55	chr1:207321471-207360966	10.3345
XLOC_001147	CR2	chr1:207454299-207489895	1.0339
XLOC_001148	CR1	chr1:207496127-207641765	0.0864358
XLOC_001149	CR1L	chr1:207645112-207723691	0
XLOC_001150	CD46	chr1:207752037-207795516	63.8978
XLOC_001151	LOC148696	chr1:207818378-207822596	0
XLOC_001152	MIR205HG	chr1:209428822-209432547	0
XLOC_001153	CAMK1G	chr1:209583699-209613939	0.0246667
XLOC_001154	G0S2	chr1:209675324-209676390	45.9972
XLOC_001155	HSD11B1	chr1:209686179-209734950	36.4292
XLOC_001156	TRAF3IP3	chr1:209756031-209784730	1.62218
XLOC_001157	DIEXF	chr1:209827966-209857565	4.66426
XLOC_001158	SYT14	chr1:209938173-210164288	0
XLOC_001159	SERTAD4	chr1:210231458-210243095	0
XLOC_001160	HHAT	chr1:210328251-210676724	2.20475
XLOC_001161	RCOR3	chr1:211259365-211316383	7.53995
XLOC_001162	TRAF5	chr1:211326614-211374944	2.41416
XLOC_001163	LINC00467	chr1:211382754-211432535	22.6767
XLOC_001164	LOC105748977	chr1:211639807-211654621	0
XLOC_001165	DTL	chr1:211940398-212105006	3.02626
XLOC_001166	MIR3122	chr1:211940398-212105006	0
XLOC_001167	PPP2R5A	chr1:212285536-212361863	53.1339
XLOC_001168	SNORA16B	chr1:212285536-212361863	0
XLOC_001169	NENF	chr1:212432886-212446379	20.1409
XLOC_001170	LOC101929565	chr1:212545693-212556066	0
XLOC_001171	ATF3	chr1:212565333-212620777	8.94042
XLOC_001172	FAM71A	chr1:212624446-212626778	0
XLOC_001173	TATDN3	chr1:212791827-212816825	10.8873
XLOC_001174	FLVCR1	chr1:212858254-212899365	3.06019
XLOC_001175	VASH2	chr1:212931169-212991751	3.05957
XLOC_001176	RPS6KC1	chr1:213051232-213274693	6.20357
XLOC_001177	LINC00538	chr1:213817834-213987691	0
XLOC_001178	PROX1	chr1:213987934-214041599	11.9246
XLOC_001179	SMYD2	chr1:214281221-214337134	19.1769
XLOC_001180	CENPF	chr1:214603188-214664571	3.27814
XLOC_001181	KCNK2	chr1:215005541-215237093	0.353406
XLOC_001182	KCTD3	chr1:215567391-215621808	34.5771
XLOC_001183	LOC102723833	chr1:215622893-216423396	0
XLOC_001184	SPATA17	chr1:217631323-217868153	0.0248511
XLOC_001185	LINC00210	chr1:217892899-217920804	0
XLOC_001186	LOC101929631	chr1:218043504-218059140	0
XLOC_001187	RRP15	chr1:218285286-218337983	4.45642
XLOC_001188	TGFB2	chr1:218344195-219173788	0.150783
XLOC_001189	MIR548F3	chr1:218344195-219173788	0
XLOC_001190	LYPLAL1	chr1:219173830-219212865	19.0931
XLOC_001191	IARS2	chr1:220094112-220148041	42.3084
XLOC_001192	MARK1	chr1:220528182-220664457	0.0319474
XLOC_001193	C1orf115	chr1:220690285-220699157	30.063
XLOC_001194	2019-03-02	chr1:220747826-220784817	30.5006
XLOC_001195	2019-03-01	chr1:220786696-220814399	11.8508
XLOC_001196	LINC01352	chr1:220829254-220832428	0.0769468
XLOC_001197	HLX	chr1:220832762-220885058	8.538
XLOC_001198	TAF1A-AS1	chr1:222556826-222593744	2.24516
XLOC_001199	MIA3	chr1:222618101-222668012	21.0324
XLOC_001200	BROX	chr1:222712552-222735304	16.9225
XLOC_001201	FAM177B	chr1:222737215-222750660	0
XLOC_001202	DISP1	chr1:222814764-223005995	7.38739
XLOC_001203	CCDC185	chr1:223393372-223395470	0
XLOC_001204	CAPN2	chr1:223701592-223776018	36.4216
XLOC_001205	FBXO28	chr1:224114086-224162047	8.334
XLOC_001206	DEGS1	chr1:224183207-224193440	19.2283
XLOC_001207	LOC101927164	chr1:224219612-224330189	0.106338
XLOC_001208	CNIH4	chr1:224356806-224379451	31.6871
XLOC_001209	-	chr1:224434685-224521209	4.61018
XLOC_001210	CNIH3	chr1:224616476-224740547	0.252585
XLOC_001211	DNAH14	chr1:224929653-225399294	7.17914
XLOC_001212	SRP9	chr1:225777812-225790466	141.84
XLOC_001213	EPHX1	chr1:225810073-225884096	1977.65
XLOC_001214	H3F3A	chr1:226061535-226072002	239.582
XLOC_001215	-	chr1:226083596-226090288	4.97752
XLOC_001216	MIXL1	chr1:226223617-226227055	0
XLOC_001217	C1orf95	chr1:226548799-226609214	0.0297984
XLOC_001218	PSEN2	chr1:226870571-226896103	12.1261
XLOC_001219	ADCK3	chr1:226938192-226987551	65.1171
XLOC_001220	ZNF678	chr1:227563518-227678285	0.985571
XLOC_001221	SNAP47	chr1:227728538-227781231	16.1388
XLOC_001222	PRSS38	chr1:227815716-227846470	0
XLOC_001223	WNT3A	chr1:228007021-228061276	17.3075
XLOC_001224	ARF1	chr1:228082659-228099212	207.54
XLOC_001225	MIR3620	chr1:228082659-228099212	0
XLOC_001226	GUK1	chr1:228140083-228148954	188.584
XLOC_001227	GJC2	chr1:228149713-228159826	0.108918
XLOC_001228	IBA57	chr1:228165807-228182257	1.14379
XLOC_001229	OBSCN	chr1:228203505-228378874	0.115763
XLOC_001230	HIST3H2BB	chr1:228458106-228458558	0
XLOC_001231	MIR4666A	chr1:228462073-228462152	0
XLOC_001232	RNF187	chr1:228487366-228496188	36.2646
XLOC_001233	RHOU	chr1:228644646-228746669	12.3104
XLOC_001234	RAB4A,SPHAR	chr1:229271061-229305893	22.8557
XLOC_001235	LOC101927478	chr1:229508429-229514087	0
XLOC_001236	URB2	chr1:229626229-229660715	2.57855
XLOC_001237	GALNT2	chr1:230057788-230282130	18.8042
XLOC_001238	COG2	chr1:230642455-230693985	10.8194
XLOC_001239	CAPN9	chr1:230747383-230802003	0
XLOC_001240	LOC101927604	chr1:230874845-230879015	0.512297
XLOC_001241	ARV1	chr1:230979076-231000733	14.6105
XLOC_001242	TRIM67	chr1:231162927-231221568	0.0142038
XLOC_001243	GNPAT	chr1:231223762-231277973	22.4344
XLOC_001244	SPRTN	chr1:231337935-231361487	2.82542
XLOC_001245	DISC1,TSNAX	chr1:231528652-232041273	21.9715
XLOC_001246	DISC1-IT1	chr1:231528652-232041273	0
XLOC_001247	MAP10	chr1:232804891-232810346	1.76274
XLOC_001248	NTPCR	chr1:232950623-232978473	33.1426
XLOC_001249	KIAA1804	chr1:233327767-233385148	2.61712
XLOC_001250	KCNK1	chr1:233614003-233672512	9.77111
XLOC_001251	MIR4427	chr1:233614003-233672512	0
XLOC_001252	SLC35F3	chr1:233904711-234324518	0
XLOC_001253	MIR4671	chr1:233904711-234324518	0
XLOC_001254	COA6	chr1:234372806-234384049	81.7673
XLOC_001255	LINC00184	chr1:234629310-234634780	0.0247227
XLOC_001256	LOC101927787	chr1:234646288-234660924	0
XLOC_001257	LINC01132	chr1:234724041-234731643	0.0287872
XLOC_001258	GGPS1	chr1:235328437-235344552	10.8823
XLOC_001259	TBCE	chr1:235367359-235504481	17.1368
XLOC_001260	MIR5096	chr1:235512822-235883708	0
XLOC_001261	GPR137B	chr1:236142531-236208909	3.9942
XLOC_001262	EDARADD	chr1:236394379-236484708	0.059092
XLOC_001263	LGALS8	chr1:236518213-236604541	7.27054
XLOC_001264	ACTN2	chr1:236686453-236764627	0
XLOC_001265	MTR	chr1:236795280-236903981	2.50844
XLOC_001266	RYR2	chr1:237042401-237833988	0.0408394
XLOC_001267	MIR4428	chr1:237042401-237833988	0
XLOC_001268	LOC100130331	chr1:237862174-237928319	0
XLOC_001269	CHRM3	chr1:239629072-239909417	0.0649595
XLOC_001270	RPS7P5	chr1:240007523-240013260	0
XLOC_001271	FMN2	chr1:240091884-240475189	0.0199673
XLOC_001272	MIR3123	chr1:240775513-241357230	0
XLOC_001273	KMO	chr1:241532133-241640399	4.95087
XLOC_001274	WDR64	chr1:241652277-241802132	0.0246891
XLOC_001275	EXO1	chr1:241848187-241889939	3.01229
XLOC_001276	BECN2	chr1:241957766-241959062	0.05576
XLOC_001277	SDCCAG8	chr1:243256004-243843584	4.73232
XLOC_001278	MIR4677	chr1:243256004-243843584	0
XLOC_001279	LOC339529	chr1:243917401-244047318	0.029349
XLOC_001280	ZBTB18	chr1:244048912-244057478	5.15818
XLOC_001281	C1orf100	chr1:244352634-244389086	0
XLOC_001282	C1orf101	chr1:244461370-244640360	0.212943
XLOC_001283	DESI2	chr1:244653047-244709034	10.4758
XLOC_001284	COX20	chr1:244835336-244848854	5.62695
XLOC_001285	EFCAB2	chr1:244965203-245125228	4.79641
XLOC_001286	KIF26B	chr1:245154984-245703126	0.025187
XLOC_001287	CNST	chr1:246566336-246668582	9.6768
XLOC_001288	SCCPDH	chr1:246724075-246776081	144.025
XLOC_001289	LINC01341	chr1:246776599-246793128	2.57557
XLOC_001290	VN1R5	chr1:247256071-247257145	0
XLOC_001291	NLRP3	chr1:247416155-247449104	0.485975
XLOC_001292	OR2W5	chr1:247491067-247492409	0
XLOC_001293	GCSAML	chr1:247507057-247577690	0.0673222
XLOC_001294	OR2G2	chr1:247588359-247589313	0
XLOC_001295	OR2G3	chr1:247605585-247606515	0
XLOC_001296	TRIM58	chr1:247857198-247880136	0
XLOC_001297	OR2W3	chr1:247895586-247896531	0
XLOC_001298	OR2T8	chr1:247921017-247921956	0
XLOC_001299	OR2L13	chr1:247937028-248100922	0
XLOC_001300	OR2L8	chr1:247937028-248100922	0
XLOC_001301	OR2AK2	chr1:247937028-248100922	0
XLOC_001302	OR2L1P	chr1:247937028-248100922	0
XLOC_001303	OR2L5	chr1:247937028-248100922	0
XLOC_001304	OR2L2	chr1:247937028-248100922	0
XLOC_001305	OR2L3	chr1:247937028-248100922	0
XLOC_001306	OR2M1P	chr1:248122135-248122780	0
XLOC_001307	OR2M5	chr1:248145147-248146086	0
XLOC_001308	OR2M2	chr1:248179985-248181029	0
XLOC_001309	OR2M3	chr1:248203067-248204006	0
XLOC_001310	OR2M4	chr1:248238928-248239864	0
XLOC_001311	OR14C36	chr1:248348774-248349713	0
XLOC_001312	OR2T4	chr1:248361580-248362627	0
XLOC_001313	OR2T6	chr1:248387608-248388535	0
XLOC_001314	OR2T1	chr1:248405994-248407104	0
XLOC_001315	OR2T2	chr1:248452797-248453772	0
XLOC_001316	OR2T3	chr1:248473350-248474307	0
XLOC_001317	OR2T5	chr1:248488588-248489536	0
XLOC_001318	OR2G6	chr1:248521646-248522597	0
XLOC_001319	LOC101928226	chr1:248697061-248699110	0
XLOC_001320	MIR3124	chr1:248826376-248826443	0
XLOC_001321	ZNF672	chr1:248838177-248849517	11.9277
XLOC_001322	PGBD2	chr1:248906207-248920545	2.38163
XLOC_001323	WASH7P	chr1:11873-269902	9.67318
XLOC_001324	MIR6859-4	chr1:11873-269902	0
XLOC_001325	FAM138F	chr1:11873-269902	0
XLOC_001326	LOC729737	chr1:11873-269902	1.05014
XLOC_001327	MIR6859-1	chr1:11873-269902	0
XLOC_001328	FAM138D	chr1:11873-269902	0
XLOC_001329	OR4F16	chr1:450739-451678	0
XLOC_001330	LOC100132062	chr1:490755-495445	0
XLOC_001331	LOC101928626	chr1:627379-629009	0
XLOC_001332	MIR6723	chr1:632324-632413	0
XLOC_001333	OR4F29	chr1:685715-686654	0
XLOC_001334	LOC100133331	chr1:725758-730351	0.978922
XLOC_001335	LOC100288069	chr1:764864-778688	0.957035
XLOC_001336	LINC00115	chr1:826205-827522	0.628303
XLOC_001337	FAM41C	chr1:868070-876802	0.107927
XLOC_001338	LOC100130417	chr1:916817-919692	0.0448804
XLOC_001339	NOC2L	chr1:925740-959299	48.6606
XLOC_001340	PERM1	chr1:966496-982117	0.21262
XLOC_001341	HES4	chr1:998961-1000172	0.27639
XLOC_001342	RNF223	chr1:1071745-1074307	0
XLOC_001343	C1orf159	chr1:1081817-1116356	3.37233
XLOC_001344	-	chr1:1126658-1161906	0.621029
XLOC_001345	TNFRSF18	chr1:1203507-1207150	0.900271
XLOC_001346	TNFRSF4	chr1:1211325-1214168	1.62822
XLOC_001347	SDF4	chr1:1216907-1232067	62.5047
XLOC_001348	FAM132A	chr1:1242445-1246722	0
XLOC_001349	UBE2J2	chr1:1253911-1273854	16.7224
XLOC_001350	ACAP3	chr1:1292383-1307889	4.94834
XLOC_001351	MIR6726	chr1:1292383-1307889	0
XLOC_001352	CPSF3L	chr1:1308613-1324687	23.7596
XLOC_001353	MIR6727	chr1:1308613-1324687	0
XLOC_001354	DVL1	chr1:1335277-1349157	21.0608
XLOC_001355	MIR6808	chr1:1335277-1349157	0
XLOC_001356	MXRA8	chr1:1352688-1363541	0.130543
XLOC_001357	AURKAIP1	chr1:1373709-1376619	150.333
XLOC_001358	CCNL2	chr1:1385710-1399351	40.0707
XLOC_001359	MRPL20	chr1:1399529-1407313	125.186
XLOC_001360	ANKRD65	chr1:1418419-1421444	5.86209
XLOC_001361	LOC102724312	chr1:1429070-1445229	0.382457
XLOC_001362	TMEM240	chr1:1534777-1540360	0.171475
XLOC_001363	SSU72	chr1:1541672-1574882	57.1417
XLOC_001364	C1orf233	chr1:1598007-1600096	0.0398043
XLOC_001365	CDK11B	chr1:1635225-1659097	9.83108
XLOC_001366	SLC35E2B	chr1:1661477-1692804	11.2445
XLOC_001367	CDK11A	chr1:1702556-1724516	7.39793
XLOC_001368	SLC35E2	chr1:1724837-1746386	1.98857
XLOC_001369	NADK	chr1:1751230-1780091	49.3805
XLOC_001370	GNB1	chr1:1785284-1891117	60.6338
XLOC_001371	TMEM52	chr1:1917589-1919301	6.48658
XLOC_001372	CFAP74	chr1:1921950-2003837	0.010253
XLOC_001373	FAAP20	chr1:2050469-2212720	28.4376
XLOC_001374	MORN1	chr1:2321252-2391751	2.53808
XLOC_001375	LOC100129534	chr1:2321252-2391751	0.434639
XLOC_001376	PEX10	chr1:2391774-2412571	15.5402
XLOC_001377	PANK4	chr1:2508530-2526628	7.22579
XLOC_001378	HES5	chr1:2528744-2530245	0
XLOC_001379	LOC115110	chr1:2549919-2565622	0.58488
XLOC_001380	MMEL1	chr1:2586459-2633042	2.61195
XLOC_001381	TTC34	chr1:2641367-2789665	0
XLOC_001382	LINC00982	chr1:3059616-3067725	0.302472
XLOC_001383	MEGF6	chr1:3487941-3611495	0.577637
XLOC_001384	MIR551A	chr1:3487941-3611495	0
XLOC_001385	WRAP73	chr1:3630766-3650107	8.62055
XLOC_001386	TP73-AS1	chr1:3652564-3747403	2.92478
XLOC_001387	LRRC47	chr1:3780211-3796504	22.4267
XLOC_001388	CEP104	chr1:3811951-3857233	3.47263
XLOC_001389	C1orf174	chr1:3889124-3900293	7.31423
XLOC_001390	MIR4689	chr1:5862671-5862741	0
XLOC_001391	NPHP4	chr1:5862807-6101193	0.0690759
XLOC_001392	CHD5	chr1:6101786-6180134	0
XLOC_001393	RPL22	chr1:6185018-6199619	220.317
XLOC_001394	LOC102724450	chr1:6204839-6205780	0
XLOC_001395	ICMT	chr1:6206128-6235984	9.98056
XLOC_001396	GPR153	chr1:6247345-6260975	1.02578
XLOC_001397	ACOT7	chr1:6264271-6393766	17.6669
XLOC_001398	HES2	chr1:6415233-6419919	0.0140058
XLOC_001399	MIR4252	chr1:6424787-6460944	0
XLOC_001400	PLEKHG5,TNFRSF25	chr1:6461153-6520061	7.62565
XLOC_001401	NOL9	chr1:6521346-6554598	2.58715
XLOC_001402	KLHL21	chr1:6590723-6602898	20.0161
XLOC_001403	DNAJC11	chr1:6624864-6701906	16.9325
XLOC_001404	UTS2	chr1:7847611-7913230	3.1457
XLOC_001405	TNFRSF9	chr1:7915870-7943165	0.228578
XLOC_001406	ERRFI1	chr1:8011718-8026333	20.6288
XLOC_001407	RERE	chr1:8352402-8817640	6.53559
XLOC_001408	ENO1	chr1:8860999-8879884	854.412
XLOC_001409	MIR6728	chr1:8860999-8879884	0
XLOC_001410	SLC2A7	chr1:9003299-9026345	0
XLOC_001411	SLC2A5	chr1:9035116-9069828	2.66875
XLOC_001412	GPR157	chr1:9102428-9129170	0.818
XLOC_001413	MIR34A	chr1:9151667-9151777	0
XLOC_001414	LOC100506022	chr1:9425093-9428996	0.365036
XLOC_001415	-	chr1:9500772-9503495	1.37661
XLOC_001416	PIK3CD-AS1	chr1:9651731-9824526	0
XLOC_001417	PIK3CD-AS2	chr1:9651731-9824526	0.210844
XLOC_001418	CLSTN1	chr1:9651731-9824526	5.00666
XLOC_001419	CTNNBIP1	chr1:9848275-9910258	3.74965
XLOC_001420	LZIC	chr1:9926293-9985498	13.1856
XLOC_001421	DFFA	chr1:10456476-10472563	18.6305
XLOC_001422	CASZ1	chr1:10636605-10796676	0.854199
XLOC_001423	C1orf127	chr1:10946472-10982037	0.0218316
XLOC_001424	MASP2	chr1:11012621-11047239	32.2737
XLOC_001425	SRM	chr1:11054591-11060034	52.1127
XLOC_001426	EXOSC10	chr1:11066612-11099910	17.0617
XLOC_001427	MTOR	chr1:11106530-11262551	7.23808
XLOC_001428	FBXO2	chr1:11648360-11663327	12.5069
XLOC_001429	MAD2L2	chr1:11674479-11691621	30.1246
XLOC_001430	LOC102724659	chr1:11762192-11847783	0
XLOC_001431	MTHFR	chr1:11762192-11847783	2.35082
XLOC_001432	NPPA	chr1:11762192-11847783	0.101168
XLOC_001433	NPPB	chr1:11857463-11858935	0
XLOC_001434	KIAA2013	chr1:11919587-11926428	22.2836
XLOC_001435	DHRS3	chr1:12567909-12617731	187.176
XLOC_001436	MIR6730	chr1:12567909-12617731	0
XLOC_001437	PRAMEF11	chr1:12824759-12831410	0
XLOC_001438	HNRNPCL1	chr1:12847376-12848756	0
XLOC_001439	PRAMEF4	chr1:12879211-12886201	0.0338027
XLOC_001440	PRAMEF10	chr1:12892299-12898281	7.5511
XLOC_001441	PRAMEF6	chr1:12938471-12947580	0
XLOC_001442	LOC101929983	chr1:13049807-13053659	0
XLOC_001443	LOC645354	chr1:13094514-13099717	0
XLOC_001444	HNRNPCL2	chr1:13115487-13116854	0
XLOC_001445	PRAMEF25	chr1:13148750-13153111	0
XLOC_001446	HNRNPCL3	chr1:13164554-13165560	0
XLOC_001447	LOC400736	chr1:13196187-13201409	0
XLOC_001448	LOC391003	chr1:13222694-13226154	0
XLOC_001449	PRAMEF8	chr1:13281303-13285137	0
XLOC_001450	PRAMEF14	chr1:13341891-13347134	0
XLOC_001451	PRAMEF19	chr1:13368430-13371947	0
XLOC_001452	LRRC38	chr1:13474976-13513747	0
XLOC_001453	TMEM51-AS1	chr1:14598716-15152464	0.0077706
XLOC_001454	C1orf195	chr1:15152531-15220478	0
XLOC_001455	CASP9	chr1:15491400-15524790	2.70285
XLOC_001456	AGMAT	chr1:15526812-15585110	25.2361
XLOC_001457	UQCRHL	chr1:15807161-15807699	0.477467
XLOC_001458	FLJ37453	chr1:15834214-15940455	0.607871
XLOC_001459	ZBTB17	chr1:15941759-15976132	7.14819
XLOC_001460	HSPB7	chr1:16014027-16018790	0
XLOC_001461	FAM131C	chr1:16057768-16073632	0
XLOC_001462	EPHA2	chr1:16124336-16156087	0.976298
XLOC_001463	ARHGEF19	chr1:16198103-16212609	0.1184
XLOC_001464	-	chr1:16215372-16218180	1.10798
XLOC_001465	RSG1	chr1:16228701-16237164	1.37399
XLOC_001466	FBXO42	chr1:16246232-16352491	3.47759
XLOC_001467	SPATA21	chr1:16398642-16437424	1.20675
XLOC_001468	CROCCP3	chr1:16467435-16492701	0.164008
XLOC_001469	RNU1-4	chr1:16514121-16514285	0
XLOC_001470	NBPF1	chr1:16562426-16613605	5.7062
XLOC_001471	CROCCP2	chr1:16618206-16645503	10.1932
XLOC_001472	RNU1-3	chr1:16666784-16666948	0
XLOC_001473	ESPNP	chr1:16691217-16720157	0.0346706
XLOC_001474	FAM231C	chr1:16733806-16734461	0
XLOC_001475	MST1L	chr1:16753852-16764480	11.6005
XLOC_001476	MIR3675	chr1:16858948-16859021	0
XLOC_001477	-	chr1:16888546-16889667	50.6101
XLOC_001478	MFAP2	chr1:16974503-16981586	0
XLOC_001479	ATP13A2	chr1:16985956-17011972	3.21252
XLOC_001480	SDHB	chr1:17018725-17054170	95.1125
XLOC_001481	PADI2	chr1:17066760-17119453	0.0694822
XLOC_001482	RCC2	chr1:17406754-17439754	19.223
XLOC_001483	TAS1R2	chr1:18839598-18859661	0
XLOC_001484	ALDH4A1	chr1:18871429-18902799	48.3305
XLOC_001485	MIR4695	chr1:18871429-18902799	0
XLOC_001486	MIR1290	chr1:18871429-18902799	0
XLOC_001487	IFFO2	chr1:18904279-18956332	1.87833
XLOC_001488	UBR4	chr1:19074505-19210293	9.30342
XLOC_001489	EMC1	chr1:19215271-19251559	7.61593
XLOC_001490	AKR7L	chr1:19265951-19274074	9.89193
XLOC_001491	AKR7A3	chr1:19282562-19288786	48.7823
XLOC_001492	LOC100506730	chr1:19293246-19295736	1.23431
XLOC_001493	AKR7A2	chr1:19302707-19312146	12.6147
XLOC_001494	CAPZB	chr1:19338772-19485641	50.9777
XLOC_001495	TMCO4	chr1:19682212-19799917	4.30301
XLOC_001496	RNF186	chr1:19814028-19815278	0
XLOC_001497	PLA2G2E	chr1:19920306-19923617	0
XLOC_001498	PLA2G2A	chr1:19975430-19980439	0.0773745
XLOC_001499	PLA2G2D	chr1:20112649-20119566	0.136879
XLOC_001500	PLA2G2C	chr1:20163990-20175194	0
XLOC_001501	UBXN10-AS1	chr1:20183338-20196048	0
XLOC_001502	LINC01141	chr1:20359800-20428794	0.0147566
XLOC_001503	-	chr1:20478754-20480387	1.58989
XLOC_001504	CAMK2N1	chr1:20482390-20486235	34.3252
XLOC_001505	MUL1	chr1:20499447-20508181	15.7494
XLOC_001506	DDOST	chr1:20633454-20661544	114.401
XLOC_001507	KIF17	chr1:20664013-20718017	0.110378
XLOC_001508	SH2D5	chr1:20719731-20732640	0.0713387
XLOC_001509	HP1BP3	chr1:20742565-20787311	25.8495
XLOC_001510	EIF4G3	chr1:20806291-21176888	9.78151
XLOC_001511	MIR1256	chr1:20806291-21176888	0
XLOC_001512	ECE1	chr1:21217246-21345541	9.62908
XLOC_001513	RAP1GAP	chr1:21596212-21669822	9.5199
XLOC_001514	USP48	chr1:21678298-21783195	7.62185
XLOC_001515	HSPG2	chr1:21812264-21937297	0.750502
XLOC_001516	LOC101928043	chr1:22023993-22031224	0.143993
XLOC_001517	WNT4	chr1:22117304-22143026	0.324095
XLOC_001518	MIR6127	chr1:22633257-22633366	0
XLOC_001519	MIR4253	chr1:22710837-22921500	0
XLOC_001520	LACTBL1	chr1:22953042-22965430	0
XLOC_001521	C1orf234	chr1:23010833-23015850	0
XLOC_001522	MIR4419A	chr1:23019447-23083691	0
XLOC_001523	LUZP1	chr1:23084022-23168858	1.35484
XLOC_001524	HTR1D	chr1:23191894-23194729	0.405382
XLOC_001525	LINC01355	chr1:23281308-23285518	1.32279
XLOC_001526	HNRNPR	chr1:23304689-23344364	15.0427
XLOC_001527	ZNF436	chr1:23359447-23371837	1.88702
XLOC_001528	TCEA3	chr1:23380908-23425042	69.937
XLOC_001529	ASAP3	chr1:23428562-23484257	8.23749
XLOC_001530	E2F2	chr1:23506427-23531220	0.640403
XLOC_001531	ID3	chr1:23557929-23559794	5.18017
XLOC_001532	TCEB3-AS1	chr1:23743365-23778297	8.03268
XLOC_001533	GALE	chr1:23795597-23800804	38.67
XLOC_001534	HMGCL	chr1:23801876-23826110	72.8573
XLOC_001535	FUCA1	chr1:23845080-23868369	17.9635
XLOC_001536	CNR2	chr1:23873969-23913327	0.0791502
XLOC_001537	SRSF10	chr1:23964346-23980463	10.0328
XLOC_001538	MYOM3	chr1:24056040-24112175	0
XLOC_001539	IL22RA1	chr1:24119770-24143285	1.70446
XLOC_001540	IFNLR1	chr1:24154156-24187275	0.361424
XLOC_001541	STPG1	chr1:24319321-24415097	1.92963
XLOC_001542	RCAN3AS	chr1:24496332-24556024	0
XLOC_001543	LOC100506985	chr1:24496332-24556024	1.27078
XLOC_001544	RUNX3	chr1:24899510-24965010	0.579465
XLOC_001545	MIR6731	chr1:24899510-24965010	0
XLOC_001546	SYF2	chr1:25222275-25239747	36.609
XLOC_001547	RSRP1	chr1:25242248-25247494	9.94116
XLOC_001548	RHCE	chr1:25338297-25420872	0.237919
XLOC_001549	LOC646471	chr1:25819905-25859458	0.279767
XLOC_001550	AUNIP	chr1:25819905-25859458	1.0295
XLOC_001551	PAQR7	chr1:25861483-25875652	5.66432
XLOC_001552	STMN1	chr1:25884185-25906877	78.9734
XLOC_001553	PAFAH2	chr1:25959762-25998157	4.80897
XLOC_001554	SLC30A2	chr1:26038021-26046138	0
XLOC_001555	TRIM63	chr1:26051304-26067634	0
XLOC_001556	UBXN11	chr1:26282281-26320523	5.98914
XLOC_001557	AIM1L	chr1:26321858-26354130	1.14547
XLOC_001558	ZNF683	chr1:26361633-26372794	0.279692
XLOC_001559	LOC101928324	chr1:26432281-26471304	0
XLOC_001560	GPATCH3,GPN2	chr1:26877914-26900645	15.6799
XLOC_001561	NR0B2	chr1:26911483-26914076	12.4528
XLOC_001562	KDF1	chr1:26949555-26960410	0.109811
XLOC_001563	FAM46B	chr1:27005019-27012842	0
XLOC_001564	SLC9A1	chr1:27098806-27155130	1.74499
XLOC_001565	MAP3K6	chr1:27355178-27366866	2.18734
XLOC_001566	FCN3	chr1:27369109-27374824	0.161188
XLOC_001567	CD164L2	chr1:27379099-27383333	0
XLOC_001568	WASF2	chr1:27404225-27490187	15.3504
XLOC_001569	AHDC1	chr1:27534244-27603829	1.93153
XLOC_001570	FGR	chr1:27612289-27635216	2.24785
XLOC_001571	IFI6	chr1:27666060-27672213	112.758
XLOC_001572	RPA2	chr1:27891525-27914797	13.5427
XLOC_001573	EYA3	chr1:27970342-28088676	2.28942
XLOC_001574	PTAFR	chr1:28147165-28193936	1.67677
XLOC_001575	DNAJC8	chr1:28200278-28233031	49.0703
XLOC_001576	SNHG12,SNORA61	chr1:28553016-28581858	15.9481
XLOC_001577	SNORD99	chr1:28553016-28581858	0
XLOC_001578	SNORA44	chr1:28553016-28581858	0
XLOC_001579	SNORA16A	chr1:28553016-28581858	0
XLOC_001580	TAF12	chr1:28603095-28643092	36.3244
XLOC_001581	TMEM200B	chr1:28887090-29123909	12.6547
XLOC_001582	SRSF4	chr1:29147737-29182125	21.3997
XLOC_001583	MECR	chr1:29192656-29230958	6.25637
XLOC_001584	LOC101928460	chr1:29329619-29350114	0.082888
XLOC_001585	LOC101929406	chr1:30013951-30037612	0
XLOC_001586	MATN1	chr1:30711276-30726746	0
XLOC_001587	LAPTM5	chr1:30732460-30757836	32.3557
XLOC_001588	MIR4420	chr1:30732460-30757836	0
XLOC_001589	SDC3	chr1:30869465-30908633	3.53684
XLOC_001590	PUM1	chr1:30931503-31065717	16.4122
XLOC_001591	SNORD103B	chr1:30931503-31065717	0
XLOC_001592	SNORD103A	chr1:30931503-31065717	0
XLOC_001593	SNORD85	chr1:30931503-31065717	0
XLOC_001594	NKAIN1	chr1:31179744-31239887	0
XLOC_001595	SNRNP40	chr1:31259567-31296797	13.8187
XLOC_001596	FABP3	chr1:31365252-31373076	2.63528
XLOC_001597	PEF1	chr1:31629861-31645237	34.6905
XLOC_001598	COL16A1	chr1:31652246-31704167	0.337486
XLOC_001599	ADGRB2	chr1:31727104-31764063	0.0520128
XLOC_001600	MIR4254	chr1:31727104-31764063	0
XLOC_001601	SPOCD1	chr1:31790421-31816051	0
XLOC_001602	PTP4A2	chr1:31906419-31938387	35.7024
XLOC_001603	TMEM234	chr1:32216196-32222325	2.45074
XLOC_001604	MTMR9LP	chr1:32231659-32241710	0.0610791
XLOC_001605	MARCKSL1	chr1:32333828-32336239	36.3803
XLOC_001606	FAM229A	chr1:32360451-32364323	1.80235
XLOC_001607	BSDC1	chr1:32364632-32394461	18.4554
XLOC_001608	ZBTB8OS	chr1:32620817-32650590	14.0762
XLOC_001609	SYNC	chr1:32651147-32702760	8.20271
XLOC_001610	YARS	chr1:32775238-32858879	40.8797
XLOC_001611	FNDC5	chr1:32862267-32872492	2.45431
XLOC_001612	TMEM54	chr1:32886496-32901352	21.6335
XLOC_001613	RNF19B	chr1:32936445-32964912	4.70614
XLOC_001614	AK2	chr1:33007939-33036911	48.7969
XLOC_001615	TRIM62	chr1:33145401-33182070	0.77844
XLOC_001616	A3GALT2	chr1:33306765-33321098	0
XLOC_001617	PHC2	chr1:33323622-33430781	36.3273
XLOC_001618	CSMD2	chr1:33513998-34165842	0.114045
XLOC_001619	MIR552	chr1:34669598-34669694	0
XLOC_001620	SMIM12	chr1:34850361-34859816	13.5315
XLOC_001621	DLGAP3	chr1:34865435-34929585	2.22087
XLOC_001622	LOC653160	chr1:34974475-34978706	1.39809
XLOC_001623	ZMYM6NB	chr1:34981525-34985347	60.7665
XLOC_001624	ZMYM6	chr1:34986165-35031968	4.83873
XLOC_001625	-	chr1:35176394-35181881	25.5914
XLOC_001626	SFPQ	chr1:35183599-35193142	79.5939
XLOC_001627	KIAA0319L	chr1:35433489-35557436	15.4908
XLOC_001628	PSMB2	chr1:35599540-35641844	60.6031
XLOC_001629	C1orf216	chr1:35713875-35719492	4.73143
XLOC_001630	CLSPN	chr1:35720496-35770117	1.2024
XLOC_001631	COL8A2	chr1:36095235-36125084	0.0448491
XLOC_001632	TRAPPC3	chr1:36136568-36180850	52.6704
XLOC_001633	EVA1B	chr1:36322029-36324154	15.6829
XLOC_001634	STK40	chr1:36339618-36385927	12.0327
XLOC_001635	LSM10	chr1:36393419-36397959	54.0979
XLOC_001636	OSCP1	chr1:36417905-36450485	1.60135
XLOC_001637	MRPS15	chr1:36455760-36464439	118.959
XLOC_001638	CSF3R	chr1:36466042-36483314	0.782175
XLOC_001639	GRIK3	chr1:36795526-37034243	0
XLOC_001640	LINC01137	chr1:37454878-37474443	6.99186
XLOC_001641	MEAF6	chr1:37489960-37514819	29.7168
XLOC_001642	MIR5581	chr1:37489960-37514819	0
XLOC_001643	SNIP1	chr1:37534448-37554344	5.44758
XLOC_001644	GNL2	chr1:37556918-37595985	43.8434
XLOC_001645	RSPO1	chr1:37611349-37634923	0
XLOC_001646	C1orf109	chr1:37681569-37691512	12.7471
XLOC_001647	EPHA10	chr1:37715973-37765152	0
XLOC_001648	YRDC	chr1:37793844-37809454	11.2253
XLOC_001649	MTF1	chr1:37809566-37859620	1.93718
XLOC_001650	INPP5B	chr1:37860696-37947057	6.58712
XLOC_001651	SF3A3	chr1:37956979-37990089	49.0178
XLOC_001652	FHL3	chr1:37996769-38005555	8.47495
XLOC_001653	POU3F1	chr1:38043850-38046778	0
XLOC_001654	LINC01343	chr1:38209033-38214767	0
XLOC_001655	RRAGC	chr1:38838196-38859823	15.4522
XLOC_001656	GJA9,MYCBP	chr1:38862489-38881626	7.63986
XLOC_001657	RHBDL2	chr1:38885805-38941830	0.306902
XLOC_001658	PPIEL	chr1:39491645-39559698	0.0527517
XLOC_001659	PABPC4	chr1:39560810-39576879	98.6005
XLOC_001660	SNORA55	chr1:39560810-39576879	0
XLOC_001661	HEYL	chr1:39622643-39639676	0.101379
XLOC_001662	NT5C1A	chr1:39659120-39672038	0
XLOC_001663	HPCAL4	chr1:39678647-39691710	0.012948
XLOC_001664	BMP8B	chr1:39738844-39788861	0
XLOC_001665	OXCT2	chr1:39738844-39788861	2.31705
XLOC_001666	TRIT1	chr1:39841030-39883505	7.91376
XLOC_001667	MYCL	chr1:39895423-39902015	4.39887
XLOC_001668	PPT1	chr1:40072709-40097470	26.9998
XLOC_001669	COL9A2	chr1:40300490-40317267	0.461489
XLOC_001670	RIMS3	chr1:40620679-40665652	0.415363
XLOC_001671	NFYC-AS1	chr1:40689079-40771606	0.610715
XLOC_001672	CITED4	chr1:40861055-40862346	5.10194
XLOC_001673	SLFNL1	chr1:41014589-41242159	0.355707
XLOC_001674	SCMH1	chr1:41014589-41242159	7.76898
XLOC_001675	EDN2	chr1:41478774-41484683	0.0709827
XLOC_001676	HIVEP3	chr1:41506364-42035925	1.57879
XLOC_001677	GUCA2A	chr1:42162690-42164724	0
XLOC_001678	FOXJ3	chr1:42176538-42335877	9.10759
XLOC_001679	ZMYND12	chr1:42430329-42456267	3.00639
XLOC_001680	CLDN19	chr1:42731439-42740300	3.11679
XLOC_001681	P3H1	chr1:42746334-42767084	11.2452
XLOC_001682	SVBP	chr1:42807051-42844989	19.4493
XLOC_001683	SLC2A1	chr1:42925374-42983358	4.1715
XLOC_001684	EBNA1BP2	chr1:43164173-43254358	86.7978
XLOC_001685	MIR6733	chr1:43164173-43254358	0
XLOC_001686	CFAP57	chr1:43164173-43254358	11.9307
XLOC_001687	CFAP57	chr1:43164173-43254358	0.624098
XLOC_001688	C1orf210	chr1:43281885-43285848	2.1017
XLOC_001689	ELOVL1	chr1:43363396-43368074	64.4954
XLOC_001690	MIR6734	chr1:43363396-43368074	0
XLOC_001691	MED8	chr1:43383907-43389812	29.289
XLOC_001692	HYI	chr1:43389884-43454247	25.8779
XLOC_001693	KDM4A-AS1	chr1:43650125-43707341	0.735509
XLOC_001694	LOC101929592	chr1:43707532-43931165	0
XLOC_001695	SLC6A9	chr1:43991607-44031492	0.0224002
XLOC_001696	ERI3	chr1:44221069-44355279	53.5066
XLOC_001697	ERI3-IT1	chr1:44221069-44355279	0
XLOC_001698	TMEM53	chr1:44653246-44674608	9.49271
XLOC_001699	RNU5F-1	chr1:44674721-44725591	0
XLOC_001700	RNU5D-1	chr1:44731068-44731168	0
XLOC_001701	BEST4	chr1:44783584-44787754	0.740898
XLOC_001702	TCTEX1D4	chr1:44800363-44807285	0.0683567
XLOC_001703	PTCH2	chr1:44819843-44842944	1.58938
XLOC_001704	EIF2B3	chr1:44850521-44986722	21.9028
XLOC_001705	HECTD3	chr1:45002547-45011355	13.4699
XLOC_001706	ZSWIM5	chr1:45016393-45206578	4.24789
XLOC_001707	MUTYH	chr1:45329241-45491168	9.1433
XLOC_001708	TESK2	chr1:45329241-45491168	3.44883
XLOC_001709	CCDC163P	chr1:45493925-45500079	2.44146
XLOC_001710	PRDX1	chr1:45500183-45522890	1487.7
XLOC_001711	CCDC17	chr1:45620043-45624059	0.274312
XLOC_001712	GPBP1L1	chr1:45627303-45687109	33.1309
XLOC_001713	RPS15AP10	chr1:45627303-45687109	0
XLOC_001714	IPP	chr1:45688174-45750813	6.12652
XLOC_001715	PIK3R3	chr1:46040058-46185962	4.12061
XLOC_001716	POMGNT1	chr1:46188680-46221555	27.6208
XLOC_001717	LRRC41	chr1:46247694-46303366	23.0136
XLOC_001718	LINC01398	chr1:46446672-46449704	0
XLOC_001719	KNCN	chr1:46538695-46604294	0
XLOC_001720	MKNK1	chr1:46538695-46604294	13.6176
XLOC_001721	MOB3C	chr1:46607714-46616891	4.88749
XLOC_001722	ATPAF1	chr1:46632736-46668427	25.2959
XLOC_001723	EFCAB14	chr1:46674035-46719118	18.8357
XLOC_001724	CYP4Z2P	chr1:46843094-46900475	0.0392966
XLOC_001725	CYP4A11	chr1:46929171-46941508	64.7872
XLOC_001726	PDZK1IP1	chr1:47183588-47190099	0.974794
XLOC_001727	TAL1	chr1:47216289-47232335	0.0751876
XLOC_001728	STIL	chr1:47250138-47314147	1.81434
XLOC_001729	LINC01389	chr1:47380795-47440692	1.41705
XLOC_001730	FOXD2-AS1	chr1:47380795-47440692	1.88527
XLOC_001731	-	chr1:47506260-47508181	7.55108
XLOC_001732	TRABD2B	chr1:47760527-47997335	0.120835
XLOC_001733	SKINTL	chr1:48101714-48182428	0
XLOC_001734	SPATA6	chr1:48295371-48472208	0.114071
XLOC_001735	AGBL4	chr1:48532854-50023954	0
XLOC_001736	BEND5	chr1:48532854-50023954	0
XLOC_001737	AGBL4-IT1	chr1:48532854-50023954	0
XLOC_001738	DMRTA2	chr1:50417550-50423447	0.029705
XLOC_001739	FAF1	chr1:50438067-50960264	34.794
XLOC_001740	TTC39A	chr1:51287257-51345116	7.51395
XLOC_001741	EPS15	chr1:51354262-51519323	13.8902
XLOC_001742	NRD1	chr1:51616873-51878937	85.7935
XLOC_001743	RAB3B	chr1:51907955-51990764	1.64348
XLOC_001744	KTI12,TXNDC12	chr1:52020131-52056171	58.1885
XLOC_001745	CC2D1B	chr1:52142093-52366605	6.51287
XLOC_001746	ORC1	chr1:52372414-52404471	3.11412
XLOC_001747	ZCCHC11	chr1:52423253-52553090	11.6062
XLOC_001748	COA7	chr1:52684447-52698366	27.7008
XLOC_001749	ECHDC2	chr1:52895909-52921774	39.8054
XLOC_001750	SLC1A7	chr1:53087178-53142632	0
XLOC_001751	C1orf123	chr1:53196428-53220639	28.3575
XLOC_001752	MAGOH	chr1:53226891-53328149	102.556
XLOC_001753	LRP8	chr1:53226891-53328149	0.21688
XLOC_001754	SLC25A3P1	chr1:53438369-53440020	0
XLOC_001755	GLIS1	chr1:53506232-53734204	0.095272
XLOC_001756	NDC1	chr1:53765460-53838552	11.1015
XLOC_001757	YIPF1	chr1:53851718-53889814	23.2302
XLOC_001758	HSPB11	chr1:53921554-53946293	55.0067
XLOC_001759	LDLRAD1	chr1:54007297-54018186	1.31483
XLOC_001760	TMEM59	chr1:54026680-54112519	111.12
XLOC_001761	CDCP2	chr1:54138994-54153006	0
XLOC_001762	CYB5RL	chr1:54169722-54200073	2.12855
XLOC_001763	SSBP3	chr1:54225430-54406395	17.4053
XLOC_001764	FAM151A	chr1:54548133-54634744	6.67621
XLOC_001765	PARS2	chr1:54756897-54764553	4.47668
XLOC_001766	TTC22	chr1:54779764-54801424	6.58339
XLOC_001767	DHCR24	chr1:54849626-54887248	167.388
XLOC_001768	USP24	chr1:55066358-55215366	6.62742
XLOC_001769	PPAP2B	chr1:56494746-56579584	27.9
XLOC_001770	C1orf168	chr1:56718803-56819696	0.819562
XLOC_001771	C8B	chr1:56929209-56967991	80.4886
XLOC_001772	DAB1	chr1:56997905-58250539	0.0871287
XLOC_001773	OMA1	chr1:58480718-58546799	20.3918
XLOC_001774	TACSTD2	chr1:58575422-58577494	0.155097
XLOC_001775	MYSM1	chr1:58654738-58700075	3.55178
XLOC_001776	JUN	chr1:58780790-58784113	71.8741
XLOC_001777	LINC01135	chr1:58785150-58903864	0.608615
XLOC_001778	HSD52	chr1:59131935-59146807	0
XLOC_001779	MIR4711	chr1:59296952-59788829	0
XLOC_001780	CYP2J2	chr1:59893307-59926812	58.7615
XLOC_001781	C1orf87	chr1:59990393-60073770	0
XLOC_001782	LOC101926964	chr1:60659630-60825584	0.0246079
XLOC_001783	NFIA-AS2	chr1:60940243-60970776	0
XLOC_001784	NFIA-AS1	chr1:61077273-61462790	0
XLOC_001785	TM2D1	chr1:61681044-61725423	17.3909
XLOC_001786	MIR3116-2	chr1:61742476-62163919	0
XLOC_001787	KANK4	chr1:62236164-62319412	0.0287751
XLOC_001788	DOCK7	chr1:62454725-62688899	6.39724
XLOC_001789	LINC00466	chr1:63159082-63317230	0
XLOC_001790	FOXD3-AS1	chr1:63320883-63325126	0.255509
XLOC_001791	MIR6068	chr1:63326924-63326984	0
XLOC_001792	ITGB3BP	chr1:63440769-63523273	21.8321
XLOC_001793	ROR1-AS1	chr1:63774018-64181496	0
XLOC_001794	JAK1	chr1:64745094-64966504	37.8255
XLOC_001795	LINC01359	chr1:64979576-65002476	0
XLOC_001796	MIR3671	chr1:65057754-65057842	0
XLOC_001797	MIR101-1	chr1:65058433-65058508	0
XLOC_001798	LOC101927139	chr1:65792509-66374579	0
XLOC_001799	INSL5	chr1:66797740-66801259	0
XLOC_001800	WDR78	chr1:66812885-66924887	0.0653767
XLOC_001801	SLC35D1	chr1:66999331-67054397	13.5916
XLOC_001802	C1orf141	chr1:67092175-67134971	0
XLOC_001803	SERBP1	chr1:67407809-67430440	92.4887
XLOC_001804	GNG12	chr1:67701465-68232601	12.4527
XLOC_001805	DIRAS3	chr1:67701465-68232601	0.242374
XLOC_001806	WLS	chr1:67701465-68232601	105.421
XLOC_001807	MIR1262	chr1:67701465-68232601	0
XLOC_001808	RPE65	chr1:68428823-68449959	0
XLOC_001809	DEPDC1	chr1:68474151-68538627	4.11196
XLOC_001810	LRRC40	chr1:70144801-70205678	9.63294
XLOC_001811	ANKRD13C	chr1:70259001-70354734	4.21494
XLOC_001812	PTGER3	chr1:70852352-71081289	0.0307346
XLOC_001813	ZRANB2	chr1:70852352-71081289	31.8236
XLOC_001814	MIR186	chr1:70852352-71081289	0
XLOC_001815	NEGR1	chr1:71402941-72282594	0.00986999
XLOC_001816	NEGR1-IT1	chr1:71402941-72282594	0
XLOC_001817	LRRIQ3	chr1:74026017-74198187	0.191474
XLOC_001818	ERICH3	chr1:74568110-74673738	0.0285774
XLOC_001819	CRYZ	chr1:74705487-74767290	108.583
XLOC_001820	SLC44A5	chr1:75202130-75611114	6.19849
XLOC_001821	DLSTP1	chr1:75724346-75763678	0.10021
XLOC_001822	ASB17	chr1:75918872-75932431	0
XLOC_001823	PIGK	chr1:77088981-77219447	9.9471
XLOC_001824	ZZZ3	chr1:77562415-77683427	8.68178
XLOC_001825	USP33	chr1:77695912-77759879	12.0598
XLOC_001826	NEXN-AS1	chr1:77881347-78021014	0
XLOC_001827	FUBP1	chr1:77881347-78021014	36.7901
XLOC_001828	-	chr1:78139993-78143709	1.49056
XLOC_001829	ADGRL4	chr1:78889763-79006810	0.658211
XLOC_001830	LOC101927434	chr1:81513879-81557702	0
XLOC_001831	LINC01361	chr1:82973882-82986208	0.0685627
XLOC_001832	LOC101927587	chr1:83575788-83860996	0.0456371
XLOC_001833	LOC101927560	chr1:83575788-83860996	0.441128
XLOC_001834	TTLL7	chr1:83865129-83999150	1.62624
XLOC_001835	UOX	chr1:84364957-84397893	0.0748705
XLOC_001836	GNG5	chr1:84479236-84574480	219.754
XLOC_001837	CTBS	chr1:84479236-84574480	19.8292
XLOC_001838	LINC01461	chr1:84597963-84621031	0.603181
XLOC_001839	LINC01555	chr1:84628229-84635020	0.0615276
XLOC_001840	SSX2IP	chr1:84643706-84690557	20.9593
XLOC_001841	LPAR3	chr1:84813402-84893213	0
XLOC_001842	MCOLN2	chr1:84925582-84997122	0.231809
XLOC_001843	MCOLN3	chr1:85018081-85048540	0.0665172
XLOC_001844	SYDE2	chr1:85157672-85201045	0.975091
XLOC_001845	C1orf52	chr1:85249953-85259672	5.4352
XLOC_001846	BCL10	chr1:85265775-85278088	4.33959
XLOC_001847	DDAH1	chr1:85318480-85578363	36.6902
XLOC_001848	ZNHIT6	chr1:85649422-85708433	3.87267
XLOC_001849	COL24A1	chr1:85729169-86156438	1.2621
XLOC_001850	ODF2L	chr1:86346823-86396342	0.12106
XLOC_001851	MIR7856	chr1:86346823-86396342	0
XLOC_001852	2019-09-15	chr1:86862444-86914424	133.854
XLOC_001853	LINC01364	chr1:87353525-87371655	0
XLOC_001854	PKN2-AS1	chr1:88537512-88836255	0
XLOC_001855	GTF2B	chr1:88852637-88891618	33.4615
XLOC_001856	CCBL2,RBMXL1	chr1:88935772-88992960	25.4553
XLOC_001857	GBP3	chr1:89006676-89022866	29.1245
XLOC_001858	GBP1	chr1:89052303-89065360	18.3736
XLOC_001859	GBP2	chr1:89103078-89126159	97.5687
XLOC_001860	GBP4,GBP7	chr1:89131750-89199101	25.3124
XLOC_001861	GBP5	chr1:89258950-89272861	2.67037
XLOC_001862	LOC729930	chr1:89289257-89290362	0
XLOC_001863	FLJ27354	chr1:89624848-89632894	0
XLOC_001864	GEMIN8P4	chr1:89993264-89994966	3.26931
XLOC_001865	BARHL2	chr1:90712021-90717237	0
XLOC_001866	-	chr1:90783064-90786238	32.6746
XLOC_001867	-	chr1:90830597-90851668	2.39323
XLOC_001868	ZNF644	chr1:90915299-91022255	12.5823
XLOC_001869	HFM1	chr1:91260765-91404869	0.0474729
XLOC_001870	TGFBR3	chr1:91680342-91906002	1.45633
XLOC_001871	SETSIP	chr1:92074435-92075472	0
XLOC_001872	GLMN	chr1:92245820-92441932	8.53108
XLOC_001873	RPAP2	chr1:92245820-92441932	0.677019
XLOC_001874	GFI1	chr1:92473152-92486876	3.40014
XLOC_001875	EVI5	chr1:92508694-92792404	3.92655
XLOC_001876	FAM69A	chr1:92832036-92961522	25.2014
XLOC_001877	TMED5	chr1:93149741-93180689	42.8869
XLOC_001878	LOC100131564	chr1:93310108-93345811	2.5749
XLOC_001879	BCAR3	chr1:93561740-93847150	12.4272
XLOC_001880	DNTTIP2	chr1:93869457-93879206	38.3154
XLOC_001881	GCLM	chr1:93885199-93909598	60.7122
XLOC_001882	ABCA4	chr1:93992837-94121149	3.1244
XLOC_001883	ARHGAP29	chr1:94168435-94247712	5.64984
XLOC_001884	F3	chr1:94529175-94541857	1.4405
XLOC_001885	-	chr1:94620673-94624618	0.578974
XLOC_001886	LINC01057	chr1:94657532-94820281	1.9294
XLOC_001887	MIR378G	chr1:94657532-94820281	0
XLOC_001888	CNN3	chr1:94896932-94927223	104.696
XLOC_001889	ALG14	chr1:94982722-95072951	23.6248
XLOC_001890	LOC101928118	chr1:95092516-95247284	0
XLOC_001891	LOC101928241	chr1:96254068-96374125	0
XLOC_001892	DPYD	chr1:97077743-97921059	20.6066
XLOC_001893	MIR137,MIR137HG	chr1:97987999-98049693	0
XLOC_001894	MIR2682	chr1:97987999-98049693	0
XLOC_001895	LPPR5	chr1:98890244-99148852	0
XLOC_001896	LOC101928270	chr1:99472419-99487804	0
XLOC_001897	MIR548N	chr1:99516983-99765793	0
XLOC_001898	FRRS1	chr1:99516983-99765793	10.9147
XLOC_001899	SASS6	chr1:100083545-100133095	1.98514
XLOC_001900	LRRC39	chr1:100133149-100178273	1.79554
XLOC_001901	DBT	chr1:100186921-100249853	3.03299
XLOC_001902	RTCA-AS1	chr1:100260163-100292769	1.42067
XLOC_001903	LINC01349	chr1:100627049-100647004	0
XLOC_001904	EXTL2	chr1:100872371-100895315	6.97169
XLOC_001905	DPH5	chr1:100989624-101025809	28.8585
XLOC_001906	LOC101928370	chr1:101234872-101236528	0.814034
XLOC_001907	OLFM3	chr1:101802566-101997234	0.0144628
XLOC_001908	COL11A1	chr1:102876466-103108496	0
XLOC_001909	LOC101928436	chr1:103418078-103525483	0
XLOC_001910	AMY1A	chr1:103687417-103696451	0
XLOC_001911	LOC101928476	chr1:105589693-105618935	0
XLOC_001912	VAV3	chr1:107571159-107994607	2.15498
XLOC_001913	SLC25A24	chr1:108134721-108200358	1.03542
XLOC_001914	NBPF4	chr1:108223340-108244081	0
XLOC_001915	HENMT1	chr1:108648287-108661526	0.224198
XLOC_001916	AKNAD1	chr1:108815897-108858524	0
XLOC_001917	CLCC1	chr1:108876980-108963499	10.9605
XLOC_001918	WDR47	chr1:108970215-109042228	2.30677
XLOC_001919	TAF13	chr1:109064202-109078578	25.1454
XLOC_001920	C1orf194	chr1:109105950-109113857	0
XLOC_001921	PSRC1	chr1:109279553-109283168	3.40438
XLOC_001922	MYBPHL	chr1:109292364-109307041	0.0492797
XLOC_001923	SORT1	chr1:109309565-109397941	10.354
XLOC_001924	PSMA5	chr1:109399030-109426486	54.0826
XLOC_001925	AMIGO1	chr1:109504181-109509714	3.60202
XLOC_001926	GNAT2	chr1:109603266-109613083	0.0940919
XLOC_001927	GSTM3	chr1:109733931-109741038	5.35362
XLOC_001928	EPS8L3	chr1:109750079-109764022	4.95307
XLOC_001929	ALX3	chr1:110060374-110070700	0.884407
XLOC_001930	KCNC4-AS1	chr1:110208450-110209987	0
XLOC_001931	LOC440600	chr1:110286375-110339171	0.0241014
XLOC_001932	SLC16A4	chr1:110362850-110391082	0.128712
XLOC_001933	LAMTOR5	chr1:110401254-110416274	115.23
XLOC_001934	LOC440602	chr1:110480765-110491269	0
XLOC_001935	KCNA10	chr1:110517216-110519175	0
XLOC_001936	KCNA2	chr1:110593579-110631474	0
XLOC_001937	KCNA3	chr1:110653560-110675033	0.171693
XLOC_001938	LRIF1	chr1:110947189-110963944	10.6416
XLOC_001939	DRAM2	chr1:111117331-111204598	32.2906
XLOC_001940	DENND2D	chr1:111117331-111204598	2.39461
XLOC_001941	PGCP1	chr1:111384518-111389851	0
XLOC_001942	OVGP1	chr1:111414314-111427777	6.79919
XLOC_001943	WDR77	chr1:111439889-111461903	16.9293
XLOC_001944	ADORA3,TMIGD3	chr1:111483347-111564003	1.98566
XLOC_001945	LINC01160	chr1:111599006-111608318	0.304947
XLOC_001946	FAM212B	chr1:111722063-111767577	1.21581
XLOC_001947	LOC101928718	chr1:111722063-111767577	0.0659621
XLOC_001948	KCND3	chr1:111775831-111989155	1.07945
XLOC_001949	KCND3-IT1	chr1:111775831-111989155	0
XLOC_001950	MIR4256	chr1:112461769-112461833	0
XLOC_001951	ST7L	chr1:112523518-112619418	4.94264
XLOC_001952	RHOC	chr1:112701126-112707403	176.6
XLOC_001953	PPM1J	chr1:112709993-112715328	0.396377
XLOC_001954	LINC01356	chr1:112820168-112850643	0
XLOC_001955	SLC16A1	chr1:112911847-112956353	44.6383
XLOC_001956	LOC100996251	chr1:113011686-113073102	0.0482334
XLOC_001957	LOC643441	chr1:113196780-113206253	0
XLOC_001958	PHTF1	chr1:113697201-113759837	3.05458
XLOC_001959	RSBN1	chr1:113761831-113812476	2.89716
XLOC_001960	PTPN22	chr1:113812611-113905124	0.388579
XLOC_001961	BCL2L15	chr1:113812611-113905124	0.0695251
XLOC_001962	AP4B1	chr1:113812611-113905124	5.18742
XLOC_001963	HIPK1-AS1	chr1:113924000-113977869	0.8932
XLOC_001964	SYT6	chr1:114089291-114153850	0.0503919
XLOC_001965	TRIM33	chr1:114392775-114511160	6.7591
XLOC_001966	BCAS2	chr1:114567559-114581644	46.9652
XLOC_001967	DENND2C	chr1:114582852-114670111	4.86775
XLOC_001968	AMPD1	chr1:114673098-114695618	0.0250094
XLOC_001969	CSDE1,NRAS	chr1:114704463-114758050	171.48
XLOC_001970	SIKE1	chr1:114769483-114780687	6.80197
XLOC_001971	TSPAN2	chr1:115048010-115089500	0
XLOC_001972	NGF	chr1:115285915-115338236	0
XLOC_001973	CASQ2	chr1:115700004-115768805	0.0221804
XLOC_001974	NHLH2	chr1:115836377-115841126	0
XLOC_001975	LOC101928977	chr1:115919375-116070054	0
XLOC_001976	ATP1A1-AS1	chr1:116373172-116418622	2.00365
XLOC_001977	LOC101929023	chr1:116423723-116478826	0
XLOC_001978	CD58	chr1:116514533-116571093	15.9678
XLOC_001979	MIR548AC	chr1:116514533-116571093	0
XLOC_001980	IGSF3	chr1:116574397-116667755	4.86548
XLOC_001981	LOC101929099	chr1:117001749-117059490	0.29465
XLOC_001982	TRIM45	chr1:117111054-117121789	2.83162
XLOC_001983	VTCN1	chr1:117143586-117210960	0.232551
XLOC_001984	LOC100996263	chr1:117596831-117605770	0
XLOC_001985	GDAP2	chr1:117862920-117929679	3.12294
XLOC_001986	SPAG17	chr1:117929748-118185225	0.0127808
XLOC_001987	TBX15	chr1:118883042-119001511	12.8373
XLOC_001988	WARS2	chr1:119031215-119275973	9.9703
XLOC_001989	-	chr1:119317353-119394130	1.48628
XLOC_001990	ZNF697	chr1:119588430-119648186	4.81033
XLOC_001991	LINC00622	chr1:119588430-119648186	1.57562
XLOC_001992	HMGCS2	chr1:119747995-119780079	82.2276
XLOC_001993	REG4	chr1:119794017-119811580	0
XLOC_001994	NBPF7	chr1:119834764-119844880	0
XLOC_001995	ADAM30	chr1:119893532-119896524	0
XLOC_001996	NOTCH2	chr1:119911552-120069703	9.8689
XLOC_001997	SEC22B	chr1:120155941-120176521	50.2299
XLOC_001998	-	chr1:120256193-120342356	3.40713
XLOC_001999	PFN1P2	chr1:120417618-120467844	0.516415
[truncated: 28,501 more rows]

## Sheet: Sorafenib-resistant patient 2
Sorafenib-resistant HCC patient 2
XLOC_000001	DDX11L1	chr1:11873-195762	0
XLOC_000002	MIR1302-10	chr1:11873-195762	0
XLOC_000003	OR4F5	chr1:11873-195762	0
XLOC_000004	FAM87B	chr1:817370-819834	0.0796438
XLOC_000005	-	chr1:824443-826012	0.987325
XLOC_000006	LINC01128	chr1:827578-859446	5.09909
XLOC_000007	SAMD11	chr1:925740-959299	0.0390755
XLOC_000008	KLHL17	chr1:960586-965752	3.90275
XLOC_000009	PLEKHN1	chr1:966496-982117	0.260556
XLOC_000010	ISG15	chr1:1013466-1014539	55.9977
XLOC_000011	AGRN	chr1:1020122-1056119	23.007
XLOC_000012	-	chr1:1060357-1066375	2.42514
XLOC_000013	LINC01342	chr1:1137016-1144054	0
XLOC_000014	MIR200B	chr1:1167103-1167198	0
XLOC_000015	MIR200A	chr1:1167862-1167952	0
XLOC_000016	MIR429	chr1:1169004-1169087	0
XLOC_000017	TTLL10	chr1:1173905-1197933	0.0433123
XLOC_000018	B3GALT6	chr1:1232248-1235040	19.5991
XLOC_000019	-	chr1:1274017-1279389	4.33129
XLOC_000020	SCNN1D	chr1:1280435-1292029	8.16794
XLOC_000021	PUSL1	chr1:1308613-1324687	12.0599
XLOC_000022	CPTP	chr1:1324762-1328896	19.101
XLOC_000023	TAS1R3	chr1:1331345-1334464	0.103546
XLOC_000024	LOC148413	chr1:1385710-1407967	11.7735
XLOC_000025	TMEM88B	chr1:1426127-1427787	0
XLOC_000026	VWA1	chr1:1429070-1445229	62.4219
XLOC_000027	ATAD3B,ATAD3C	chr1:1449688-1496202	12.2234
XLOC_000028	ATAD3A	chr1:1512142-1534687	15.2831
XLOC_000029	MIB2	chr1:1613605-1630610	18.4724
XLOC_000030	MMP23B	chr1:1632180-1634654	0.185872
XLOC_000031	MMP23A	chr1:1699938-1701808	0
XLOC_000032	CALML6	chr1:1914826-1917294	0.888354
XLOC_000033	GABRD	chr1:2019328-2030753	1.29588
XLOC_000034	PRKCZ	chr1:2050469-2212720	2.52506
XLOC_000035	SKI	chr1:2228694-2310213	8.59805
XLOC_000036	RER1	chr1:2391774-2412571	16.273
XLOC_000037	PLCH2	chr1:2467458-2505530	0.181786
XLOC_000038	TNFRSF14	chr1:2549919-2565622	5.55449
XLOC_000039	LOC100996583	chr1:2566534-2584534	0
XLOC_000040	FAM213B	chr1:2586459-2633042	3.36072
XLOC_000041	ACTRT2	chr1:3021481-3022903	0
XLOC_000042	PRDM16	chr1:3069177-3438621	0.0203212
XLOC_000043	MIR4251	chr1:3069177-3438621	0
XLOC_000044	ARHGEF16	chr1:3454582-3481113	0.22828
[truncated: 30,464 more rows]

## Sheet: Sorafenib-resistant patient 3
Sorafenib-resistant HCC patient 3
[truncated: 30,350 more rows]
