# Supplementary material for: RNA m6A methylation regulates sorafenib resistance in liver cancer through FOXO3‐mediated autophagy
Source: EMBO J. 2020 May 5;39(12):e103181. doi: 10.15252/embj.2019103181 (PMC7298296; doi:10.15252/embj.2019103181)
Supplement: Supplementary file 4 — Table EV3 [file EMBJ-39-e103181-s004.xlsx]

## Sheet: Legend
Table EV3: RNA-seq of HCC-PDX tumors

## Sheet: HCC-PDX 1
HCC PDX 1
test_id	gene_id	gene	locus	value_1
XLOC_000001	XLOC_000001	DDX11L1	chr1:11873-199868	0
XLOC_000002	XLOC_000002	MIR1302-10	chr1:11873-199868	0
XLOC_000003	XLOC_000003	OR4F5	chr1:11873-199868	0
XLOC_000004	XLOC_000004	FAM87B	chr1:817370-819834	0.119248
XLOC_000005	XLOC_000005	LINC01128	chr1:827590-859446	1.29533
XLOC_000006	XLOC_000006	SAMD11	chr1:925740-959299	0.0915532
XLOC_000007	XLOC_000007	KLHL17,PLEKHN1	chr1:960586-982117	2.39582
XLOC_000008	XLOC_000008	ISG15	chr1:1013466-1014539	284.407
XLOC_000009	XLOC_000009	AGRN	chr1:1020082-1056119	19.6892
XLOC_000010	XLOC_000010	-	chr1:1061268-1067367	2.60897
XLOC_000011	XLOC_000011	LINC01342	chr1:1131431-1158523	0
XLOC_000012	XLOC_000012	LINC01342	chr1:1131431-1158523	0
XLOC_000013	XLOC_000013	MIR200B	chr1:1167103-1167198	0
XLOC_000014	XLOC_000014	MIR200A,MIR429	chr1:1167862-1170337	0
XLOC_000015	XLOC_000015	TTLL10	chr1:1173905-1197933	0
XLOC_000016	XLOC_000016	B3GALT6	chr1:1232248-1235040	10.8623
XLOC_000017	XLOC_000017	-	chr1:1274042-1279393	1.59322
XLOC_000018	XLOC_000018	SCNN1D	chr1:1280435-1292029	3.18583
XLOC_000019	XLOC_000019	PUSL1	chr1:1308613-1324687	4.29971
XLOC_000020	XLOC_000020	CPTP	chr1:1324762-1328896	25.247
XLOC_000021	XLOC_000021	TAS1R3	chr1:1331345-1334464	0.221788
XLOC_000022	XLOC_000022	MXRA8	chr1:1352688-1363541	1.75923
XLOC_000023	XLOC_000023	LOC148413	chr1:1385710-1407313	12.685
XLOC_000024	XLOC_000024	TMEM88B	chr1:1426127-1427787	0
XLOC_000025	XLOC_000025	VWA1	chr1:1428196-1442882	21.0388
XLOC_000026	XLOC_000026	ATAD3B,ATAD3C	chr1:1449688-1496202	10.3272
XLOC_000027	XLOC_000027	ATAD3A	chr1:1512142-1534687	13.7671
XLOC_000028	XLOC_000028	MIB2	chr1:1613389-1630610	12.2935
XLOC_000029	XLOC_000029	MMP23B	chr1:1632180-1634654	0.218655
XLOC_000030	XLOC_000030	MMP23A	chr1:1699938-1701808	0
XLOC_000031	XLOC_000031	CALML6	chr1:1914826-1917294	0.153582
XLOC_000032	XLOC_000032	GABRD	chr1:2019328-2030753	1.5414
XLOC_000033	XLOC_000033	PRKCZ	chr1:2050469-2213238	7.23931
XLOC_000034	XLOC_000034	SKI	chr1:2228694-2310213	12.1661
XLOC_000035	XLOC_000035	RER1	chr1:2321252-2412571	38.1218
XLOC_000036	XLOC_000036	PLCH2	chr1:2467458-2505530	0.254748
XLOC_000037	XLOC_000037	TNFRSF14	chr1:2549654-2565622	20.1783
XLOC_000038	XLOC_000038	LOC100996583	chr1:2566534-2584534	0.628441
XLOC_000039	XLOC_000039	FAM213B	chr1:2586459-2633042	11.4645
XLOC_000040	XLOC_000040	ACTRT2	chr1:3021481-3022903	0
XLOC_000041	XLOC_000041	PRDM16	chr1:3069177-3438621	0
XLOC_000042	XLOC_000042	MIR4251	chr1:3069177-3438621	0
XLOC_000043	XLOC_000043	ARHGEF16	chr1:3454582-3481113	0.54068
XLOC_000044	XLOC_000044	TPRG1L	chr1:3624991-3630130	34.0564
XLOC_000045	XLOC_000045	TP73	chr1:3652564-3747373	1.32014
XLOC_000046	XLOC_000046	CCDC27	chr1:3752400-3771645	0
XLOC_000047	XLOC_000047	SMIM1	chr1:3772691-3776711	8.7518
XLOC_000048	XLOC_000048	DFFB	chr1:3811806-3885429	1.95858
XLOC_000049	XLOC_000049	LINC01134	chr1:3900403-3915447	0.480296
XLOC_000050	XLOC_000050	LINC01346	chr1:3940611-3952583	0
XLOC_000051	XLOC_000051	LOC284661	chr1:4412050-4424684	0
XLOC_000052	XLOC_000052	AJAP1	chr1:4655044-4783791	0
XLOC_000053	XLOC_000053	MIR4417	chr1:5564070-5564143	0
XLOC_000054	XLOC_000054	KCNAB2	chr1:5862807-6101193	3.66423
XLOC_000055	XLOC_000055	RNF207	chr1:6204839-6235984	4.05099
XLOC_000056	XLOC_000056	LINC00337	chr1:6236239-6239442	0.521123
XLOC_000057	XLOC_000057	HES3	chr1:6244191-6245578	0
XLOC_000058	XLOC_000058	ESPN	chr1:6424787-6460944	33.8645
XLOC_000059	XLOC_000059	TAS1R1	chr1:6555277-6579757	0.0404455
XLOC_000060	XLOC_000060	ZBTB48	chr1:6579990-6589334	6.83982
XLOC_000061	XLOC_000061	PHF13	chr1:6613695-6624033	4.08407
XLOC_000062	XLOC_000062	THAP3	chr1:6624864-6701906	3.47075
XLOC_000063	XLOC_000063	LOC100505887	chr1:6724744-6730012	0
XLOC_000064	XLOC_000064	CAMTA1	chr1:6785323-7769706	48.0901
XLOC_000065	XLOC_000065	VAMP3	chr1:7771268-7781432	33.2657
XLOC_000066	XLOC_000066	PER3	chr1:7784300-7845182	8.06737
XLOC_000067	XLOC_000067	PARK7	chr1:7961653-7985282	301.261
XLOC_000068	XLOC_000068	LOC102724539	chr1:8208671-8215208	0
XLOC_000069	XLOC_000069	SLC45A1	chr1:8318084-8344167	0.201489
XLOC_000070	XLOC_000070	LOC102724552	chr1:8352401-8817640	0.308065
XLOC_000071	XLOC_000071	ENO1-AS1	chr1:8860999-8879884	0.354513
XLOC_000072	XLOC_000072	CA6	chr1:8945833-8975089	0
XLOC_000073	XLOC_000073	H6PD	chr1:9234803-9271335	49.4157
XLOC_000074	XLOC_000074	SPSB1	chr1:9292881-9369531	20.1692
XLOC_000075	XLOC_000075	SLC25A33	chr1:9539468-9582773	29.5113
XLOC_000076	XLOC_000076	TMEM201	chr1:9588873-9614877	3.81916
XLOC_000077	XLOC_000077	PIK3CD	chr1:9651731-9824526	1.99047
XLOC_000078	XLOC_000078	NMNAT1	chr1:9926305-9985498	3.57462
XLOC_000079	XLOC_000079	MIR5697	chr1:9926305-9985498	0
XLOC_000080	XLOC_000080	RBP7	chr1:9997196-10016020	15.7104
XLOC_000081	XLOC_000081	UBE4B	chr1:10032982-10181238	8.66766
XLOC_000082	XLOC_000082	KIF1B	chr1:10210622-10381603	8.84207
XLOC_000083	XLOC_000083	MIR1273D	chr1:10210622-10381603	0
XLOC_000084	XLOC_000084	RNU6-8	chr1:10210622-10381603	0.140674
XLOC_000085	XLOC_000085	PGD	chr1:10398991-10420511	47.2546
XLOC_000086	XLOC_000086	APITD1,APITD1-CORT,CORT	chr1:10430101-10452003	8.11829
XLOC_000087	XLOC_000087	PEX14	chr1:10474945-10630761	14.1298
XLOC_000088	XLOC_000088	TARDBP	chr1:11012621-11025643	46.7436
XLOC_000089	XLOC_000089	MTOR-AS1	chr1:11106530-11262551	0
XLOC_000090	XLOC_000090	ANGPTL7	chr1:11106530-11262551	0
XLOC_000091	XLOC_000091	UBIAD1	chr1:11273197-11288434	6.43455
XLOC_000092	XLOC_000092	-	chr1:11293594-11295818	0.91208
XLOC_000093	XLOC_000093	PTCHD2	chr1:11479237-11537583	0
XLOC_000094	XLOC_000094	LOC101929181	chr1:11609530-11613354	0
XLOC_000095	XLOC_000095	FBXO44	chr1:11648360-11663327	8.18088
XLOC_000096	XLOC_000096	FBXO6	chr1:11664092-11674352	18.454
XLOC_000097	XLOC_000097	DRAXIN	chr1:11691723-11720279	0
XLOC_000098	XLOC_000098	AGTRAP	chr1:11736084-11750771	22.4667
XLOC_000099	XLOC_000099	C1orf167	chr1:11762192-11847783	0.0152033
XLOC_000100	XLOC_000100	CLCN6	chr1:11762192-11847783	5.59691
XLOC_000101	XLOC_000101	RNU5E-1	chr1:11908153-11908272	0
XLOC_000102	XLOC_000102	PLOD1	chr1:11934666-11975542	33.3409
XLOC_000103	XLOC_000103	MFN2	chr1:11980180-12013515	30.7889
XLOC_000104	XLOC_000104	MIIP	chr1:12019241-12032049	12.9977
XLOC_000105	XLOC_000105	MIR6729	chr1:12019241-12032049	0
XLOC_000106	XLOC_000106	TNFRSF8	chr1:12063376-12144207	0.343296
XLOC_000107	XLOC_000107	TNFRSF1B	chr1:12166942-12209220	14.2006
XLOC_000108	XLOC_000108	MIR4632	chr1:12166942-12209220	0
XLOC_000109	XLOC_000109	VPS13D	chr1:12230038-12512048	3.4593
XLOC_000110	XLOC_000110	SNORA59B	chr1:12230038-12512048	0
XLOC_000111	XLOC_000111	AADACL4	chr1:12644546-12667086	0
XLOC_000112	XLOC_000112	AADACL3	chr1:12716114-12728759	0
XLOC_000113	XLOC_000113	C1orf158	chr1:12746185-12761169	0
XLOC_000114	XLOC_000114	PRAMEF12	chr1:12774847-12777905	0
XLOC_000115	XLOC_000115	PRAMEF1	chr1:12791396-12796628	0.0538054
XLOC_000116	XLOC_000116	PRAMEF2	chr1:12857085-12862171	2.61526
XLOC_000117	XLOC_000117	PRAMEF7	chr1:12916646-12920480	0.559401
XLOC_000118	XLOC_000118	HNRNPCL3	chr1:13061231-13062237	0
XLOC_000119	XLOC_000119	PRAMEF25	chr1:13073677-13078038	0
XLOC_000120	XLOC_000120	LOC645354	chr1:13127068-13132274	0
XLOC_000121	XLOC_000121	LOC101929983	chr1:13175280-13179132	0
XLOC_000122	XLOC_000122	PRAMEF5	chr1:13254197-13263435	0
XLOC_000123	XLOC_000123	LOC645382	chr1:13303538-13308907	2.08867
XLOC_000124	XLOC_000124	PRAMEF15	chr1:13315580-13322595	0.0419941
XLOC_000125	XLOC_000125	PRAMEF16	chr1:13389627-13392631	0
XLOC_000126	XLOC_000126	PRAMEF20	chr1:13410449-13421328	0
XLOC_000127	XLOC_000127	PDPN	chr1:13583756-13617957	0.307664
XLOC_000128	XLOC_000128	PRDM2	chr1:13700239-13825079	4.09115
XLOC_000129	XLOC_000129	KAZN	chr1:14598716-15152464	0.258972
XLOC_000130	XLOC_000130	TMEM51	chr1:15152531-15220478	1.43538
XLOC_000131	XLOC_000131	FHAD1	chr1:15247271-15398126	0.0351415
XLOC_000132	XLOC_000132	EFHD2	chr1:15409894-15430343	26.2843
XLOC_000133	XLOC_000133	CTRC	chr1:15438441-15446658	0
XLOC_000134	XLOC_000134	CELA2A	chr1:15456727-15472091	0
XLOC_000135	XLOC_000135	CELA2B	chr1:15476100-15524790	0
XLOC_000136	XLOC_000136	DNAJC16	chr1:15526812-15585110	4.75404
XLOC_000137	XLOC_000137	DDI2,RSC1A1	chr1:15617438-15669046	10.6901
XLOC_000138	XLOC_000138	PLEKHM2	chr1:15684331-15734769	9.19961
XLOC_000139	XLOC_000139	SLC25A34	chr1:15736313-15741392	0.933047
XLOC_000140	XLOC_000140	TMEM82	chr1:15742491-15747797	7.44029
XLOC_000141	XLOC_000141	FBLIM1	chr1:15756676-15786589	5.52534
XLOC_000142	XLOC_000142	SPEN	chr1:15819181-15940849	5.66647
XLOC_000143	XLOC_000143	MIR5096	chr1:15819181-15940849	0
XLOC_000144	XLOC_000144	C1orf64	chr1:16004235-16006695	0.932837
XLOC_000145	XLOC_000145	CLCNKA	chr1:16020563-16034050	1.34841
XLOC_000146	XLOC_000146	CLCNKB	chr1:16043735-16057326	0.0372718
XLOC_000147	XLOC_000147	SZRD1	chr1:16367029-16398148	35.4502
XLOC_000148	XLOC_000148	NECAP2	chr1:16440671-16460089	20.418
XLOC_000149	XLOC_000149	FAM231B	chr1:16538723-16540035	0
XLOC_000150	XLOC_000150	MIR3675	chr1:16548913-16548987	0
XLOC_000151	XLOC_000151	MST1P2	chr1:16642583-16651963	25.6497
XLOC_000152	XLOC_000152	FAM231C	chr1:16673002-16673657	0
XLOC_000153	XLOC_000153	MIR3675	chr1:16680301-16720157	0
XLOC_000154	XLOC_000154	RNU1-3	chr1:16740515-16740679	0
XLOC_000155	XLOC_000155	RNU1-3	chr1:16895979-16896143	0
XLOC_000156	XLOC_000156	CROCC	chr1:16914073-16972979	5.63898
XLOC_000157	XLOC_000157	PADI1	chr1:17205125-17246006	0
XLOC_000158	XLOC_000158	PADI3	chr1:17249097-17284232	0
XLOC_000159	XLOC_000159	MIR3972	chr1:17249097-17284232	0
XLOC_000160	XLOC_000160	PADI4	chr1:17308194-17364000	0
XLOC_000161	XLOC_000161	PADI6	chr1:17372195-17401699	0
XLOC_000162	XLOC_000162	ARHGEF10L	chr1:17517046-17697875	23.419
XLOC_000163	XLOC_000163	ACTL8	chr1:17755312-17827063	0
XLOC_000164	XLOC_000164	LOC101927876	chr1:18065656-18074411	0
XLOC_000165	XLOC_000165	IGSF21	chr1:18107745-18378483	1.55682
XLOC_000166	XLOC_000166	KLHDC7A	chr1:18480929-18485986	1.14002
XLOC_000167	XLOC_000167	PAX7	chr1:18631005-18748866	0
XLOC_000168	XLOC_000168	MRTO4	chr1:19214581-19261984	10.8142
XLOC_000169	XLOC_000169	PQLC2	chr1:19312245-19332680	9.2893
XLOC_000170	XLOC_000170	MINOS1,MINOS1-NBL1,NBL1	chr1:19596976-19658456	10.4307
XLOC_000171	XLOC_000171	RPS14P3	chr1:19596976-19658456	0.352612
XLOC_000172	XLOC_000172	HTR6	chr1:19665286-19680966	0
XLOC_000173	XLOC_000173	OTUD3	chr1:19882394-19912944	1.29774
XLOC_000174	XLOC_000174	PLA2G5	chr1:20070207-20091901	0.66403
XLOC_000175	XLOC_000175	PLA2G2F	chr1:20139329-20150386	0
XLOC_000176	XLOC_000176	UBXN10	chr1:20183315-20196048	16.2777
XLOC_000177	XLOC_000177	-	chr1:20198781-20202711	0.677342
XLOC_000178	XLOC_000178	VWA5B1	chr1:20290918-20354894	0
XLOC_000179	XLOC_000179	FAM43B	chr1:20552438-20555020	0.0331371
XLOC_000180	XLOC_000180	CDA	chr1:20588950-20618907	5.9441
XLOC_000181	XLOC_000181	PINK1	chr1:20633454-20661679	21.8531
XLOC_000182	XLOC_000182	LOC100506801	chr1:21217246-21345541	0.0558938
XLOC_000183	XLOC_000183	NBPF3	chr1:21439821-21484900	0.213482
XLOC_000184	XLOC_000184	ALPL	chr1:21509364-21578412	5.72671
XLOC_000185	XLOC_000185	LDLRAD2	chr1:21812264-21937297	0.0191847
XLOC_000186	XLOC_000186	CELA3B	chr1:21976924-21989354	0
XLOC_000187	XLOC_000187	CELA3A	chr1:22001655-22012542	0
XLOC_000188	XLOC_000188	LINC00339	chr1:22023993-22031224	11.2302
XLOC_000189	XLOC_000189	CDC42	chr1:22052626-22092951	109.265
XLOC_000190	XLOC_000190	MIR4418	chr1:22266238-22266300	0
XLOC_000191	XLOC_000191	ZBTB40	chr1:22451850-22531157	3.08235
XLOC_000192	XLOC_000192	EPHA8	chr1:22563510-22603594	0
XLOC_000193	XLOC_000193	C1QA	chr1:22636624-22639682	201.515
XLOC_000194	XLOC_000194	C1QC	chr1:22643624-22648110	218.878
XLOC_000195	XLOC_000195	C1QB	chr1:22653188-22661536	216.58
XLOC_000196	XLOC_000196	EPHB2	chr1:22710837-22921500	0.735599
XLOC_000197	XLOC_000197	MIR4684	chr1:22710837-22921500	0
XLOC_000198	XLOC_000198	KDM1A	chr1:23019447-23083692	12.1007
XLOC_000199	XLOC_000199	MIR3115	chr1:23019447-23083692	0
XLOC_000200	XLOC_000200	ZNF436-AS1	chr1:23359383-23371837	0.646486
XLOC_000201	XLOC_000201	LOC101928163	chr1:23506139-23531220	0
XLOC_000202	XLOC_000202	MDS2	chr1:23627333-23640566	0
XLOC_000203	XLOC_000203	RPL11	chr1:23691778-23696426	1145.36
XLOC_000204	XLOC_000204	TCEB3	chr1:23743365-23778297	10.9119
XLOC_000205	XLOC_000205	PITHD1	chr1:23778385-23788232	17.3869
XLOC_000206	XLOC_000206	LYPLA2	chr1:23791155-23800804	66.2157
XLOC_000207	XLOC_000207	MIR378F	chr1:23929069-23929147	0
XLOC_000208	XLOC_000208	PNRC2	chr1:23959810-23963459	36.3858
XLOC_000209	XLOC_000209	LOC284632	chr1:24200239-24211690	0
XLOC_000210	XLOC_000210	GRHL3	chr1:24319321-24415097	0.406836
XLOC_000211	XLOC_000211	NIPAL3	chr1:24415754-24474979	4.19797
XLOC_000212	XLOC_000212	RCAN3	chr1:24496332-24537696	1.01527
XLOC_000213	XLOC_000213	NCMAP	chr1:24556075-24609327	0.339824
XLOC_000214	XLOC_000214	SRRM1	chr1:24643102-24673281	14.4138
XLOC_000215	XLOC_000215	CLIC4	chr1:24745268-24844324	31.4064
XLOC_000216	XLOC_000216	MIR4425	chr1:25023502-25023586	0
XLOC_000217	XLOC_000217	RHD	chr1:25272485-25330445	0
XLOC_000218	XLOC_000218	TMEM50A	chr1:25338297-25420872	38.6681
XLOC_000219	XLOC_000219	TMEM57	chr1:25430857-25500207	14.0947
XLOC_000220	XLOC_000220	LDLRAP1	chr1:25543584-25568886	13.0718
XLOC_000221	XLOC_000221	MAN1C1	chr1:25617467-25786207	2.50243
XLOC_000222	XLOC_000222	SEPN1	chr1:25800175-25859458	17.0113
XLOC_000223	XLOC_000223	MTFR1L	chr1:25800175-25859458	22.9028
XLOC_000224	XLOC_000224	EXTL1	chr1:26021779-26036463	0
XLOC_000225	XLOC_000225	PDIK1L	chr1:26111164-26125548	3.90476
XLOC_000226	XLOC_000226	FAM110D	chr1:26159019-26162628	0.825607
XLOC_000227	XLOC_000227	ZNF593	chr1:26169896-26170873	48.1731
XLOC_000228	XLOC_000228	CNKSR1	chr1:26177489-26189884	0.168342
XLOC_000229	XLOC_000229	CATSPER4	chr1:26190627-26202542	0
XLOC_000230	XLOC_000230	LOC101928303	chr1:26225319-26229840	6.28313
XLOC_000231	XLOC_000231	CEP85,SH3BGRL3	chr1:26234152-26281589	63.989
XLOC_000232	XLOC_000232	CD52	chr1:26282281-26320523	37.4419
XLOC_000233	XLOC_000233	LIN28A	chr1:26410777-26429728	0
XLOC_000234	XLOC_000234	DHDDS	chr1:26432281-26471514	8.82595
XLOC_000235	XLOC_000235	HMGN2	chr1:26472410-26476642	191.891
XLOC_000236	XLOC_000236	RPS6KA1	chr1:26529757-26575030	6.66395
XLOC_000237	XLOC_000237	MIR1976	chr1:26529757-26575030	0
XLOC_000238	XLOC_000238	ARID1A	chr1:26691992-26782110	13.0936
XLOC_000239	XLOC_000239	PIGV	chr1:26787592-26798403	10.8225
XLOC_000240	XLOC_000240	ZDHHC18	chr1:26826709-26855720	9.3132
XLOC_000241	XLOC_000241	SFN	chr1:26863141-26864456	8.38124
XLOC_000242	XLOC_000242	NUDC	chr1:26921721-26946871	82.4618
XLOC_000243	XLOC_000243	TRNP1	chr1:26993703-27000886	2.23231
XLOC_000244	XLOC_000244	WDTC1	chr1:27234515-27308633	15.1839
XLOC_000245	XLOC_000245	TMEM222	chr1:27322144-27336400	18.9513
XLOC_000246	XLOC_000246	ACTG1P20	chr1:27322144-27336400	0.0862955
XLOC_000247	XLOC_000247	SYTL1	chr1:27341991-27353936	1.82677
XLOC_000248	XLOC_000248	GPR3	chr1:27392643-27395813	0.0402521
XLOC_000249	XLOC_000249	FAM76A	chr1:27725978-27762912	3.06787
XLOC_000250	XLOC_000250	STX12	chr1:27773182-27824452	15.2097
XLOC_000251	XLOC_000251	PPP1R8	chr1:27830740-27851672	15.8772
XLOC_000252	XLOC_000252	SCARNA1	chr1:27830740-27851672	0
XLOC_000253	XLOC_000253	THEMIS2	chr1:27872498-27886685	5.26241
XLOC_000254	XLOC_000254	SMPDL3B	chr1:27934954-27959157	0.238282
XLOC_000255	XLOC_000255	XKR8	chr1:27959461-27968096	4.28304
XLOC_000256	XLOC_000256	ATPIF1	chr1:28236090-28238105	262.406
XLOC_000257	XLOC_000257	SESN2	chr1:28259451-28282491	3.77847
XLOC_000258	XLOC_000258	MED18	chr1:28329001-28335967	6.592
XLOC_000259	XLOC_000259	PHACTR4	chr1:28369581-28500369	6.5511
XLOC_000260	XLOC_000260	RCC1	chr1:28505942-28539196	14.0661
XLOC_000261	XLOC_000261	SNORA73A	chr1:28505942-28539196	0
XLOC_000262	XLOC_000262	SNORA73B	chr1:28505942-28539196	0
XLOC_000263	XLOC_000263	TRNAU1AP	chr1:28553016-28581862	6.68618
XLOC_000264	XLOC_000264	RAB42	chr1:28592199-28596176	1.29045
XLOC_000265	XLOC_000265	RNU11	chr1:28648599-28648734	0
XLOC_000266	XLOC_000266	GMEB1	chr1:28668727-28719326	2.43811
XLOC_000267	XLOC_000267	YTHDF2	chr1:28736620-28769776	19.516
XLOC_000268	XLOC_000268	OPRD1	chr1:28812141-28863696	0
XLOC_000269	XLOC_000269	EPB41	chr1:28887082-29123909	9.59545
XLOC_000270	XLOC_000270	PTPRU	chr1:29236515-29326813	0.999006
XLOC_000271	XLOC_000271	MATN1-AS1	chr1:30711276-30726746	0.986449
XLOC_000272	XLOC_000272	ZCCHC17	chr1:31296981-31373076	13.3862
XLOC_000273	XLOC_000273	SERINC2	chr1:31409564-31435300	162.122
XLOC_000274	XLOC_000274	LINC01225	chr1:31500084-31508566	0.18642
XLOC_000275	XLOC_000275	LINC01226	chr1:31518434-31524245	0.233078
XLOC_000276	XLOC_000276	TINAGL1	chr1:31576484-31587689	7.03004
XLOC_000277	XLOC_000277	HCRTR1	chr1:31617699-31627318	0
XLOC_000278	XLOC_000278	KHDRBS1	chr1:32013693-32060859	40.1986
XLOC_000279	XLOC_000279	TMEM39B	chr1:32072901-32102866	6.57965
XLOC_000280	XLOC_000280	MIR5585	chr1:32072901-32102866	0
XLOC_000281	XLOC_000281	KPNA6	chr1:32108042-32176695	8.22394
XLOC_000282	XLOC_000282	TXLNA	chr1:32179743-32198285	17.4426
XLOC_000283	XLOC_000283	CCDC28B,IQCC	chr1:32200385-32208900	4.48372
XLOC_000284	XLOC_000284	DCDC2B	chr1:32209093-32222333	0
XLOC_000285	XLOC_000285	EIF3I	chr1:32222369-32231604	91.5435
XLOC_000286	XLOC_000286	FAM167B	chr1:32247216-32248860	2.63084
XLOC_000287	XLOC_000287	LCK	chr1:32251238-32286168	5.20621
XLOC_000288	XLOC_000288	HDAC1	chr1:32292106-32333623	48.1838
XLOC_000289	XLOC_000289	TSSK3	chr1:32361269-32394461	1.00558
XLOC_000290	XLOC_000290	ZBTB8B	chr1:32465056-32487858	0
XLOC_000291	XLOC_000291	ZBTB8A	chr1:32539144-32606172	0.871302
XLOC_000292	XLOC_000292	RBBP4	chr1:32651147-32702760	9.03378
XLOC_000293	XLOC_000293	KIAA1522	chr1:32741910-32774970	13.6812
XLOC_000294	XLOC_000294	S100PBP	chr1:32775238-32858879	5.63742
XLOC_000295	XLOC_000295	HPCA	chr1:32886496-32901352	0
XLOC_000296	XLOC_000296	AZIN2	chr1:33081112-33120531	0.823317
XLOC_000297	XLOC_000297	ZNF362	chr1:33256533-33300720	7.54985
XLOC_000298	XLOC_000298	LOC101929464	chr1:33323622-33375593	0
XLOC_000299	XLOC_000299	ZSCAN20	chr1:33472630-33497439	0.476894
XLOC_000300	XLOC_000300	HMGB4	chr1:33513998-34165842	0
XLOC_000301	XLOC_000301	CSMD2-AS1	chr1:33513998-34165842	0
XLOC_000302	XLOC_000302	C1orf94	chr1:34166882-34219130	0
XLOC_000303	XLOC_000303	GJB5	chr1:34755046-34758512	0.0655479
XLOC_000304	XLOC_000304	GJB4	chr1:34759740-34763724	0.0268015
XLOC_000305	XLOC_000305	GJB3	chr1:34781188-34786366	0.0444222
XLOC_000306	XLOC_000306	GJA4	chr1:34792997-34795747	5.52823
XLOC_000307	XLOC_000307	ZMYM1	chr1:35059785-35119012	2.63675
XLOC_000308	XLOC_000308	ZMYM4	chr1:35268661-35422044	6.06866
XLOC_000309	XLOC_000309	NCDN	chr1:35557791-35566814	4.53141
XLOC_000310	XLOC_000310	TFAP2E	chr1:35573369-35595448	0.321883
XLOC_000311	XLOC_000311	AGO4	chr1:35807696-35857889	5.15246
XLOC_000312	XLOC_000312	AGO1	chr1:35883208-35924480	5.41659
XLOC_000313	XLOC_000313	AGO3	chr1:35931081-36056462	1.34239
XLOC_000314	XLOC_000314	TEKT2	chr1:36084074-36088275	0
XLOC_000315	XLOC_000315	ADPRHL2	chr1:36088851-36093932	11.2739
XLOC_000316	XLOC_000316	MAP7D1	chr1:36136568-36180849	9.13733
XLOC_000317	XLOC_000317	THRAP3	chr1:36224415-36305359	22.3717
XLOC_000318	XLOC_000318	SH3D21	chr1:36306343-36329466	0.328601
XLOC_000319	XLOC_000319	MIR4255	chr1:37161562-37161634	0
XLOC_000320	XLOC_000320	ZC3H12A	chr1:37474517-37484377	2.29316
XLOC_000321	XLOC_000321	DNALI1	chr1:37556918-37595985	5.15173
XLOC_000322	XLOC_000322	CDCA8	chr1:37692400-37709719	3.96593
XLOC_000323	XLOC_000323	MANEAL	chr1:37793818-37809454	11.2195
XLOC_000324	XLOC_000324	C1orf122	chr1:37793818-37809454	19.2966
XLOC_000325	XLOC_000325	UTP11L	chr1:38012711-38024825	12.6785
XLOC_000326	XLOC_000326	MIR3659	chr1:38089230-38089329	0
XLOC_000327	XLOC_000327	AKIRIN1	chr1:38991243-39006065	19.9439
XLOC_000328	XLOC_000328	NDUFS5	chr1:39026294-39034636	304.698
XLOC_000329	XLOC_000329	KIAA0754,MACF1	chr1:39084166-39487262	16.8039
XLOC_000330	XLOC_000330	BMP8A	chr1:39491645-39559698	0.439901
XLOC_000331	XLOC_000331	LOC101929516	chr1:39560812-39576854	0
XLOC_000332	XLOC_000332	PPIE	chr1:39738844-39788861	20.2183
XLOC_000333	XLOC_000333	MFSD2A	chr1:39955111-39969968	1.09087
XLOC_000334	XLOC_000334	CAP1	chr1:40039691-40072649	72.6933
XLOC_000335	XLOC_000335	RLF	chr1:40161368-40240921	3.06274
XLOC_000336	XLOC_000336	TMCO2	chr1:40247900-40251693	0.175004
XLOC_000337	XLOC_000337	ZMPSTE24	chr1:40258049-40294184	25.4692
XLOC_000338	XLOC_000338	SMAP2	chr1:40373705-40423326	37.1767
XLOC_000339	XLOC_000339	ZFP69B	chr1:40450664-40463718	0.664997
XLOC_000340	XLOC_000340	ZFP69	chr1:40477314-40496675	2.22868
XLOC_000341	XLOC_000341	EXO5	chr1:40508758-40517761	3.58259
XLOC_000342	XLOC_000342	ZNF684	chr1:40531560-40548169	3.22862
XLOC_000343	XLOC_000343	NFYC	chr1:40689079-40771606	25.0163
XLOC_000344	XLOC_000344	MIR30E	chr1:40689079-40771606	0
XLOC_000345	XLOC_000345	MIR30C1	chr1:40689079-40771606	0
XLOC_000346	XLOC_000346	KCNQ4	chr1:40784011-40840452	0.0374562
XLOC_000347	XLOC_000347	CTPS1	chr1:40979298-41012565	22.9526
XLOC_000348	XLOC_000348	SLFNL1-AS1	chr1:41014589-41242143	0.429767
XLOC_000349	XLOC_000349	SCMH1	chr1:41014589-41242143	0.86298
XLOC_000350	XLOC_000350	FOXO6	chr1:41361930-41383591	0.0341895
XLOC_000351	XLOC_000351	GUCA2B	chr1:42153420-42155824	0
XLOC_000352	XLOC_000352	RIMKLA	chr1:42380796-42424229	0.00644295
XLOC_000353	XLOC_000353	PPCS	chr1:42456340-42473378	36.1666
XLOC_000354	XLOC_000354	CCDC30	chr1:42534888-42654664	0.0189255
XLOC_000355	XLOC_000355	PPIH	chr1:42658376-42676758	19.7693
XLOC_000356	XLOC_000356	YBX1	chr1:42682394-42702349	257.107
XLOC_000357	XLOC_000357	C1orf50	chr1:42767137-42776670	6.1254
XLOC_000358	XLOC_000358	LOC100129924	chr1:42787989-42798230	0
XLOC_000359	XLOC_000359	ERMAP	chr1:42807051-42844989	9.89186
XLOC_000360	XLOC_000360	ZNF691	chr1:42846572-42852858	5.05806
XLOC_000361	XLOC_000361	LOC339539	chr1:42857621-42888792	0
XLOC_000362	XLOC_000362	SLC2A1-AS1	chr1:42925374-42983358	0.225239
XLOC_000363	XLOC_000363	FAM183A	chr1:43147922-43156396	0.281273
XLOC_000364	XLOC_000364	CFAP57	chr1:43164173-43254358	0.456705
XLOC_000365	XLOC_000365	TMEM125	chr1:43269993-43274004	0.236342
XLOC_000366	XLOC_000366	TIE1	chr1:43300894-43323110	3.56042
XLOC_000367	XLOC_000367	MPL	chr1:43337803-43354464	0.0580036
XLOC_000368	XLOC_000368	CDC20	chr1:43358954-43363202	9.32902
XLOC_000369	XLOC_000369	SZT2	chr1:43389884-43454247	5.80063
XLOC_000370	XLOC_000370	MIR6735	chr1:43389884-43454247	0
XLOC_000371	XLOC_000371	PTPRF	chr1:43530875-43623672	47.7608
XLOC_000372	XLOC_000372	KDM4A	chr1:43650125-43707341	10.9967
XLOC_000373	XLOC_000373	ST3GAL3	chr1:43707532-43931165	7.53186
XLOC_000374	XLOC_000374	MIR6079	chr1:43707532-43931165	0
XLOC_000375	XLOC_000375	ARTN	chr1:43933319-43937240	0.339469
XLOC_000376	XLOC_000376	IPO13	chr1:43946805-43968022	9.91586
XLOC_000377	XLOC_000377	DPH2	chr1:43969980-43973371	14.6037
XLOC_000378	XLOC_000378	ATP6V0B	chr1:43974647-43978300	92.773
XLOC_000379	XLOC_000379	B4GALT2	chr1:43979201-43991171	15.0464
XLOC_000380	XLOC_000380	CCDC24	chr1:43991375-44031492	5.48485
XLOC_000381	XLOC_000381	KLF17	chr1:44118849-44135137	0
XLOC_000382	XLOC_000382	DMAP1	chr1:44213452-44220679	16.6595
XLOC_000383	XLOC_000383	RNF220	chr1:44405287-44651724	26.5508
XLOC_000384	XLOC_000384	MIR5584	chr1:44405287-44651724	0
XLOC_000385	XLOC_000385	C1orf228	chr1:44674721-44725591	0.192161
XLOC_000386	XLOC_000386	KIF2C	chr1:44739817-44767766	4.99515
XLOC_000387	XLOC_000387	RPS8	chr1:44775573-44778740	1185.01
XLOC_000388	XLOC_000388	SNORD46	chr1:44775573-44778740	0
XLOC_000389	XLOC_000389	SNORD38A	chr1:44775573-44778740	0
XLOC_000390	XLOC_000390	SNORD38B	chr1:44775573-44778740	0
XLOC_000391	XLOC_000391	PLK3	chr1:44800363-44807285	1.87967
XLOC_000392	XLOC_000392	BTBD19	chr1:44808481-44814509	1.49746
XLOC_000393	XLOC_000393	UROD	chr1:45012132-45015669	63.5098
XLOC_000394	XLOC_000394	LINC01144	chr1:45303909-45305619	0.897458
XLOC_000395	XLOC_000395	HPDL	chr1:45326872-45328674	0.129493
XLOC_000396	XLOC_000396	TOE1	chr1:45329241-45491168	3.21323
XLOC_000397	XLOC_000397	MMACHC	chr1:45500183-45522890	6.37284
XLOC_000398	XLOC_000398	AKR1A1	chr1:45550782-45570051	102.157
XLOC_000399	XLOC_000399	NASP	chr1:45583987-45618906	29.499
XLOC_000400	XLOC_000400	TMEM69	chr1:45688174-45750813	26.3905
XLOC_000401	XLOC_000401	MAST2	chr1:45803612-46036124	5.48198
XLOC_000402	XLOC_000402	LOC101929626	chr1:46040033-46185962	0
XLOC_000403	XLOC_000403	TSPAN1	chr1:46040033-46185962	4.23291
XLOC_000404	XLOC_000404	LURAP1	chr1:46188680-46221410	1.33168
XLOC_000405	XLOC_000405	RAD54L	chr1:46247694-46303366	1.4482
XLOC_000406	XLOC_000406	UQCRH	chr1:46303612-46316777	268.197
XLOC_000407	XLOC_000407	NSUN4	chr1:46339822-46367531	4.42689
XLOC_000408	XLOC_000408	FAAH	chr1:46394266-46413848	15.6698
XLOC_000409	XLOC_000409	FAAHP1	chr1:46433826-46445702	0
XLOC_000410	XLOC_000410	DMBX1	chr1:46506995-46514214	0.0280359
XLOC_000411	XLOC_000411	MKNK1-AS1	chr1:46538695-46604294	0
XLOC_000412	XLOC_000412	TEX38	chr1:46671832-46673584	0
XLOC_000413	XLOC_000413	EFCAB14-AS1	chr1:46674035-46719132	0
XLOC_000414	XLOC_000414	CYP4B1	chr1:46798997-46819349	0
XLOC_000415	XLOC_000415	CYP4X1	chr1:46961345-47050751	1.69983
XLOC_000416	XLOC_000416	CYP4Z1	chr1:47067487-47118320	0.0769417
XLOC_000417	XLOC_000417	CYP4A22	chr1:47137424-47148981	9.27356
XLOC_000418	XLOC_000418	LINC00853	chr1:47179249-47180339	1.26978
XLOC_000419	XLOC_000419	CMPK1	chr1:47333796-47378839	67.656
XLOC_000420	XLOC_000420	LINC01389	chr1:47380795-47440691	0.740256
XLOC_000421	XLOC_000421	FOXE3	chr1:47380795-47440691	0
XLOC_000422	XLOC_000422	FOXD2	chr1:47380795-47440691	0.31617
XLOC_000423	XLOC_000423	SLC5A9	chr1:48222684-48248644	3.14108
XLOC_000424	XLOC_000424	LOC101929721	chr1:48532854-50023954	0
XLOC_000425	XLOC_000425	ELAVL4	chr1:50048013-50203785	0.0686728
XLOC_000426	XLOC_000426	CDKN2C	chr1:50968694-50974637	15.814
XLOC_000427	XLOC_000427	MIR4421	chr1:51059836-51059905	0
XLOC_000428	XLOC_000428	MIR6500	chr1:51060017-51060103	0
XLOC_000429	XLOC_000429	C1orf185	chr1:51102233-51148082	0
XLOC_000430	XLOC_000430	RNF11	chr1:51236272-51273447	26.4888
XLOC_000431	XLOC_000431	TTC39A-AS1	chr1:51287257-51345116	0
XLOC_000432	XLOC_000432	OSBPL9	chr1:51616873-51878937	20.665
XLOC_000433	XLOC_000433	TXNDC12-AS1	chr1:52020131-52056171	0
XLOC_000434	XLOC_000434	BTF3L4	chr1:52056184-52090716	7.76564
XLOC_000435	XLOC_000435	ZFYVE9	chr1:52142093-52366398	5.98561
XLOC_000436	XLOC_000436	PRPF38A	chr1:52404546-52420774	13.0576
XLOC_000437	XLOC_000437	GPX7	chr1:52602370-52609051	6.28465
XLOC_000438	XLOC_000438	FAM159A	chr1:52633393-52657065	0.485779
XLOC_000439	XLOC_000439	ZYG11B	chr1:52726458-52827341	5.26995
XLOC_000440	XLOC_000440	ZYG11A	chr1:52842510-52894575	1.17302
XLOC_000441	XLOC_000441	SCP2	chr1:52927228-53051617	244.775
XLOC_000442	XLOC_000442	MIR1273F	chr1:52927228-53051617	0
XLOC_000443	XLOC_000443	MIR5095	chr1:52927228-53051617	0
XLOC_000444	XLOC_000444	MIR1273G	chr1:52927228-53051617	0
XLOC_000445	XLOC_000445	PODN	chr1:53062051-53085502	0.683929
XLOC_000446	XLOC_000446	CPT2	chr1:53196428-53220639	29.8233
XLOC_000447	XLOC_000447	LOC100507564	chr1:53226738-53328149	0.614126
XLOC_000448	XLOC_000448	LOC105378732	chr1:53328232-53336509	0
XLOC_000449	XLOC_000449	DMRTB1	chr1:53459398-53467487	0.0873081
XLOC_000450	XLOC_000450	DIO1	chr1:53894187-53911086	3.73517
XLOC_000451	XLOC_000451	LRRC42	chr1:53946325-53968168	25.5995
XLOC_000452	XLOC_000452	TCEANC2	chr1:54026680-54112519	1.46664
XLOC_000453	XLOC_000453	MIR4781	chr1:54026680-54112519	0
XLOC_000454	XLOC_000454	MRPL37	chr1:54200166-54218383	60.6399
XLOC_000455	XLOC_000455	SSBP3-AS1	chr1:54225430-54406395	0.191797
XLOC_000456	XLOC_000456	ACOT11	chr1:54548133-54634744	0.202842
XLOC_000457	XLOC_000457	MROH7,TTC4	chr1:54641739-54742655	11.4373
XLOC_000458	XLOC_000458	C1orf177	chr1:54806062-54842264	0.126856
XLOC_000459	XLOC_000459	TMEM61	chr1:54980613-54992294	0.11082
XLOC_000460	XLOC_000460	BSND	chr1:54998943-55008792	0
XLOC_000461	XLOC_000461	PCSK9	chr1:55039475-55064853	21.496
XLOC_000462	XLOC_000462	LOC100507634	chr1:55215407-55217455	0.327057
XLOC_000463	XLOC_000463	MIR4422	chr1:55225640-55225723	0
XLOC_000464	XLOC_000464	-	chr1:56414650-56416167	1.19874
XLOC_000465	XLOC_000465	PRKAA2	chr1:56645316-56715335	2.85914
XLOC_000466	XLOC_000466	C8A	chr1:56854769-56918221	128.203
XLOC_000467	XLOC_000467	DAB1-AS1	chr1:56997905-58250539	0
XLOC_000468	XLOC_000468	LINC01135	chr1:58785150-58904006	0
XLOC_000469	XLOC_000469	LINC01358	chr1:59020475-59088247	0.387485
XLOC_000470	XLOC_000470	FGGY	chr1:59296809-59762731	119.72
XLOC_000471	XLOC_000471	LOC101926944	chr1:59772794-59788829	0.328743
XLOC_000472	XLOC_000472	HOOK1	chr1:59814860-59876378	5.92441
XLOC_000473	XLOC_000473	NFIA	chr1:61077273-61462788	7.65099
XLOC_000474	XLOC_000474	MGC34796	chr1:61654241-61656128	0
XLOC_000475	XLOC_000475	INADL	chr1:61742408-62163919	4.71174
XLOC_000476	XLOC_000476	MIR3116-1	chr1:61742408-62163919	0
XLOC_000477	XLOC_000477	L1TD1	chr1:62194801-62212328	0
XLOC_000478	XLOC_000478	USP1	chr1:62436303-62451804	9.57416
XLOC_000479	XLOC_000479	ANGPTL3	chr1:62454725-62688368	127.475
XLOC_000480	XLOC_000480	ATG4C	chr1:62784105-62865271	5.63587
XLOC_000481	XLOC_000481	FOXD3	chr1:63320883-63325126	0
XLOC_000482	XLOC_000482	ALG6	chr1:63367589-63438562	7.53124
XLOC_000483	XLOC_000483	EFCAB7	chr1:63440769-63572693	2.13669
XLOC_000484	XLOC_000484	DLEU2L	chr1:63440769-63572693	0.0554557
XLOC_000485	XLOC_000485	PGM1	chr1:63593275-63660246	61.7956
XLOC_000486	XLOC_000486	ROR1	chr1:63774018-64181496	0.0696031
XLOC_000487	XLOC_000487	UBE2U	chr1:64203806-64244344	0
XLOC_000488	XLOC_000488	CACHD1	chr1:64470792-64693058	1.89772
XLOC_000489	XLOC_000489	MIR4794	chr1:64470792-64693058	0
XLOC_000490	XLOC_000490	RAVER2	chr1:64745094-64966504	0.315234
XLOC_000491	XLOC_000491	AK4	chr1:65147548-65232145	20.7798
XLOC_000492	XLOC_000492	DNAJC6	chr1:65264693-65415869	0.651951
XLOC_000493	XLOC_000493	LEPR,LEPROT	chr1:65420447-65637493	139.539
XLOC_000494	XLOC_000494	PDE4B	chr1:65792509-66374579	3.32369
XLOC_000495	XLOC_000495	SGIP1	chr1:66533568-66751139	0.104162
XLOC_000496	XLOC_000496	MIR3117	chr1:66533568-66751139	0
XLOC_000497	XLOC_000497	TCTEX1D1	chr1:66752456-66779047	1.12229
XLOC_000498	XLOC_000498	MIER1	chr1:66924894-66988619	6.56184
XLOC_000499	XLOC_000499	IL23R	chr1:67166485-67259967	0.0245757
XLOC_000500	XLOC_000500	IL12RB2	chr1:67307363-67398704	0.381857
XLOC_000501	XLOC_000501	GADD45A	chr1:67685176-67688338	59.5329
XLOC_000502	XLOC_000502	GNG12-AS1	chr1:67701465-68232601	0.0952183
XLOC_000503	XLOC_000503	RPE65	chr1:68420047-68451514	0
XLOC_000504	XLOC_000504	DEPDC1-AS1	chr1:68474151-68538627	0
XLOC_000505	XLOC_000505	LRRC7	chr1:69760174-70123488	0
XLOC_000506	XLOC_000506	PIN1P1	chr1:69760174-70123488	0
XLOC_000507	XLOC_000507	SRSF11	chr1:70205681-70252018	37.2187
XLOC_000508	XLOC_000508	HHLA3	chr1:70258687-70368022	10.295
XLOC_000509	XLOC_000509	CTH	chr1:70411217-70439851	87.6009
XLOC_000510	XLOC_000510	LOC101927244	chr1:70706452-70786468	0
XLOC_000511	XLOC_000511	ZRANB2-AS1	chr1:70852352-71081289	0.622838
XLOC_000512	XLOC_000512	ZRANB2-AS2	chr1:71081323-71237723	0.549508
XLOC_000513	XLOC_000513	LINC01360	chr1:73306169-73338877	0
XLOC_000514	XLOC_000514	FPGT,FPGT-TNNI3K,TNNI3K	chr1:74198211-74544432	4.94245
XLOC_000515	XLOC_000515	ERICH3-AS1	chr1:74568110-74673738	0
XLOC_000516	XLOC_000516	TYW3	chr1:74701239-74766676	8.33974
XLOC_000517	XLOC_000517	LHX8	chr1:75128433-75161533	0
XLOC_000518	XLOC_000518	ACADM	chr1:75724346-75763678	57.3473
XLOC_000519	XLOC_000519	RABGGTB	chr1:75786193-75795090	32.9643
XLOC_000520	XLOC_000520	SNORD45A	chr1:75786193-75795090	0
XLOC_000521	XLOC_000521	SNORD45B	chr1:75786193-75795090	0
XLOC_000522	XLOC_000522	MSH4	chr1:75796870-75913238	0
XLOC_000523	XLOC_000523	LOC101927342	chr1:76011323-76019356	0
XLOC_000524	XLOC_000524	ST6GALNAC3	chr1:76074703-76630984	0.832785
XLOC_000525	XLOC_000525	ST6GALNAC5	chr1:76867500-77064052	0.212424
XLOC_000526	XLOC_000526	MIR7156	chr1:76867500-77064052	0
XLOC_000527	XLOC_000527	AK5	chr1:77281976-77562192	0.351039
XLOC_000528	XLOC_000528	FAM73A	chr1:77779623-77879540	4.218
XLOC_000529	XLOC_000529	NEXN	chr1:77881347-77943893	1.44014
XLOC_000530	XLOC_000530	DNAJB4	chr1:77944050-78017733	7.19448
XLOC_000531	XLOC_000531	GIPC2	chr1:78044961-78138449	6.14952
XLOC_000532	XLOC_000532	MGC27382	chr1:78229598-78369462	0.229711
XLOC_000533	XLOC_000533	PTGFR	chr1:78491042-78540701	0.193574
XLOC_000534	XLOC_000534	IFI44L	chr1:78620381-78648911	7.58999
XLOC_000535	XLOC_000535	IFI44	chr1:78649337-78664078	38.3785
XLOC_000536	XLOC_000536	LOC101927412	chr1:80535754-80646788	0.403579
XLOC_000537	XLOC_000537	ADGRL2	chr1:81699769-81992738	11.5533
XLOC_000538	XLOC_000538	PRKACB	chr1:84077974-84239619	10.0398
XLOC_000539	XLOC_000539	SAMD13	chr1:84298365-84350798	0.801809
XLOC_000540	XLOC_000540	DNASE2B	chr1:84398531-84415008	0.189721
XLOC_000541	XLOC_000541	RPF1	chr1:84479236-84574480	21.8051
XLOC_000542	XLOC_000542	SPATA1	chr1:84479236-84574480	0.0924449
XLOC_000543	XLOC_000543	WDR63	chr1:85062297-85133138	0.022726
XLOC_000544	XLOC_000544	MIR4423	chr1:85133793-85133873	0
XLOC_000545	XLOC_000545	LOC646626	chr1:85265775-85278088	0.313671
XLOC_000546	XLOC_000546	CYR61	chr1:85580760-85583965	16.5112
XLOC_000547	XLOC_000547	CLCA2	chr1:86424085-86456557	0
XLOC_000548	XLOC_000548	CLCA1	chr1:86468842-86500291	0
XLOC_000549	XLOC_000549	CLCA4	chr1:86547075-86580749	0
XLOC_000550	XLOC_000550	CLCA3P	chr1:86634275-86655376	0
XLOC_000551	XLOC_000551	SH3GLB1	chr1:86704569-86748184	8.74146
XLOC_000552	XLOC_000552	HS2ST1	chr1:86914651-87109998	13.1021
XLOC_000553	XLOC_000553	LINC01140	chr1:87129764-87169203	0.726693
XLOC_000554	XLOC_000554	LOC101927844	chr1:87212668-87251331	0
XLOC_000555	XLOC_000555	LMO4	chr1:87328467-87348925	10.0559
XLOC_000556	XLOC_000556	PKN2	chr1:88537512-88836255	8.79357
XLOC_000557	XLOC_000557	GBP4,GBP7	chr1:89128416-89272861	0
XLOC_000558	XLOC_000558	GBP6	chr1:89363876-89388160	0.180619
XLOC_000559	XLOC_000559	GBP1P1	chr1:89407578-89427266	4.35606
XLOC_000560	XLOC_000560	LRRC8B	chr1:89524836-89597861	1.90782
XLOC_000561	XLOC_000561	LRRC8C	chr1:89633084-89719535	1.25051
XLOC_000562	XLOC_000562	LRRC8D	chr1:89820175-89936430	14.2165
XLOC_000563	XLOC_000563	ZNF326	chr1:89995118-90029389	7.22175
XLOC_000564	XLOC_000564	CDC7	chr1:91500843-91525764	1.78885
XLOC_000565	XLOC_000565	BRDT	chr1:91949370-92014428	0
XLOC_000566	XLOC_000566	EPHX4	chr1:92029975-92063536	0.0626691
XLOC_000567	XLOC_000567	BTBD8	chr1:92080304-92147841	0.396958
XLOC_000568	XLOC_000568	KIAA1107	chr1:92167051-92184723	0.686559
XLOC_000569	XLOC_000569	C1orf146	chr1:92218015-92390219	0
XLOC_000570	XLOC_000570	RPAP2	chr1:92218015-92390219	3.2598
XLOC_000571	XLOC_000571	RPL5	chr1:92832036-92961522	596.91
XLOC_000572	XLOC_000572	SNORD21	chr1:92832036-92961522	0
XLOC_000573	XLOC_000573	SNORA66	chr1:92832036-92961522	0
XLOC_000574	XLOC_000574	MTF2	chr1:93079234-93139971	3.58882
XLOC_000575	XLOC_000575	CCDC18	chr1:93180715-93279193	0.708205
XLOC_000576	XLOC_000576	DR1	chr1:93345903-93368643	10.4408
XLOC_000577	XLOC_000577	FNBP1L	chr1:93448130-93554661	9.45772
XLOC_000578	XLOC_000578	LOC100129046	chr1:93561740-93847150	2.36749
XLOC_000579	XLOC_000579	MIR760	chr1:93561740-93847150	0
XLOC_000580	XLOC_000580	ABCD3	chr1:94418376-94518663	50.7893
XLOC_000581	XLOC_000581	-	chr1:94563094-94636982	0
XLOC_000582	XLOC_000582	SLC44A3	chr1:94820341-94895247	5.84809
XLOC_000583	XLOC_000583	LOC729970	chr1:94927342-94963270	16.6205
XLOC_000584	XLOC_000584	RWDD3,TMEM56,TMEM56-RWDD3	chr1:95092516-95247274	27.2907
XLOC_000585	XLOC_000585	FLJ31662	chr1:95474736-95479356	0
XLOC_000586	XLOC_000586	LOC100996635	chr1:95510115-95515464	0
XLOC_000587	XLOC_000587	LOC102723661	chr1:95992067-96022880	0
XLOC_000588	XLOC_000588	PTBP2	chr1:96721604-96815049	2.86955
XLOC_000589	XLOC_000589	DPYD-AS1	chr1:97077743-97921059	0
XLOC_000590	XLOC_000590	DPYD-AS2	chr1:97077743-97921059	0
XLOC_000591	XLOC_000591	LOC729987	chr1:98210710-98272658	0
XLOC_000592	XLOC_000592	SNX7	chr1:98661679-98760501	15.2914
XLOC_000593	XLOC_000593	LOC100129620	chr1:98890244-99148852	0
XLOC_000594	XLOC_000594	LPPR4	chr1:99264291-99309582	0.165662
XLOC_000595	XLOC_000595	PALMD	chr1:99516983-99765793	15.1111
XLOC_000596	XLOC_000596	AGL	chr1:99849914-99924023	5.74649
XLOC_000597	XLOC_000597	SLC35A3	chr1:99969788-100026978	7.1999
XLOC_000598	XLOC_000598	HIAT1	chr1:100038232-100133095	17.0014
XLOC_000599	XLOC_000599	TRMT13	chr1:100133149-100178273	3.93794
XLOC_000600	XLOC_000600	RTCA	chr1:100264741-100292769	14.857
XLOC_000601	XLOC_000601	MIR553	chr1:100264741-100292769	0
XLOC_000602	XLOC_000602	CDC14A	chr1:100352466-100520277	1.06038
XLOC_000603	XLOC_000603	GPR88	chr1:100537119-100542804	5.29509
XLOC_000604	XLOC_000604	VCAM1	chr1:100719639-100739046	7.93757
XLOC_000605	XLOC_000605	SLC30A7	chr1:100896075-100981755	6.60187
XLOC_000606	XLOC_000606	LOC102606465	chr1:101025845-101087379	4.75405
XLOC_000607	XLOC_000607	S1PR1	chr1:101236748-101241520	9.39043
XLOC_000608	XLOC_000608	LINC01307	chr1:101323836-101377313	0
XLOC_000609	XLOC_000609	DNAJA1P5	chr1:101802566-101997234	0
XLOC_000610	XLOC_000610	AMY2B,RNPC3	chr1:103525709-103579534	10.6572
XLOC_000611	XLOC_000611	ACTG1P4	chr1:103525709-103579534	0.284492
XLOC_000612	XLOC_000612	AMY2A	chr1:103617331-103625780	0
XLOC_000613	XLOC_000613	AMY1A	chr1:103655518-103664551	0
XLOC_000614	XLOC_000614	AMY1A	chr1:103749656-103758689	0
XLOC_000615	XLOC_000615	LOC100129138	chr1:104073022-104077071	0.277529
XLOC_000616	XLOC_000616	PRMT6	chr1:107056644-107059296	9.83565
XLOC_000617	XLOC_000617	NTNG1	chr1:107140006-107481853	0.0475361
XLOC_000618	XLOC_000618	MIR7852	chr1:107571158-107994607	0
XLOC_000619	XLOC_000619	VAV3-AS1	chr1:107571158-107994607	0
XLOC_000620	XLOC_000620	NBPF6	chr1:108450281-108470638	0
XLOC_000621	XLOC_000621	FAM102B	chr1:108560348-108639327	2.29279
XLOC_000622	XLOC_000622	PRPF38B	chr1:108692309-108701800	11.9239
XLOC_000623	XLOC_000623	FNDC7	chr1:108712933-108742745	0
XLOC_000624	XLOC_000624	STXBP3	chr1:108746662-108809526	15.5132
XLOC_000625	XLOC_000625	SPATA42	chr1:108815897-108858524	0
XLOC_000626	XLOC_000626	GPSM2	chr1:108876980-108963499	2.76855
XLOC_000627	XLOC_000627	TMEM167B	chr1:109090780-109096932	13.8378
XLOC_000628	XLOC_000628	SCARNA2	chr1:109100192-109100612	0
XLOC_000629	XLOC_000629	KIAA1324	chr1:109113962-109206781	0.101395
XLOC_000630	XLOC_000630	SARS	chr1:109213892-109238182	46.8231
XLOC_000631	XLOC_000631	CELSR2	chr1:109250018-109275756	1.51559
XLOC_000632	XLOC_000632	SYPL2	chr1:109466477-109482368	2.94947
XLOC_000633	XLOC_000633	ATXN7L2	chr1:109483938-109492798	2.42088
XLOC_000634	XLOC_000634	CYB561D1	chr1:109494035-109500484	2.30671
XLOC_000635	XLOC_000635	GPR61	chr1:109539871-109545833	0
XLOC_000636	XLOC_000636	GNAI3	chr1:109548563-109595832	17.668
XLOC_000637	XLOC_000637	MIR197	chr1:109598892-109598967	0
XLOC_000638	XLOC_000638	AMPD2	chr1:109619812-109632055	21.5879
XLOC_000639	XLOC_000639	GSTM2,GSTM4	chr1:109656075-109683997	23.3588
XLOC_000640	XLOC_000640	GSTM1	chr1:109687795-109693745	95.2074
XLOC_000641	XLOC_000641	GSTM5	chr1:109712241-109718268	0
XLOC_000642	XLOC_000642	CSF1	chr1:109910610-109930994	9.79887
XLOC_000643	XLOC_000643	AHCYL1	chr1:109984764-110023742	31.7754
XLOC_000644	XLOC_000644	STRIP1	chr1:110031576-110054650	6.48453
XLOC_000645	XLOC_000645	LINC01397	chr1:110082687-110109719	0
XLOC_000646	XLOC_000646	UBL4B	chr1:110112439-110113947	0.0557826
XLOC_000647	XLOC_000647	SLC6A17	chr1:110150509-110202201	0.0479577
XLOC_000648	XLOC_000648	KCNC4	chr1:110210713-110234052	0.78013
XLOC_000649	XLOC_000649	RBM15	chr1:110339322-110346681	1.66262
XLOC_000650	XLOC_000650	LAMTOR5-AS1	chr1:110401254-110416274	0.969258
XLOC_000651	XLOC_000651	PROK1	chr1:110451165-110457354	0
XLOC_000652	XLOC_000652	CYMP	chr1:110480765-110491269	0
XLOC_000653	XLOC_000653	CD53	chr1:110871198-110899936	22.5457
XLOC_000654	XLOC_000654	CEPT1	chr1:111117331-111185102	17.3635
XLOC_000655	XLOC_000655	CHI3L2	chr1:111227658-111243440	1.02755
XLOC_000656	XLOC_000656	CHIAP2	chr1:111280523-111286108	0
XLOC_000657	XLOC_000657	CHIA	chr1:111290851-111320566	0
XLOC_000658	XLOC_000658	PIFO	chr1:111346559-111353017	0
XLOC_000659	XLOC_000659	ATP5F1	chr1:111438703-111461903	73.3156
XLOC_000660	XLOC_000660	C1orf162	chr1:111473868-111478512	5.0626
XLOC_000661	XLOC_000661	RAP1A	chr1:111619782-111716695	11.0244
XLOC_000662	XLOC_000662	FAM212B-AS1	chr1:111722063-111767577	0
XLOC_000663	XLOC_000663	DDX20	chr1:111722063-111767577	4.12465
XLOC_000664	XLOC_000664	KCND3-AS1	chr1:111775831-111989568	0
XLOC_000665	XLOC_000665	LOC643355	chr1:111990567-111998841	0.173498
XLOC_000666	XLOC_000666	CTTNBP2NL	chr1:112396177-112461164	1.56589
XLOC_000667	XLOC_000667	WNT2B	chr1:112466540-112522327	0.189219
XLOC_000668	XLOC_000668	CAPZA1	chr1:112619452-112671619	56.2415
XLOC_000669	XLOC_000669	MOV10	chr1:112674311-112700746	26.4004
XLOC_000670	XLOC_000670	FAM19A3	chr1:112720566-112727234	0.0725029
XLOC_000671	XLOC_000671	AKR7A2P1	chr1:112911847-112956353	0.0633112
XLOC_000672	XLOC_000672	SLC16A1-AS1	chr1:112956414-112964068	1.29618
XLOC_000673	XLOC_000673	LRIG2	chr1:113073169-113125218	1.09344
XLOC_000674	XLOC_000674	MAGI3	chr1:113390464-113691086	2.84836
XLOC_000675	XLOC_000675	AP4B1-AS1	chr1:113812611-113905124	0.26477
XLOC_000676	XLOC_000676	DCLRE1B	chr1:113905292-113914086	1.94614
XLOC_000677	XLOC_000677	HIPK1	chr1:113924000-113977869	7.5859
XLOC_000678	XLOC_000678	OLFML3	chr1:113979390-113982254	0.976086
XLOC_000679	XLOC_000679	SYCP1	chr1:114854802-114995369	0
XLOC_000680	XLOC_000680	TSHB	chr1:115029823-115034309	0
XLOC_000681	XLOC_000681	VANGL1	chr1:115641952-115698224	1.49278
XLOC_000682	XLOC_000682	LOC101928995	chr1:115919375-116070054	0
XLOC_000683	XLOC_000683	SLC22A15	chr1:115919375-116070054	0.111642
XLOC_000684	XLOC_000684	MAB21L3	chr1:116111754-116136056	0.649096
XLOC_000685	XLOC_000685	ATP1A1	chr1:116373172-116418622	90.7725
XLOC_000686	XLOC_000686	MIR320B1	chr1:116671748-116671827	0
XLOC_000687	XLOC_000687	C1orf137	chr1:116694111-116706603	0
XLOC_000688	XLOC_000688	CD2	chr1:116754463-116769229	8.40838
XLOC_000689	XLOC_000689	PTGFRN	chr1:116909922-116990358	8.15661
XLOC_000690	XLOC_000690	CD101	chr1:117001749-117059490	0.332443
XLOC_000691	XLOC_000691	TTF2	chr1:117060326-117102989	1.67731
XLOC_000692	XLOC_000692	MIR942	chr1:117060326-117102989	0
XLOC_000693	XLOC_000693	LINC01525	chr1:117295465-117321336	0
XLOC_000694	XLOC_000694	MAN1A2	chr1:117366834-117528872	7.42872
XLOC_000695	XLOC_000695	FAM46C	chr1:117605981-117628389	5.70415
XLOC_000696	XLOC_000696	WDR3	chr1:117929748-118185225	10.9614
XLOC_000697	XLOC_000697	WARS2-IT1	chr1:119031215-119275973	0
XLOC_000698	XLOC_000698	LOC101929147	chr1:119031215-119275973	1.92977
XLOC_000699	XLOC_000699	HAO2	chr1:119368775-119394130	12.399
XLOC_000700	XLOC_000700	HAO2-IT1	chr1:119368775-119394130	0
XLOC_000701	XLOC_000701	HSD3B2	chr1:119414930-119423039	0.0460218
XLOC_000702	XLOC_000702	HSD3B1	chr1:119507202-119515058	0
XLOC_000703	XLOC_000703	HSD3BP4	chr1:119563879-119572576	0.079977
XLOC_000704	XLOC_000704	PHGDH	chr1:119711795-119744226	25.458
XLOC_000705	XLOC_000705	NBPF7	chr1:119829312-119846735	0
XLOC_000706	XLOC_000706	NBPF8	chr1:120420018-120467844	5.91874
XLOC_000707	XLOC_000707	-	chr1:120642164-120644683	0.261099
XLOC_000708	XLOC_000708	PPIAL4A	chr1:120889745-120890530	0
XLOC_000709	XLOC_000709	LINC00623	chr1:120912237-120955811	2.35414
XLOC_000710	XLOC_000710	RNVU1-4	chr1:120912237-120955811	0
XLOC_000711	XLOC_000711	FCGR1B	chr1:121087344-121097161	0.544698
XLOC_000712	XLOC_000712	SRGAP2C	chr1:121185061-121397905	1.45499
XLOC_000713	XLOC_000713	EMBP1	chr1:121519111-121571888	0.244726
XLOC_000714	XLOC_000714	LOC388692	chr1:143792494-143797108	0
XLOC_000715	XLOC_000715	FCGR1C	chr1:143874742-143883733	0.29232
XLOC_000716	XLOC_000716	SRGAP2D	chr1:143972638-144069704	0.457028
XLOC_000717	XLOC_000717	RNVU1-15	chr1:144412575-144412740	0
XLOC_000718	XLOC_000718	PPIAL4E	chr1:144592867-144593652	0
XLOC_000719	XLOC_000719	SRGAP2-AS1	chr1:144641368-145093362	0
XLOC_000720	XLOC_000720	DRD5P2	chr1:144641368-145093362	0
XLOC_000721	XLOC_000721	LOC645166	chr1:144641368-145093362	0
XLOC_000722	XLOC_000722	FAM72D	chr1:145095999-145112692	0.713248
XLOC_000723	XLOC_000723	RNVU1-14	chr1:145281115-145281279	0
XLOC_000724	XLOC_000724	GPR89A	chr1:145607959-145670464	5.13802
XLOC_000725	XLOC_000725	CD160	chr1:145719445-145739288	0.564237
XLOC_000726	XLOC_000726	POLR3C	chr1:145746081-145844401	8.17077
XLOC_000727	XLOC_000727	NUDT17	chr1:145845632-145859825	2.28209
XLOC_000728	XLOC_000728	GNRHR2	chr1:145919012-145927536	0.496206
XLOC_000729	XLOC_000729	POLR3GL	chr1:145964702-145978848	66.3735
XLOC_000730	XLOC_000730	LOC101928979	chr1:146052549-146059879	3.70122
XLOC_000731	XLOC_000731	NUDT4P1,NUDT4P2	chr1:146297772-146301614	0
XLOC_000732	XLOC_000732	RNU1-3	chr1:146376806-146376970	0
XLOC_000733	XLOC_000733	CH17-408M7.1	chr1:146486331-146525289	0
XLOC_000734	XLOC_000734	HYDIN2	chr1:146547488-146822034	0
XLOC_000735	XLOC_000735	NBPF12	chr1:146936593-146996093	18.6082
XLOC_000736	XLOC_000736	PDIA3P1	chr1:147155102-147180149	4.44267
XLOC_000737	XLOC_000737	CHD1L	chr1:147242640-147295766	30.4219
XLOC_000738	XLOC_000738	BCL9	chr1:147541422-147626219	6.34241
XLOC_000739	XLOC_000739	GJA8	chr1:147902819-147909268	0
XLOC_000740	XLOC_000740	GPR89B	chr1:147928392-147993521	3.73265
XLOC_000741	XLOC_000741	MIR6077	chr1:148388281-148388363	0
XLOC_000742	XLOC_000742	LOC100132057	chr1:148402482-148460449	0.661335
XLOC_000743	XLOC_000743	RNVU1-3	chr1:148402482-148460449	0
XLOC_000744	XLOC_000744	NUDT4P1,NUDT4P2	chr1:148748555-148752397	0
XLOC_000745	XLOC_000745	PDE4DIP	chr1:148808180-149033019	34.6748
XLOC_000746	XLOC_000746	LOC653513	chr1:149175363-149251621	0.79902
XLOC_000747	XLOC_000747	PPIAL4C	chr1:149583822-149584607	0
XLOC_000748	XLOC_000748	LINC00869	chr1:149603645-149679523	14.409
XLOC_000749	XLOC_000749	LOC388692	chr1:149701103-149705717	0.328348
XLOC_000750	XLOC_000750	FCGR1A	chr1:149782688-149812373	3.00553
XLOC_000751	XLOC_000751	HIST2H4A	chr1:149832656-149833052	0
XLOC_000752	XLOC_000752	HIST2H2AA3	chr1:149843426-149851594	0
XLOC_000753	XLOC_000753	HIST2H3A	chr1:149852618-149853125	0
XLOC_000754	XLOC_000754	HIST2H2AC	chr1:149886974-149887411	4.12491
XLOC_000755	XLOC_000755	BOLA1	chr1:149899601-149900795	28.0205
XLOC_000756	XLOC_000756	VPS45	chr1:150067292-150145327	19.3887
XLOC_000757	XLOC_000757	PLEKHO1	chr1:150149433-150160065	6.08377
XLOC_000758	XLOC_000758	CA14	chr1:150257742-150265078	2.70093
XLOC_000759	XLOC_000759	C1orf54	chr1:150272283-150280924	13.2431
XLOC_000760	XLOC_000760	CIART	chr1:150282532-150287092	7.82895
XLOC_000761	XLOC_000761	MRPS21	chr1:150293841-150308979	83.5906
XLOC_000762	XLOC_000762	PRPF3	chr1:150321028-150353228	31.8985
XLOC_000763	XLOC_000763	RPRD2	chr1:150364110-150476787	8.6955
XLOC_000764	XLOC_000764	TARS2	chr1:150487363-150507609	35.8335
XLOC_000765	XLOC_000765	MIR6878	chr1:150487363-150507609	0
XLOC_000766	XLOC_000766	ECM1	chr1:150508010-150513789	1.319
XLOC_000767	XLOC_000767	FALEC	chr1:150515756-150518032	0.946462
XLOC_000768	XLOC_000768	-	chr1:150532284-150537094	1.5991
XLOC_000769	XLOC_000769	ADAMTSL4	chr1:150549368-150579738	19.2208
XLOC_000770	XLOC_000770	SETDB1	chr1:150926338-150964806	17.9023
XLOC_000771	XLOC_000771	ANXA9	chr1:150982022-151008378	16.464
XLOC_000772	XLOC_000772	PRUNE	chr1:151008390-151035787	12.899
XLOC_000773	XLOC_000773	BNIPL,C1orf56	chr1:151036552-151059649	9.46799
XLOC_000774	XLOC_000774	MLLT11	chr1:151059674-151068497	0.689024
XLOC_000775	XLOC_000775	GABPB2	chr1:151070603-151129034	2.34952
XLOC_000776	XLOC_000776	SCNM1,TNFAIP8L2,TNFAIP8L2-SCNM1	chr1:151156628-151176071	16.8287
XLOC_000777	XLOC_000777	PIP5K1A	chr1:151198531-151249531	21.2371
XLOC_000778	XLOC_000778	PSMD4	chr1:151254720-151267478	333.741
XLOC_000779	XLOC_000779	ZNF687	chr1:151281440-151327715	15.3769
XLOC_000780	XLOC_000780	GBAT2	chr1:151340637-151347891	1.28731
XLOC_000781	XLOC_000781	PSMB4	chr1:151399564-151401936	516.433
XLOC_000782	XLOC_000782	CGN	chr1:151511385-151538691	10.2821
XLOC_000783	XLOC_000783	TUFT1	chr1:151540304-151583583	6.1691
XLOC_000784	XLOC_000784	MIR554	chr1:151540304-151583583	0
XLOC_000785	XLOC_000785	SNX27	chr1:151612016-151699083	8.55969
XLOC_000786	XLOC_000786	RIIAD1	chr1:151721536-151729606	0
XLOC_000787	XLOC_000787	OAZ3	chr1:151759642-151790534	1.29336
XLOC_000788	XLOC_000788	LOC100132111	chr1:151837862-151854125	11.7838
XLOC_000789	XLOC_000789	NBPF18P	chr1:152018277-152022509	0
XLOC_000790	XLOC_000790	FLG-AS1	chr1:152302174-152366692	0.143549
XLOC_000791	XLOC_000791	LCE5A	chr1:152510843-152512177	0
XLOC_000792	XLOC_000792	CRCT1	chr1:152514501-152516005	0
XLOC_000793	XLOC_000793	LCE3C	chr1:152600661-152601086	0
XLOC_000794	XLOC_000794	LCE3B	chr1:152613810-152614098	0
XLOC_000795	XLOC_000795	LCE2D	chr1:152663410-152664659	0
XLOC_000796	XLOC_000796	LCE2C	chr1:152675314-152676573	0
XLOC_000797	XLOC_000797	LCE2B	chr1:152686122-152687400	0
XLOC_000798	XLOC_000798	LCE2A	chr1:152698363-152699442	0
XLOC_000799	XLOC_000799	LCE4A	chr1:152709046-152709434	0
XLOC_000800	XLOC_000800	C1orf68	chr1:152719521-152720429	0
XLOC_000801	XLOC_000801	KPRP	chr1:152758029-152762053	0
XLOC_000802	XLOC_000802	LCE1F	chr1:152776371-152776969	0
XLOC_000803	XLOC_000803	LCE1E	chr1:152786276-152788425	0
XLOC_000804	XLOC_000804	LCE1D	chr1:152796750-152798181	0
XLOC_000805	XLOC_000805	LCE1B	chr1:152811970-152813109	0
XLOC_000806	XLOC_000806	LCE1A	chr1:152827472-152828097	0
XLOC_000807	XLOC_000807	LCE6A	chr1:152842853-152843983	0
XLOC_000808	XLOC_000808	SMCP	chr1:152878321-152885047	0
XLOC_000809	XLOC_000809	IVL	chr1:152908562-152911886	0
XLOC_000810	XLOC_000810	SPRR4	chr1:152970652-152972573	0
XLOC_000811	XLOC_000811	SPRR1A	chr1:152984087-152985814	0
XLOC_000812	XLOC_000812	SPRR3	chr1:153001746-153003856	0
XLOC_000813	XLOC_000813	SPRR1B	chr1:153031202-153032900	0
XLOC_000814	XLOC_000814	LOC101928009	chr1:153174517-153191676	0
XLOC_000815	XLOC_000815	LELP1	chr1:153203429-153205125	0
XLOC_000816	XLOC_000816	PRR9	chr1:153217583-153219317	0
XLOC_000817	XLOC_000817	LOR	chr1:153259702-153262124	0
XLOC_000818	XLOC_000818	S100A9	chr1:153357853-153361027	27.4025
XLOC_000819	XLOC_000819	S100A7A	chr1:153416523-153423225	0
XLOC_000820	XLOC_000820	LOC101928034	chr1:153543618-153552388	0
XLOC_000821	XLOC_000821	S100A1	chr1:153618799-153646306	4.07034
XLOC_000822	XLOC_000822	CHTOP	chr1:153618799-153646306	36.2638
XLOC_000823	XLOC_000823	SNAPIN	chr1:153658653-153671028	53.4933
XLOC_000824	XLOC_000824	NPR1	chr1:153678687-153693992	1.30418
XLOC_000825	XLOC_000825	INTS3,SLC27A3	chr1:153728057-153780158	50.5714
XLOC_000826	XLOC_000826	LOC343052	chr1:153793946-153796302	0
XLOC_000827	XLOC_000827	CREB3L4	chr1:153959098-153977975	11.5704
XLOC_000828	XLOC_000828	RPS27	chr1:153990762-153992155	8127.28
XLOC_000829	XLOC_000829	UBAP2L	chr1:154206700-154271510	42.9202
XLOC_000830	XLOC_000830	HAX1	chr1:154272562-154275878	109.21
XLOC_000831	XLOC_000831	AQP10	chr1:154321115-154325325	0
XLOC_000832	XLOC_000832	ATP8B2	chr1:154325542-154351304	5.95837
XLOC_000833	XLOC_000833	IL6R	chr1:154405192-154469450	51.7385
XLOC_000834	XLOC_000834	TDRD10	chr1:154502218-154548147	10.4863
XLOC_000835	XLOC_000835	UBE2Q1-AS1	chr1:154548574-154558644	0
XLOC_000836	XLOC_000836	CHRNB2	chr1:154567780-154579877	0.0515735
XLOC_000837	XLOC_000837	CKS1B	chr1:154974641-154981117	82.0482
XLOC_000838	XLOC_000838	MIR4258	chr1:154974641-154981117	0
XLOC_000839	XLOC_000839	FLAD1	chr1:154983293-154993111	36.1918
XLOC_000840	XLOC_000840	LENEP	chr1:154993585-154994315	0.376019
XLOC_000841	XLOC_000841	ZBTB7B	chr1:155002607-155018525	43.5862
XLOC_000842	XLOC_000842	DCST1	chr1:155033805-155069553	0
XLOC_000843	XLOC_000843	ADAM15	chr1:155033805-155069553	31.1307
XLOC_000844	XLOC_000844	EFNA4	chr1:155033805-155069553	13.6118
XLOC_000845	XLOC_000845	EFNA3	chr1:155078871-155087538	1.4624
XLOC_000846	XLOC_000846	EFNA1	chr1:155126064-155134910	106.622
XLOC_000847	XLOC_000847	SLC50A1	chr1:155135343-155138858	47.1502
XLOC_000848	XLOC_000848	TRIM46	chr1:155173786-155184971	0.226222
XLOC_000849	XLOC_000849	MIR92B	chr1:155195176-155195272	0
XLOC_000850	XLOC_000850	MTX1	chr1:155208698-155227534	38.9402
XLOC_000851	XLOC_000851	HCN3	chr1:155277426-155301434	4.30299
XLOC_000852	XLOC_000852	FDPS	chr1:155304834-155331118	206.364
XLOC_000853	XLOC_000853	RUSC1	chr1:155304834-155331118	14.8108
XLOC_000854	XLOC_000854	POU5F1P4	chr1:155335260-155564022	0
XLOC_000855	XLOC_000855	ASH1L-AS1	chr1:155335260-155564022	0.81092
XLOC_000856	XLOC_000856	MSTO1	chr1:155610169-155614967	13.7498
XLOC_000857	XLOC_000857	DAP3	chr1:155689090-155739009	103.97
XLOC_000858	XLOC_000858	MSTO2P	chr1:155745767-155859400	1.20651
XLOC_000859	XLOC_000859	SYT11	chr1:155859468-155885199	1.15166
XLOC_000860	XLOC_000860	RXFP4	chr1:155941688-155942834	0
XLOC_000861	XLOC_000861	LAMTOR2	chr1:156054725-156058510	184.994
XLOC_000862	XLOC_000862	RAB25	chr1:156061130-156070506	0
XLOC_000863	XLOC_000863	LMNA	chr1:156082545-156140089	174.745
XLOC_000864	XLOC_000864	SEMA4A	chr1:156147399-156177751	2.1965
XLOC_000865	XLOC_000865	BGLAP,PMF1,PMF1-BGLAP,SLC25A44	chr1:156193931-156248117	110.524
XLOC_000866	XLOC_000866	TMEM79	chr1:156282912-156292443	3.68576
XLOC_000867	XLOC_000867	TSACC	chr1:156308960-156346994	3.39075
XLOC_000868	XLOC_000868	RHBG	chr1:156369031-156388528	82.3424
XLOC_000869	XLOC_000869	-	chr1:156388683-156390873	1.06459
XLOC_000870	XLOC_000870	TTC24	chr1:156579726-156586770	0.232248
XLOC_000871	XLOC_000871	APOA1BP	chr1:156591765-156594299	137.522
XLOC_000872	XLOC_000872	HAPLN2	chr1:156619293-156625725	0
XLOC_000873	XLOC_000873	BCAN	chr1:156641573-156661456	1.96087
XLOC_000874	XLOC_000874	RRNAD1	chr1:156721856-156736960	16.9677
XLOC_000875	XLOC_000875	PRCC	chr1:156767481-156800817	38.9912
XLOC_000876	XLOC_000876	NTRK1	chr1:156806242-156881850	0
XLOC_000877	XLOC_000877	PEAR1	chr1:156893730-156916434	0.946037
XLOC_000878	XLOC_000878	LRRC71	chr1:156920631-156933088	0
XLOC_000879	XLOC_000879	CYCSP52	chr1:157121202-157138591	0
XLOC_000880	XLOC_000880	KIRREL	chr1:157993272-158100262	0.957283
XLOC_000881	XLOC_000881	CD1D	chr1:158178043-158186426	6.95534
XLOC_000882	XLOC_000882	CD1A	chr1:158254136-158258268	0
XLOC_000883	XLOC_000883	CD1C	chr1:158289772-158294774	0.383688
XLOC_000884	XLOC_000884	CD1E	chr1:158353695-158357553	0.365803
XLOC_000885	XLOC_000885	OR10K1	chr1:158465561-158466503	0
XLOC_000886	XLOC_000886	OR10R2	chr1:158479877-158480885	0
XLOC_000887	XLOC_000887	OR10Z1	chr1:158606438-158607380	0
XLOC_000888	XLOC_000888	OR6K6	chr1:158754815-158755847	0
XLOC_000889	XLOC_000889	MNDA	chr1:158831377-158849480	2.7899
XLOC_000890	XLOC_000890	PYHIN1	chr1:158931546-158977059	1.56352
XLOC_000891	XLOC_000891	IFI16	chr1:159005984-159055155	26.075
XLOC_000892	XLOC_000892	CADM3	chr1:159171586-159203142	0
XLOC_000893	XLOC_000893	ACKR1	chr1:159204012-159206500	1.55662
XLOC_000894	XLOC_000894	FCER1A	chr1:159289713-159308224	0.143165
XLOC_000895	XLOC_000895	OR10J1	chr1:159439721-159440810	0
XLOC_000896	XLOC_000896	APCS	chr1:159587733-159602429	1068.91
XLOC_000897	XLOC_000897	DUSP23	chr1:159780124-159782544	199.648
XLOC_000898	XLOC_000898	FCRL6	chr1:159800510-159816257	1.76867
XLOC_000899	XLOC_000899	SLAMF8	chr1:159826688-159862657	2.15761
XLOC_000900	XLOC_000900	LINC01133	chr1:159960776-159979086	0
XLOC_000901	XLOC_000901	KCNJ9	chr1:160081569-160089422	0.0246957
XLOC_000902	XLOC_000902	ATP1A2	chr1:160115729-160143584	0.241021
XLOC_000903	XLOC_000903	ATP1A4	chr1:160151561-160186977	0
XLOC_000904	XLOC_000904	CASQ1	chr1:160190494-160201886	0.167391
XLOC_000905	XLOC_000905	PEA15	chr1:160202198-160215376	45.7356
XLOC_000906	XLOC_000906	SUMO1P3	chr1:160288586-160358952	0
XLOC_000907	XLOC_000907	NCSTN	chr1:160288586-160358952	56.9376
XLOC_000908	XLOC_000908	NHLH1	chr1:160367070-160372848	0
XLOC_000909	XLOC_000909	VANGL2	chr1:160400573-160428678	0.109184
XLOC_000910	XLOC_000910	SLAMF7	chr1:160739056-160754818	8.72811
XLOC_000911	XLOC_000911	LY9	chr1:160796073-160828255	1.13329
XLOC_000912	XLOC_000912	LOC101928372	chr1:160932464-160954799	0
XLOC_000913	XLOC_000913	KLHDC9	chr1:161098360-161100348	9.04619
XLOC_000914	XLOC_000914	NIT1	chr1:161100555-161132688	45.6239
XLOC_000915	XLOC_000915	UFC1	chr1:161133523-161158856	105.524
XLOC_000916	XLOC_000916	USP21	chr1:161159463-161165726	7.66398
XLOC_000917	XLOC_000917	PPOX	chr1:161166390-161171220	13.803
XLOC_000918	XLOC_000918	NDUFS2	chr1:161199314-161214394	140.532
XLOC_000919	XLOC_000919	FCER1G	chr1:161215296-161219248	75.0542
XLOC_000920	XLOC_000920	TOMM40L	chr1:161225938-161238210	14.5744
XLOC_000921	XLOC_000921	PCP4L1	chr1:161258726-161285450	2.73166
XLOC_000922	XLOC_000922	SDHC	chr1:161314375-161370362	117.65
XLOC_000923	XLOC_000923	CFAP126	chr1:161314375-161370362	4.8508
XLOC_000924	XLOC_000924	FCGR2A	chr1:161505414-161519589	8.32023
XLOC_000925	XLOC_000925	HSPA6	chr1:161524539-161526897	1.79662
XLOC_000926	XLOC_000926	FCGR2C	chr1:161581338-161601220	0.164286
XLOC_000927	XLOC_000927	HSPA7	chr1:161601295-161608551	1.15103
XLOC_000928	XLOC_000928	FCGR2B	chr1:161663114-161678654	0.501663
XLOC_000929	XLOC_000929	FCRLA	chr1:161706971-161714352	0.867314
XLOC_000930	XLOC_000930	FCRLB	chr1:161721543-161728143	0.2137
XLOC_000931	XLOC_000931	DUSP12	chr1:161748681-161757164	9.27816
XLOC_000932	XLOC_000932	ATF6	chr1:161766243-161964070	22.7724
XLOC_000933	XLOC_000933	C1orf226,NOS1AP	chr1:162069747-162387447	5.25677
XLOC_000934	XLOC_000934	MIR4654	chr1:162069747-162387447	0
XLOC_000935	XLOC_000935	MIR556	chr1:162069747-162387447	0
XLOC_000936	XLOC_000936	-	chr1:162446333-162447286	0
XLOC_000937	XLOC_000937	UHMK1	chr1:162497173-162529725	37.4814
XLOC_000938	XLOC_000938	UAP1	chr1:162561500-162599843	49.4821
XLOC_000939	XLOC_000939	DDR2	chr1:162632437-162780457	0.554074
XLOC_000940	XLOC_000940	HSD17B7	chr1:162790701-162812818	40.7893
XLOC_000941	XLOC_000941	RGS4	chr1:163068605-163076802	0.630651
XLOC_000942	XLOC_000942	LOC101928404	chr1:163142298-163321791	0
XLOC_000943	XLOC_000943	NUF2	chr1:163321932-163355763	6.3746
XLOC_000944	XLOC_000944	PBX1	chr1:164559359-164851825	1.23359
XLOC_000945	XLOC_000945	LRRC52	chr1:165476841-165582104	0.461448
XLOC_000946	XLOC_000946	MGST3	chr1:165630872-165656135	68.5967
XLOC_000947	XLOC_000947	LOC440700	chr1:165698749-165709962	0.0797481
XLOC_000948	XLOC_000948	LOC100147773	chr1:165768928-165775448	0.349579
XLOC_000949	XLOC_000949	UCK2	chr1:165827494-165911618	8.8942
XLOC_000950	XLOC_000950	FMO9P	chr1:166603915-166625236	0
XLOC_000951	XLOC_000951	POGK	chr1:166839486-166854472	13.998
XLOC_000952	XLOC_000952	MAEL	chr1:166975581-167022212	0.429491
XLOC_000953	XLOC_000953	DUSP27	chr1:167094849-167129165	0
XLOC_000954	XLOC_000954	POU2F1	chr1:167220828-167427345	3.0368
XLOC_000955	XLOC_000955	RCSD1	chr1:167630236-167706249	4.17609
XLOC_000956	XLOC_000956	MPZL1	chr1:167721949-167791919	12.0427
XLOC_000957	XLOC_000957	DCAF6	chr1:167916674-168075844	37.8649
XLOC_000958	XLOC_000958	MIR1255B2	chr1:167916674-168075844	0
XLOC_000959	XLOC_000959	TIPRL	chr1:168178844-168202113	27.6338
XLOC_000960	XLOC_000960	SFT2D2	chr1:168226006-168254454	11.2392
XLOC_000961	XLOC_000961	TBX19	chr1:168281039-168314428	1.72334
XLOC_000962	XLOC_000962	XCL1	chr1:168354876-168582077	0.725785
XLOC_000963	XLOC_000963	MIR557	chr1:168354876-168582077	0
XLOC_000964	XLOC_000964	LINC00626	chr1:168786940-168792888	0
XLOC_000965	XLOC_000965	ATP1B1	chr1:169105770-169460669	205.91
XLOC_000966	XLOC_000966	BLZF1	chr1:169105770-169460669	11.6346
XLOC_000967	XLOC_000967	-	chr1:169745500-169783834	737.211
XLOC_000968	XLOC_000968	C1orf112	chr1:169783908-169893959	11.0339
XLOC_000969	XLOC_000969	METTL11B	chr1:170146046-170167782	0.398655
XLOC_000970	XLOC_000970	GORAB	chr1:170461316-170553833	5.5165
XLOC_000971	XLOC_000971	PRRX1	chr1:170664171-170739400	0.571493
XLOC_000972	XLOC_000972	MROH9	chr1:170935470-171064765	0
XLOC_000973	XLOC_000973	FMO3	chr1:171090564-171117819	703.345
XLOC_000974	XLOC_000974	MIR1295B	chr1:171090564-171117819	0
XLOC_000975	XLOC_000975	FMO6P	chr1:171120376-171214019	0.0378453
XLOC_000976	XLOC_000976	FMO2	chr1:171120376-171214019	0.242285
XLOC_000977	XLOC_000977	FMO1	chr1:171248470-171285978	0.157027
XLOC_000978	XLOC_000978	FMO4	chr1:171314182-171342084	26.7706
XLOC_000979	XLOC_000979	PRRC2C	chr1:171485526-171593513	13.3362
XLOC_000980	XLOC_000980	METTL13	chr1:171781470-171797716	12.3905
XLOC_000981	XLOC_000981	DNM3	chr1:171841477-172418466	0.436762
XLOC_000982	XLOC_000982	DNM3-IT1	chr1:171841477-172418466	0
XLOC_000983	XLOC_000983	MIR3120	chr1:171841477-172418466	0
XLOC_000984	XLOC_000984	C1orf105	chr1:172420687-172468829	1.20612
XLOC_000985	XLOC_000985	SUCO	chr1:172532348-172611833	9.63813
XLOC_000986	XLOC_000986	FASLG	chr1:172659007-172666872	1.42499
XLOC_000987	XLOC_000987	PRDX6	chr1:173477346-173488807	260.666
XLOC_000988	XLOC_000988	LOC730159	chr1:173608335-173669862	0
XLOC_000989	XLOC_000989	KLHL20	chr1:173714940-173786703	7.39422
XLOC_000990	XLOC_000990	DARS2	chr1:173824658-173858544	17.256
XLOC_000991	XLOC_000991	GAS5-AS1	chr1:173862418-173886636	3.74538
XLOC_000992	XLOC_000992	ZBTB37	chr1:173862418-173886636	0.689709
XLOC_000993	XLOC_000993	-	chr1:173919363-173924813	2.60357
XLOC_000994	XLOC_000994	RABGAP1L	chr1:174159413-174995308	8.80211
XLOC_000995	XLOC_000995	GPR52	chr1:174159413-174995308	0
XLOC_000996	XLOC_000996	CACYBP	chr1:174999434-175023455	25.3178
XLOC_000997	XLOC_000997	TNN	chr1:175067857-175148066	0.0819003
XLOC_000998	XLOC_000998	LOC101928751	chr1:175877342-175880464	0
XLOC_000999	XLOC_000999	PAPPA2	chr1:176463170-176845465	1.34698
XLOC_001000	XLOC_001000	BRINP2	chr1:177171387-177282422	0.0189804
XLOC_001001	XLOC_001001	LOC102724661	chr1:177351585-177366458	0
XLOC_001002	XLOC_001002	LOC101928778	chr1:177700523-177710330	0
XLOC_001003	XLOC_001003	RASAL2	chr1:178091507-178479945	2.48303
XLOC_001004	XLOC_001004	TEX35	chr1:178513076-178523500	0
XLOC_001005	XLOC_001005	C1orf220	chr1:178542795-178548889	0.27479
XLOC_001006	XLOC_001006	MIR4424	chr1:178677748-178677834	0
XLOC_001007	XLOC_001007	RALGPS2	chr1:178725146-178923845	18.5408
XLOC_001008	XLOC_001008	FAM20B	chr1:179025938-179076567	12.0411
XLOC_001009	XLOC_001009	TOR3A	chr1:179081347-179095994	15.9329
XLOC_001010	XLOC_001010	SOAT1	chr1:179293713-179358680	5.00494
XLOC_001011	XLOC_001011	AXDND1	chr1:179365719-179575952	0.0198043
XLOC_001012	XLOC_001012	TDRD5	chr1:179591612-179691273	0.393804
XLOC_001013	XLOC_001013	FAM163A	chr1:179743162-179816198	0
XLOC_001014	XLOC_001014	TOR1AIP1	chr1:179882041-179920077	16.7246
XLOC_001015	XLOC_001015	CEP350	chr1:179953802-180114880	4.23174
XLOC_001016	XLOC_001016	QSOX1	chr1:180154832-180200724	6.13941
XLOC_001017	XLOC_001017	LHX4	chr1:180230297-180275053	0.171098
XLOC_001018	XLOC_001018	LHX4-AS1	chr1:180230297-180275053	0.824275
XLOC_001019	XLOC_001019	OVAAL	chr1:180558973-180566518	0.103691
XLOC_001020	XLOC_001020	XPR1	chr1:180632009-180890279	7.40638
XLOC_001021	XLOC_001021	KIAA1614	chr1:180913176-180946103	0.233646
XLOC_001022	XLOC_001022	MR1	chr1:181033424-181061938	2.12611
XLOC_001023	XLOC_001023	IER5	chr1:181088501-181093460	8.44876
XLOC_001024	XLOC_001024	LOC101928973	chr1:181174483-181182206	0
XLOC_001025	XLOC_001025	GM140	chr1:181236387-181238604	0
XLOC_001026	XLOC_001026	CACNA1E	chr1:181483549-181806784	0
XLOC_001027	XLOC_001027	LINC00272	chr1:182407620-182414813	0.135272
XLOC_001028	XLOC_001028	RGSL1	chr1:182432587-182561071	10.1493
XLOC_001029	XLOC_001029	LOC284648	chr1:182615139-182616633	0.345987
XLOC_001030	XLOC_001030	NPL	chr1:182788945-182830549	17.1854
XLOC_001031	XLOC_001031	DHX9	chr1:182839303-182887982	35.2827
XLOC_001032	XLOC_001032	LAMC1	chr1:183023459-183145594	25.3713
XLOC_001033	XLOC_001033	LAMC2	chr1:183186038-183245127	0.264652
XLOC_001034	XLOC_001034	SMG7	chr1:183460875-183554363	18.2672
XLOC_001035	XLOC_001035	RGL1	chr1:183636046-183928952	5.74835
XLOC_001036	XLOC_001036	TSEN15	chr1:184051650-184074210	15.7334
XLOC_001037	XLOC_001037	C1orf21	chr1:184386987-184629451	1.42434
XLOC_001038	XLOC_001038	RNF2	chr1:185045418-185102608	5.16788
XLOC_001039	XLOC_001039	SWT1	chr1:185118085-185293522	2.24875
XLOC_001040	XLOC_001040	HMCN1	chr1:185734550-186190953	0.563843
XLOC_001041	XLOC_001041	PRG4	chr1:186296272-186375727	8.71706
XLOC_001042	XLOC_001042	C1orf27	chr1:186375757-186422493	11.6726
XLOC_001043	XLOC_001043	OCLM	chr1:186375757-186422493	0.143745
XLOC_001044	XLOC_001044	LOC102724919	chr1:186435160-186470291	0
XLOC_001045	XLOC_001045	PACERR	chr1:186680653-186681446	0
XLOC_001046	XLOC_001046	PLA2G4A	chr1:186828899-186988981	0.36751
XLOC_001047	XLOC_001047	LINC01036	chr1:187092841-187360244	0
XLOC_001048	XLOC_001048	LINC01351	chr1:190478259-190481394	0
XLOC_001049	XLOC_001049	LOC440704	chr1:190624889-190801658	0
XLOC_001050	XLOC_001050	RGS18	chr1:192158461-192185815	0.838188
XLOC_001051	XLOC_001051	RGS21	chr1:192316991-192367284	0
XLOC_001052	XLOC_001052	RGS1	chr1:192575726-192580029	11.0525
XLOC_001053	XLOC_001053	RGS13	chr1:192636137-192660310	0
XLOC_001054	XLOC_001054	MIR4426	chr1:192716327-192716390	0
XLOC_001055	XLOC_001055	RGS2	chr1:192809038-192812277	10.0391
XLOC_001056	XLOC_001056	TROVE2	chr1:193012257-193106114	6.66908
XLOC_001057	XLOC_001057	CDC73	chr1:193121957-193254812	11.5146
XLOC_001058	XLOC_001058	MIR1278	chr1:193121957-193254812	0
XLOC_001059	XLOC_001059	LINC01031	chr1:193304744-193365953	0
XLOC_001060	XLOC_001060	CFH	chr1:196651877-196747504	678.349
XLOC_001061	XLOC_001061	CFHR3	chr1:196774774-196795289	98.7315
XLOC_001062	XLOC_001062	CFHR1	chr1:196819730-196832189	349.634
XLOC_001063	XLOC_001063	CFHR4	chr1:196888013-196918713	21.5591
XLOC_001064	XLOC_001064	CFHR2	chr1:196943733-196959226	947.569
XLOC_001065	XLOC_001065	CFHR5	chr1:196977536-197009673	250.378
XLOC_001066	XLOC_001066	CRB1	chr1:197201461-197478455	0.0212661
XLOC_001067	XLOC_001067	C1orf53	chr1:197902551-197907367	22.2159
XLOC_001068	XLOC_001068	LHX9	chr1:197912504-197932640	1.89252
XLOC_001069	XLOC_001069	NEK7	chr1:198156977-198322421	18.6064
XLOC_001070	XLOC_001070	PTPRC	chr1:198638967-198757476	15.1597
XLOC_001071	XLOC_001071	LINC01221	chr1:198992588-199076735	0
XLOC_001072	XLOC_001072	NR5A2	chr1:200027601-200177422	18.5852
XLOC_001073	XLOC_001073	-	chr1:200411700-200475818	4.59447
XLOC_001074	XLOC_001074	LOC101929224	chr1:200644036-200694250	0
XLOC_001075	XLOC_001075	CAMSAP2	chr1:200738937-200860707	3.84732
XLOC_001076	XLOC_001076	GPR25	chr1:200872954-200874178	0
XLOC_001077	XLOC_001077	C1orf106	chr1:200891498-200915736	0.396108
XLOC_001078	XLOC_001078	-	chr1:200949642-200966643	0
XLOC_001079	XLOC_001079	IGFN1	chr1:201190824-201228952	0
XLOC_001080	XLOC_001080	PKP1	chr1:201283451-201332993	0
XLOC_001081	XLOC_001081	LAD1	chr1:201380837-201421746	2.84943
XLOC_001082	XLOC_001082	RPS10P7	chr1:201483529-201521476	29.269
XLOC_001083	XLOC_001083	RPS10P7	chr1:201483529-201521476	8.08248
XLOC_001084	XLOC_001084	NAV1	chr1:201648321-201884294	0.536746
XLOC_001085	XLOC_001085	MIR5191	chr1:201648321-201884294	0
XLOC_001086	XLOC_001086	MIR1231	chr1:201648321-201884294	0
XLOC_001087	XLOC_001087	IPO9	chr1:201648321-201884294	8.24987
XLOC_001088	XLOC_001088	MIR6739	chr1:201648321-201884294	0
XLOC_001089	XLOC_001089	SHISA4	chr1:201888668-201892587	27.9397
XLOC_001090	XLOC_001090	TIMM17A	chr1:201955490-201970661	110.076
XLOC_001091	XLOC_001091	RNPEP	chr1:201982637-202006147	46.8619
XLOC_001092	XLOC_001092	MIR6740	chr1:201982637-202006147	0
XLOC_001093	XLOC_001093	ELF3	chr1:202010561-202017187	9.50097
XLOC_001094	XLOC_001094	GPR37L1	chr1:202122900-202129506	0.066495
XLOC_001095	XLOC_001095	PTPRVP	chr1:202168050-202189449	0.05431
XLOC_001096	XLOC_001096	LGR6	chr1:202193989-202319761	0.868201
XLOC_001097	XLOC_001097	PPP1R12B	chr1:202348701-202588569	3.52364
XLOC_001098	XLOC_001098	PCAT6	chr1:202810945-202811913	0.617185
XLOC_001099	XLOC_001099	MGAT4EP	chr1:202820256-202827213	0
XLOC_001100	XLOC_001100	LOC148709	chr1:202850270-202875241	0.677763
XLOC_001101	XLOC_001101	TMEM183A	chr1:203007375-203024848	33.7164
XLOC_001102	XLOC_001102	PPFIA4	chr1:203026520-203078736	0.0328039
XLOC_001103	XLOC_001103	ADORA1	chr1:203127707-203167405	0.188932
XLOC_001104	XLOC_001104	LINC01353	chr1:203287151-203288796	0
XLOC_001105	XLOC_001105	BTG2	chr1:203305535-203309601	16.3302
XLOC_001106	XLOC_001106	PRELP	chr1:203475754-203491351	0.333058
XLOC_001107	XLOC_001107	OPTC	chr1:203494142-203508949	0
XLOC_001108	XLOC_001108	ATP2B4	chr1:203626786-203744081	10.2421
XLOC_001109	XLOC_001109	SNORA77	chr1:203626786-203744081	0
XLOC_001110	XLOC_001110	LINC00260	chr1:203626786-203744081	0.21576
XLOC_001111	XLOC_001111	LAX1	chr1:203765155-203778168	1.31997
XLOC_001112	XLOC_001112	ZBED6,ZC3H11A	chr1:203795622-203854128	30.3304
XLOC_001113	XLOC_001113	SNRPE	chr1:203861584-203871152	63.5182
XLOC_001114	XLOC_001114	SOX13	chr1:204073093-204127743	16.7115
XLOC_001115	XLOC_001115	LOC101929441	chr1:204131060-204152182	0.533155
XLOC_001116	XLOC_001116	MDM4	chr1:204516378-204558122	4.85742
XLOC_001117	XLOC_001117	NFASC	chr1:204828653-205022822	0.721671
XLOC_001118	XLOC_001118	CNTN2	chr1:205043211-205078043	0.121065
XLOC_001119	XLOC_001119	TMCC2	chr1:205227909-205273343	0.248919
XLOC_001120	XLOC_001120	LEMD1-AS1	chr1:205373251-205456086	0
XLOC_001121	XLOC_001121	CDK18	chr1:205504555-205532897	14.2854
XLOC_001122	XLOC_001122	MFSD4	chr1:205568983-205602918	0.0755696
XLOC_001123	XLOC_001123	LOC284581	chr1:205862078-205896087	0.0306751
XLOC_001124	XLOC_001124	LOC103021296	chr1:205913047-206003466	0
XLOC_001125	XLOC_001125	LOC103021295	chr1:205913047-206003466	0
XLOC_001126	XLOC_001126	C1orf186	chr1:206052722-206102459	0.047388
XLOC_001127	XLOC_001127	SRGAP2	chr1:206205155-206464443	8.31086
XLOC_001128	XLOC_001128	IKBKE	chr1:206470242-206496927	2.80393
XLOC_001129	XLOC_001129	MIR6769B	chr1:206470242-206496927	0
XLOC_001130	XLOC_001130	RASSF5	chr1:206507529-206589284	5.83367
XLOC_001131	XLOC_001131	DYRK3	chr1:206635522-206649936	2.00116
XLOC_001132	XLOC_001132	MAPKAPK2	chr1:206685019-206734285	36.503
XLOC_001133	XLOC_001133	IL19	chr1:206798869-206842981	0
XLOC_001134	XLOC_001134	IL20	chr1:206865808-206869223	0
XLOC_001135	XLOC_001135	IL24	chr1:206897442-206922033	0
XLOC_001136	XLOC_001136	PFKFB2	chr1:207053274-207081023	3.00622
XLOC_001137	XLOC_001137	C4BPB	chr1:207088841-207099995	377.302
XLOC_001138	XLOC_001138	C4BPA	chr1:207104228-207144972	975.324
XLOC_001139	XLOC_001139	-	chr1:207178694-207183944	1.49711
XLOC_001140	XLOC_001140	CD55	chr1:207321471-207360966	16.9901
XLOC_001141	XLOC_001141	CR2	chr1:207454299-207489895	0.0531275
XLOC_001142	XLOC_001142	CR1	chr1:207496127-207641765	0.606194
XLOC_001143	XLOC_001143	CR1L	chr1:207645112-207723691	0.0422302
XLOC_001144	XLOC_001144	CD46	chr1:207752037-207795516	144.741
XLOC_001145	XLOC_001145	LOC148696	chr1:207818378-207822596	0
XLOC_001146	XLOC_001146	MIR205HG	chr1:209428822-209432547	0
XLOC_001147	XLOC_001147	CAMK1G	chr1:209583699-209613939	0.0601736
XLOC_001148	XLOC_001148	G0S2	chr1:209675324-209676390	27.8515
XLOC_001149	XLOC_001149	HSD11B1	chr1:209686179-209734950	642.306
XLOC_001150	XLOC_001150	TRAF3IP3	chr1:209741433-209784730	6.15524
XLOC_001151	XLOC_001151	DIEXF	chr1:209827966-209857565	4.84254
XLOC_001152	XLOC_001152	SYT14	chr1:209938173-210164288	0
XLOC_001153	XLOC_001153	SERTAD4	chr1:210231458-210246865	0.325412
XLOC_001154	XLOC_001154	HHAT	chr1:210328251-210676512	7.6919
XLOC_001155	XLOC_001155	RCOR3	chr1:211259361-211316383	8.13238
XLOC_001156	XLOC_001156	TRAF5	chr1:211326614-211374944	3.76823
XLOC_001157	XLOC_001157	LINC00467	chr1:211382749-211433196	21.2107
XLOC_001158	XLOC_001158	LOC105748977	chr1:211639807-211654621	0
XLOC_001159	XLOC_001159	DTL	chr1:211940398-212105300	4.63645
XLOC_001160	XLOC_001160	MIR3122	chr1:211940398-212105300	0
XLOC_001161	XLOC_001161	PPP2R5A	chr1:212285536-212361863	56.2271
XLOC_001162	XLOC_001162	SNORA16B	chr1:212285536-212361863	0
XLOC_001163	XLOC_001163	NENF	chr1:212432886-212446379	32.8981
XLOC_001164	XLOC_001164	LOC101929565	chr1:212545693-212556066	0
XLOC_001165	XLOC_001165	ATF3	chr1:212565333-212620777	11.878
XLOC_001166	XLOC_001166	FAM71A	chr1:212624446-212626778	0.0293477
XLOC_001167	XLOC_001167	TATDN3	chr1:212791827-212816825	7.26009
XLOC_001168	XLOC_001168	FLVCR1	chr1:212858140-212899365	6.31248
XLOC_001169	XLOC_001169	VASH2	chr1:212950519-212991794	3.03676
XLOC_001170	XLOC_001170	RPS6KC1	chr1:213051232-213273465	9.48115
XLOC_001171	XLOC_001171	LINC00538	chr1:213819640-213986153	0.0465693
XLOC_001172	XLOC_001172	PROX1	chr1:213987934-214041504	29.9707
XLOC_001173	XLOC_001173	SMYD2	chr1:214281221-214337134	42.7213
XLOC_001174	XLOC_001174	CENPF	chr1:214603188-214664571	2.04982
XLOC_001175	XLOC_001175	KCNK2	chr1:215005541-215237093	0
XLOC_001176	XLOC_001176	KCTD3	chr1:215567391-215621808	39.9831
XLOC_001177	XLOC_001177	LOC102723833	chr1:215622893-216423396	0
XLOC_001178	XLOC_001178	SPATA17	chr1:217631323-217868153	0.0642509
XLOC_001179	XLOC_001179	LINC00210	chr1:217892899-217920804	0
XLOC_001180	XLOC_001180	LOC101929631	chr1:218043504-218059140	0
XLOC_001181	XLOC_001181	RRP15	chr1:218285286-218337983	4.48784
XLOC_001182	XLOC_001182	TGFB2	chr1:218344195-219173788	0.828434
XLOC_001183	XLOC_001183	MIR548F3	chr1:218344195-219173788	0
XLOC_001184	XLOC_001184	MIR548F3	chr1:218344195-219173788	0
XLOC_001185	XLOC_001185	LYPLAL1	chr1:219173830-219212865	30.59
XLOC_001186	XLOC_001186	-	chr1:219441636-219445377	1.18098
XLOC_001187	XLOC_001187	IARS2	chr1:220094112-220148041	69.1185
XLOC_001188	XLOC_001188	MARK1	chr1:220528182-220664457	0.130222
XLOC_001189	XLOC_001189	C1orf115	chr1:220690285-220699157	62.1005
XLOC_001190	XLOC_001190	2019-03-02	chr1:220747561-220784811	67.7738
XLOC_001191	XLOC_001191	2019-03-01	chr1:220786696-220814399	26.0896
XLOC_001192	XLOC_001192	LINC01352	chr1:220828911-220832428	0.620016
XLOC_001193	XLOC_001193	HLX	chr1:220832762-220885058	6.72131
XLOC_001194	XLOC_001194	TAF1A-AS1	chr1:222554816-222593429	2.30258
XLOC_001195	XLOC_001195	MIA3	chr1:222618101-222668012	34.6047
XLOC_001196	XLOC_001196	BROX	chr1:222712552-222735196	14.5206
XLOC_001197	XLOC_001197	FAM177B	chr1:222737215-222756064	0.0210587
XLOC_001198	XLOC_001198	DISP1	chr1:222815018-223005995	18.3445
XLOC_001199	XLOC_001199	CCDC185	chr1:223393372-223395470	0
XLOC_001200	XLOC_001200	CAPN2	chr1:223701592-223776018	28.9852
XLOC_001201	XLOC_001201	FBXO28	chr1:224114086-224162047	8.46341
XLOC_001202	XLOC_001202	DEGS1	chr1:224183207-224193440	27.5016
XLOC_001203	XLOC_001203	LOC101927164	chr1:224219612-224330189	0.201004
XLOC_001204	XLOC_001204	CNIH4	chr1:224356810-224379451	30.8462
XLOC_001205	XLOC_001205	-	chr1:224583166-224590190	0.846027
XLOC_001206	XLOC_001206	CNIH3	chr1:224616476-224740547	0.425097
XLOC_001207	XLOC_001207	DNAH14	chr1:224929653-225399294	6.31434
XLOC_001208	XLOC_001208	-	chr1:225691623-225716392	1.47972
XLOC_001209	XLOC_001209	SRP9	chr1:225777812-225790466	173.869
XLOC_001210	XLOC_001210	EPHX1	chr1:225810073-225882720	1949.18
XLOC_001211	XLOC_001211	H3F3A	chr1:226062284-226072002	322.388
XLOC_001212	XLOC_001212	-	chr1:226083594-226090219	2.068
XLOC_001213	XLOC_001213	MIXL1	chr1:226223617-226227055	0.337869
XLOC_001214	XLOC_001214	C1orf95	chr1:226548799-226609214	0.0180573
XLOC_001215	XLOC_001215	PSEN2	chr1:226870571-226896124	17.2142
XLOC_001216	XLOC_001216	ADCK3	chr1:226940236-226987545	52.8254
XLOC_001217	XLOC_001217	ZNF678	chr1:227563518-227679638	2.59324
XLOC_001218	XLOC_001218	SNAP47	chr1:227728538-227781231	15.92
XLOC_001219	XLOC_001219	PRSS38	chr1:227815716-227846470	0
XLOC_001220	XLOC_001220	WNT3A	chr1:228007021-228061271	0
XLOC_001221	XLOC_001221	ARF1	chr1:228082659-228099212	213.739
XLOC_001222	XLOC_001222	MIR3620	chr1:228082659-228099212	0
XLOC_001223	XLOC_001223	GUK1	chr1:228140083-228148954	241.982
XLOC_001224	XLOC_001224	GJC2	chr1:228149713-228159826	0.0745322
XLOC_001225	XLOC_001225	IBA57	chr1:228165807-228198155	2.60829
XLOC_001226	XLOC_001226	OBSCN	chr1:228203505-228378874	0.0750148
XLOC_001227	XLOC_001227	HIST3H2BB	chr1:228458106-228458558	0
XLOC_001228	XLOC_001228	MIR4666A	chr1:228462073-228462152	0
XLOC_001229	XLOC_001229	RNF187	chr1:228487366-228496188	33.1322
XLOC_001230	XLOC_001230	RHOU	chr1:228644646-228746670	14.3601
XLOC_001231	XLOC_001231	RAB4A,SPHAR	chr1:229271050-229342941	63.6764
XLOC_001232	XLOC_001232	LOC101927478	chr1:229508429-229514087	0
XLOC_001233	XLOC_001233	URB2	chr1:229593117-229661149	2.91857
XLOC_001234	XLOC_001234	GALNT2	chr1:230057788-230282130	37.1639
XLOC_001235	XLOC_001235	COG2	chr1:230642455-230693985	13.9863
XLOC_001236	XLOC_001236	CAPN9	chr1:230747266-230802003	0.142616
XLOC_001237	XLOC_001237	LOC101927604	chr1:230874845-230879015	0.127872
XLOC_001238	XLOC_001238	ARV1	chr1:230979076-231000733	31.1213
XLOC_001239	XLOC_001239	TRIM67	chr1:231162927-231221568	0.084906
XLOC_001240	XLOC_001240	GNPAT	chr1:231223762-231277973	39.2408
XLOC_001241	XLOC_001241	SPRTN	chr1:231337935-231355027	4.37905
XLOC_001242	XLOC_001242	DISC1,TSNAX	chr1:231528652-232041273	20.2149
XLOC_001243	XLOC_001243	DISC1-IT1	chr1:231528652-232041273	0
XLOC_001244	XLOC_001244	MAP10	chr1:232804891-232810346	0.3202
XLOC_001245	XLOC_001245	NTPCR	chr1:232950589-232978803	36.9421
XLOC_001246	XLOC_001246	KIAA1804	chr1:233327767-233385148	2.0672
XLOC_001247	XLOC_001247	KCNK1	chr1:233614003-233672512	21.3911
XLOC_001248	XLOC_001248	MIR4427	chr1:233614003-233672512	0
XLOC_001249	XLOC_001249	SLC35F3	chr1:233904711-234324518	0.0263226
XLOC_001250	XLOC_001250	MIR4671	chr1:233904711-234324518	0
XLOC_001251	XLOC_001251	COA6	chr1:234372806-234384049	48.0716
XLOC_001252	XLOC_001252	LINC00184	chr1:234629310-234634780	0
XLOC_001253	XLOC_001253	LOC101927787	chr1:234646288-234660924	0
XLOC_001254	XLOC_001254	LINC01132	chr1:234724041-234731643	0.306433
XLOC_001255	XLOC_001255	LOC101927851	chr1:234953026-234963999	1.12192
XLOC_001256	XLOC_001256	GGPS1	chr1:235328437-235344677	13.1631
XLOC_001257	XLOC_001257	TBCE	chr1:235367359-235504481	14.3478
XLOC_001258	XLOC_001258	MIR5096	chr1:235512822-235883708	0
XLOC_001259	XLOC_001259	GPR137B	chr1:236142531-236282039	23.0172
XLOC_001260	XLOC_001260	EDARADD	chr1:236394379-236485105	4.94594
XLOC_001261	XLOC_001261	LGALS8	chr1:236518213-236604541	17.9324
XLOC_001262	XLOC_001262	ACTN2	chr1:236686453-236764627	2.30258
XLOC_001263	XLOC_001263	MTR	chr1:236795280-236903981	5.75471
XLOC_001264	XLOC_001264	RYR2	chr1:237042401-237833988	0.0274424
XLOC_001265	XLOC_001265	MIR4428	chr1:237042401-237833988	0
XLOC_001266	XLOC_001266	LOC100130331	chr1:237862174-237928319	0
XLOC_001267	XLOC_001267	CHRM3	chr1:239629072-239910686	2.96982
XLOC_001268	XLOC_001268	RPS7P5	chr1:240007523-240013260	0
XLOC_001269	XLOC_001269	FMN2	chr1:240091884-240475189	0
XLOC_001270	XLOC_001270	MIR3123	chr1:240775513-241357230	0
XLOC_001271	XLOC_001271	KMO	chr1:241532133-241640399	3.04092
XLOC_001272	XLOC_001272	WDR64	chr1:241652277-241802132	0.016013
XLOC_001273	XLOC_001273	EXO1	chr1:241848183-241890649	3.38806
XLOC_001274	XLOC_001274	BECN2	chr1:241957766-241959062	0
XLOC_001275	XLOC_001275	SDCCAG8	chr1:243124424-243850282	5.51725
XLOC_001276	XLOC_001276	MIR4677	chr1:243124424-243850282	0
XLOC_001277	XLOC_001277	LOC339529	chr1:243917401-244047318	0
XLOC_001278	XLOC_001278	ZBTB18	chr1:244048861-244057478	15.385
XLOC_001279	XLOC_001279	C1orf100	chr1:244352634-244389086	0
XLOC_001280	XLOC_001280	C1orf101	chr1:244461370-244640360	0.391344
XLOC_001281	XLOC_001281	DESI2	chr1:244653047-244709034	11.5815
XLOC_001282	XLOC_001282	-	chr1:244749640-244752006	0
XLOC_001283	XLOC_001283	COX20	chr1:244835336-244846941	32.2845
XLOC_001284	XLOC_001284	EFCAB2	chr1:244965203-245125228	8.37196
XLOC_001285	XLOC_001285	KIF26B	chr1:245154984-245703126	0.083396
XLOC_001286	XLOC_001286	CNST	chr1:246566336-246668697	11.003
XLOC_001287	XLOC_001287	SCCPDH	chr1:246724075-246768138	141.184
XLOC_001288	XLOC_001288	LINC01341	chr1:246789616-246792702	3.52492
XLOC_001289	XLOC_001289	VN1R5	chr1:247256071-247257145	0
XLOC_001290	XLOC_001290	-	chr1:247332178-247334545	0.277006
XLOC_001291	XLOC_001291	NLRP3	chr1:247416155-247449104	0.339302
XLOC_001292	XLOC_001292	OR2W5	chr1:247491067-247492409	0
XLOC_001293	XLOC_001293	GCSAML	chr1:247507057-247577690	0
XLOC_001294	XLOC_001294	OR2G2	chr1:247588359-247589313	0
XLOC_001295	XLOC_001295	OR2G3	chr1:247605585-247606515	0
XLOC_001296	XLOC_001296	TRIM58	chr1:247857198-247880136	0.0149758
XLOC_001297	XLOC_001297	OR2W3	chr1:247895586-247896531	0
XLOC_001298	XLOC_001298	OR2T8	chr1:247921017-247921956	0
XLOC_001299	XLOC_001299	OR2L13	chr1:247937028-248100922	0.143388
XLOC_001300	XLOC_001300	OR2L8	chr1:247937028-248100922	0
XLOC_001301	XLOC_001301	OR2AK2	chr1:247937028-248100922	0
XLOC_001302	XLOC_001302	OR2L1P	chr1:247937028-248100922	0.131491
XLOC_001303	XLOC_001303	OR2L5	chr1:247937028-248100922	0
XLOC_001304	XLOC_001304	OR2L2	chr1:247937028-248100922	0
XLOC_001305	XLOC_001305	OR2L3	chr1:247937028-248100922	0
XLOC_001306	XLOC_001306	OR2M1P	chr1:248122135-248122780	0
XLOC_001307	XLOC_001307	OR2M5	chr1:248145147-248146086	0
XLOC_001308	XLOC_001308	OR2M2	chr1:248179985-248181029	0
XLOC_001309	XLOC_001309	OR2M3	chr1:248203067-248204006	0
XLOC_001310	XLOC_001310	OR2M4	chr1:248238928-248239864	0
XLOC_001311	XLOC_001311	OR14C36	chr1:248348774-248349713	0
XLOC_001312	XLOC_001312	OR2T4	chr1:248361580-248362627	0
XLOC_001313	XLOC_001313	OR2T6	chr1:248387608-248388535	0
XLOC_001314	XLOC_001314	OR2T1	chr1:248405994-248407104	0
XLOC_001315	XLOC_001315	OR2T2	chr1:248452797-248453772	0
XLOC_001316	XLOC_001316	OR2T3	chr1:248473350-248474307	0
XLOC_001317	XLOC_001317	OR2T5	chr1:248488588-248489536	0
XLOC_001318	XLOC_001318	OR2G6	chr1:248521646-248522597	0
XLOC_001319	XLOC_001319	LOC101928226	chr1:248697061-248699110	0
XLOC_001320	XLOC_001320	MIR3124	chr1:248826376-248826443	0
XLOC_001321	XLOC_001321	ZNF672	chr1:248838177-248849517	18.4756
XLOC_001322	XLOC_001322	PGBD2	chr1:248906242-248919146	1.89787
XLOC_001323	XLOC_001323	MIR6859-4,WASH7P	chr1:11873-199868	10.5207
XLOC_001324	XLOC_001324	FAM138F	chr1:11873-199868	0
XLOC_001325	XLOC_001325	LOC729737	chr1:11873-199868	3.23736
XLOC_001326	XLOC_001326	MIR6859-1	chr1:11873-199868	0
XLOC_001327	XLOC_001327	FAM138D	chr1:205128-206597	0
XLOC_001328	XLOC_001328	OR4F16	chr1:450739-451678	0
XLOC_001329	XLOC_001329	LOC100132062	chr1:490755-495445	0.0343267
XLOC_001330	XLOC_001330	LOC101928626	chr1:627379-629009	0
XLOC_001331	XLOC_001331	MIR6723	chr1:632324-632413	0
XLOC_001332	XLOC_001332	OR4F29	chr1:685715-686654	0
XLOC_001333	XLOC_001333	LOC100133331	chr1:725758-730351	1.39727
XLOC_001334	XLOC_001334	LOC100288069	chr1:758980-778688	3.50783
XLOC_001335	XLOC_001335	LINC00115	chr1:826205-827522	1.30361
XLOC_001336	XLOC_001336	FAM41C	chr1:868070-876802	0.182782
XLOC_001337	XLOC_001337	LOC100130417	chr1:916817-919692	0
XLOC_001338	XLOC_001338	NOC2L	chr1:925740-959299	35.2175
XLOC_001339	XLOC_001339	PERM1	chr1:960586-982117	0.0942431
XLOC_001340	XLOC_001340	HES4	chr1:998961-1000172	1.18841
XLOC_001341	XLOC_001341	RNF223	chr1:1070968-1074307	0
XLOC_001342	XLOC_001342	C1orf159	chr1:1081817-1116356	4.36654
XLOC_001343	XLOC_001343	TNFRSF18	chr1:1203507-1206709	1.04026
XLOC_001344	XLOC_001344	TNFRSF4	chr1:1211325-1214168	3.33071
XLOC_001345	XLOC_001345	SDF4	chr1:1216907-1232067	86.5184
XLOC_001346	XLOC_001346	FAM132A	chr1:1242445-1246722	0.146522
XLOC_001347	XLOC_001347	UBE2J2	chr1:1253911-1273854	18.6825
XLOC_001348	XLOC_001348	ACAP3	chr1:1292383-1307889	5.51341
XLOC_001349	XLOC_001349	MIR6726	chr1:1292383-1307889	0
XLOC_001350	XLOC_001350	CPSF3L	chr1:1308613-1324687	29.51
XLOC_001351	XLOC_001351	MIR6727	chr1:1308613-1324687	0
XLOC_001352	XLOC_001352	DVL1	chr1:1335277-1349142	23.3058
XLOC_001353	XLOC_001353	MIR6808	chr1:1335277-1349142	0
XLOC_001354	XLOC_001354	MXRA8	chr1:1352688-1363541	1.61688
XLOC_001355	XLOC_001355	AURKAIP1	chr1:1373715-1375438	118.08
XLOC_001356	XLOC_001356	CCNL2	chr1:1385710-1407313	45.0518
XLOC_001357	XLOC_001357	MRPL20	chr1:1385710-1407313	135.648
XLOC_001358	XLOC_001358	ANKRD65	chr1:1418419-1421444	3.47152
XLOC_001359	XLOC_001359	LOC102724312	chr1:1428196-1442882	2.26564
XLOC_001360	XLOC_001360	TMEM240	chr1:1534777-1540360	0.336438
XLOC_001361	XLOC_001361	SSU72	chr1:1541672-1574882	69.9058
XLOC_001362	XLOC_001362	C1orf233	chr1:1598007-1600096	1.62625
XLOC_001363	XLOC_001363	CDK11B	chr1:1635225-1659097	13.9764
XLOC_001364	XLOC_001364	SLC35E2B	chr1:1661477-1692804	12.6332
XLOC_001365	XLOC_001365	CDK11A,SLC35E2	chr1:1702563-1746519	6.49682
XLOC_001366	XLOC_001366	NADK	chr1:1751230-1780069	33.0266
XLOC_001367	XLOC_001367	GNB1	chr1:1785284-1891117	63.1108
XLOC_001368	XLOC_001368	TMEM52	chr1:1917589-1919301	2.89529
XLOC_001369	XLOC_001369	CFAP74	chr1:1921950-2003837	0.0232945
XLOC_001370	XLOC_001370	FAAP20	chr1:2050469-2213238	37.6136
XLOC_001371	XLOC_001371	MORN1	chr1:2321252-2412571	3.39282
XLOC_001372	XLOC_001372	LOC100129534	chr1:2321252-2412571	3.22659
XLOC_001373	XLOC_001373	PEX10	chr1:2321252-2412571	16.6116
XLOC_001374	XLOC_001374	PANK4	chr1:2508530-2526628	6.81436
XLOC_001375	XLOC_001375	HES5	chr1:2528744-2530245	0.140494
XLOC_001376	XLOC_001376	LOC115110	chr1:2549654-2565622	1.34566
XLOC_001377	XLOC_001377	MMEL1	chr1:2586459-2633042	0.858473
XLOC_001378	XLOC_001378	TTC34	chr1:2641367-2789665	0.0445807
XLOC_001379	XLOC_001379	LINC00982	chr1:3059616-3067725	0.0201999
XLOC_001380	XLOC_001380	MEGF6	chr1:3487941-3611495	0.803202
XLOC_001381	XLOC_001381	MIR551A	chr1:3487941-3611495	0
XLOC_001382	XLOC_001382	WRAP73	chr1:3630766-3650107	11.3148
XLOC_001383	XLOC_001383	TP73-AS1	chr1:3652564-3747373	4.52599
XLOC_001384	XLOC_001384	LRRC47	chr1:3780219-3796504	24.0212
XLOC_001385	XLOC_001385	CEP104	chr1:3811806-3885429	5.05754
XLOC_001386	XLOC_001386	C1orf174	chr1:3889132-3900293	8.8561
XLOC_001387	XLOC_001387	MIR4689	chr1:5862671-5862741	0
XLOC_001388	XLOC_001388	NPHP4	chr1:5862807-6101193	0.28827
XLOC_001389	XLOC_001389	CHD5	chr1:6101786-6180134	0
XLOC_001390	XLOC_001390	RPL22	chr1:6185017-6199747	173.62
XLOC_001391	XLOC_001391	LOC102724450	chr1:6204839-6235984	0
XLOC_001392	XLOC_001392	ICMT	chr1:6204839-6235984	11.617
XLOC_001393	XLOC_001393	GPR153	chr1:6247345-6260975	1.34841
XLOC_001394	XLOC_001394	ACOT7	chr1:6264271-6393766	16.7907
XLOC_001395	XLOC_001395	HES2	chr1:6412934-6420738	0
XLOC_001396	XLOC_001396	MIR4252	chr1:6424787-6460944	0
XLOC_001397	XLOC_001397	PLEKHG5,TNFRSF25	chr1:6461153-6520061	4.22285
XLOC_001398	XLOC_001398	NOL9	chr1:6521346-6554598	2.65569
XLOC_001399	XLOC_001399	KLHL21	chr1:6590723-6602898	10.4941
XLOC_001400	XLOC_001400	DNAJC11	chr1:6624864-6701906	17.2565
XLOC_001401	XLOC_001401	UTS2	chr1:7847611-7913242	3.00155
XLOC_001402	XLOC_001402	TNFRSF9	chr1:7915870-7943165	0.965286
XLOC_001403	XLOC_001403	ERRFI1	chr1:8009540-8026744	105.451
XLOC_001404	XLOC_001404	RERE	chr1:8352401-8817640	9.78295
XLOC_001405	XLOC_001405	ENO1	chr1:8860999-8879884	308.156
XLOC_001406	XLOC_001406	MIR6728	chr1:8860999-8879884	0
XLOC_001407	XLOC_001407	SLC2A7	chr1:9003299-9026345	0
XLOC_001408	XLOC_001408	SLC2A5	chr1:9036945-9069828	2.42611
XLOC_001409	XLOC_001409	GPR157	chr1:9100302-9129170	3.03357
XLOC_001410	XLOC_001410	MIR34A	chr1:9148034-9151777	3.74063
XLOC_001411	XLOC_001411	LOC100506022	chr1:9425093-9428996	0.416964
XLOC_001412	XLOC_001412	-	chr1:9500796-9503457	1.22603
XLOC_001413	XLOC_001413	PIK3CD-AS1	chr1:9651731-9824526	0.0810302
XLOC_001414	XLOC_001414	PIK3CD-AS2	chr1:9651731-9824526	0.727995
XLOC_001415	XLOC_001415	CLSTN1	chr1:9651731-9824526	18.7097
XLOC_001416	XLOC_001416	CTNNBIP1	chr1:9848275-9910258	8.96694
XLOC_001417	XLOC_001417	LZIC	chr1:9926305-9985498	11.7921
XLOC_001418	XLOC_001418	DFFA	chr1:10456524-10472640	8.99881
XLOC_001419	XLOC_001419	CASZ1	chr1:10636605-10796676	0.91458
XLOC_001420	XLOC_001420	C1orf127	chr1:10946472-10982037	0.0255829
XLOC_001421	XLOC_001421	MASP2	chr1:11025878-11047259	145.857
XLOC_001422	XLOC_001422	SRM	chr1:11054591-11060034	38.3105
XLOC_001423	XLOC_001423	EXOSC10	chr1:11066612-11099910	17.1413
XLOC_001424	XLOC_001424	MTOR	chr1:11106530-11262551	9.66505
XLOC_001425	XLOC_001425	FBXO2	chr1:11648360-11663327	4.36845
XLOC_001426	XLOC_001426	MAD2L2	chr1:11674479-11691621	23.8576
XLOC_001427	XLOC_001427	LOC102724659	chr1:11762192-11847783	0
XLOC_001428	XLOC_001428	MTHFR	chr1:11762192-11847783	5.82186
XLOC_001429	XLOC_001429	NPPA	chr1:11762192-11847783	0.117237
XLOC_001430	XLOC_001430	NPPB	chr1:11857463-11858935	0
XLOC_001431	XLOC_001431	KIAA2013	chr1:11919587-11926428	27.6068
XLOC_001432	XLOC_001432	DHRS3	chr1:12567909-12618831	125.738
XLOC_001433	XLOC_001433	MIR6730	chr1:12567909-12618831	0
XLOC_001434	XLOC_001434	PRAMEF11	chr1:12824759-12831410	0.370653
XLOC_001435	XLOC_001435	HNRNPCL1	chr1:12847376-12848756	0.147079
XLOC_001436	XLOC_001436	PRAMEF4	chr1:12879211-12886201	0.38164
XLOC_001437	XLOC_001437	PRAMEF10	chr1:12892362-12898281	6.99434
XLOC_001438	XLOC_001438	PRAMEF6	chr1:12938471-12947580	0
XLOC_001439	XLOC_001439	LOC101929983	chr1:13049807-13053659	0
XLOC_001440	XLOC_001440	LOC645354	chr1:13094514-13099717	0
XLOC_001441	XLOC_001441	HNRNPCL2	chr1:13115487-13116854	0
XLOC_001442	XLOC_001442	PRAMEF25	chr1:13148750-13153111	0
XLOC_001443	XLOC_001443	HNRNPCL3	chr1:13164554-13165560	0
XLOC_001444	XLOC_001444	LOC400736	chr1:13196187-13201409	0.0690182
XLOC_001445	XLOC_001445	LOC391003	chr1:13222694-13226154	0
XLOC_001446	XLOC_001446	PRAMEF8	chr1:13281303-13285137	0.560952
XLOC_001447	XLOC_001447	PRAMEF14	chr1:13341891-13347134	0.238626
XLOC_001448	XLOC_001448	PRAMEF19	chr1:13368430-13371947	0
XLOC_001449	XLOC_001449	LRRC38	chr1:13474976-13513747	0
XLOC_001450	XLOC_001450	TMEM51-AS1	chr1:14598716-15152464	0.0665232
XLOC_001451	XLOC_001451	C1orf195	chr1:15152531-15220478	0
XLOC_001452	XLOC_001452	CASP9	chr1:15476100-15524790	6.47198
XLOC_001453	XLOC_001453	AGMAT	chr1:15526812-15585110	31.02
XLOC_001454	XLOC_001454	-	chr1:15792870-15800277	12.19
XLOC_001455	XLOC_001455	UQCRHL	chr1:15807161-15807699	1.14354
XLOC_001456	XLOC_001456	FLJ37453	chr1:15819181-15940849	1.96664
XLOC_001457	XLOC_001457	ZBTB17	chr1:15941825-15976132	6.96119
XLOC_001458	XLOC_001458	HSPB7	chr1:16014027-16018790	0.0761379
XLOC_001459	XLOC_001459	FAM131C	chr1:16057768-16073632	0.0962879
XLOC_001460	XLOC_001460	EPHA2	chr1:16124334-16156087	3.40004
XLOC_001461	XLOC_001461	ARHGEF19	chr1:16198103-16212609	1.97186
XLOC_001462	XLOC_001462	-	chr1:16215554-16217419	3.51051
XLOC_001463	XLOC_001463	RSG1	chr1:16228697-16237164	2.05268
XLOC_001464	XLOC_001464	FBXO42	chr1:16246839-16352491	3.95015
XLOC_001465	XLOC_001465	SPATA21	chr1:16398642-16437424	2.06254
XLOC_001466	XLOC_001466	CROCCP3	chr1:16467435-16492701	0.406586
XLOC_001467	XLOC_001467	RNU1-4	chr1:16514121-16514285	0
XLOC_001468	XLOC_001468	NBPF1	chr1:16562426-16615902	12.904
XLOC_001469	XLOC_001469	CROCCP2	chr1:16618255-16633326	13.3131
XLOC_001470	XLOC_001470	-	chr1:16642583-16651963	8.27037
XLOC_001471	XLOC_001471	RNU1-3	chr1:16666784-16666948	0
XLOC_001472	XLOC_001472	ESPNP	chr1:16680301-16720157	0.57101
XLOC_001473	XLOC_001473	FAM231C	chr1:16733806-16734461	0
XLOC_001474	XLOC_001474	MST1L	chr1:16750772-16764480	19.7011
XLOC_001475	XLOC_001475	MIR3675	chr1:16858948-16859021	0
XLOC_001476	XLOC_001476	-	chr1:16888554-16889496	12.2355
XLOC_001477	XLOC_001477	MFAP2	chr1:16974503-16981586	0.0873155
XLOC_001478	XLOC_001478	ATP13A2	chr1:16985956-17011972	7.39339
XLOC_001479	XLOC_001479	SDHB	chr1:17018725-17054170	96.4656
XLOC_001480	XLOC_001480	PADI2	chr1:17066760-17119453	0.232181
XLOC_001481	XLOC_001481	RCC2	chr1:17406754-17439754	11.9708
XLOC_001482	XLOC_001482	TAS1R2	chr1:18839598-18859661	0
XLOC_001483	XLOC_001483	ALDH4A1	chr1:18871429-18902799	124.453
XLOC_001484	XLOC_001484	MIR4695	chr1:18871429-18902799	0
XLOC_001485	XLOC_001485	MIR1290	chr1:18871429-18902799	0
XLOC_001486	XLOC_001486	IFFO2	chr1:18904279-18956332	2.45534
XLOC_001487	XLOC_001487	UBR4	chr1:19074505-19210252	12.7126
XLOC_001488	XLOC_001488	EMC1	chr1:19214581-19261984	6.03859
XLOC_001489	XLOC_001489	AKR7L	chr1:19265924-19274074	3.3297
XLOC_001490	XLOC_001490	AKR7A3	chr1:19282562-19288786	35.801
XLOC_001491	XLOC_001491	LOC100506730	chr1:19293246-19295736	0.829486
XLOC_001492	XLOC_001492	AKR7A2	chr1:19299579-19312225	25.402
XLOC_001493	XLOC_001493	CAPZB	chr1:19338772-19485641	72.6255
XLOC_001494	XLOC_001494	TMCO4	chr1:19682212-19799917	6.31362
XLOC_001495	XLOC_001495	RNF186	chr1:19814028-19815278	0.152242
XLOC_001496	XLOC_001496	PLA2G2E	chr1:19920306-19923617	0
XLOC_001497	XLOC_001497	PLA2G2A	chr1:19975430-19980439	788.98
XLOC_001498	XLOC_001498	PLA2G2D	chr1:20112649-20119566	3.55009
XLOC_001499	XLOC_001499	PLA2G2C	chr1:20163990-20175194	0
XLOC_001500	XLOC_001500	UBXN10-AS1	chr1:20183315-20196048	2.16485
XLOC_001501	XLOC_001501	LINC01141	chr1:20359800-20428794	0
XLOC_001502	XLOC_001502	CAMK2N1	chr1:20482390-20486235	24.3601
XLOC_001503	XLOC_001503	MUL1	chr1:20499447-20508181	11.5559
XLOC_001504	XLOC_001504	DDOST	chr1:20633454-20661679	114.151
XLOC_001505	XLOC_001505	KIF17	chr1:20664013-20718017	0.298343
XLOC_001506	XLOC_001506	SH2D5	chr1:20719731-20732640	0
XLOC_001507	XLOC_001507	HP1BP3	chr1:20742677-20787321	36.8821
XLOC_001508	XLOC_001508	EIF4G3	chr1:20806291-21177015	11.373
XLOC_001509	XLOC_001509	MIR1256	chr1:20806291-21177015	0
XLOC_001510	XLOC_001510	ECE1	chr1:21217246-21345541	17.0306
XLOC_001511	XLOC_001511	RAP1GAP	chr1:21596214-21669363	3.23295
XLOC_001512	XLOC_001512	USP48	chr1:21678298-21783195	11.0336
XLOC_001513	XLOC_001513	HSPG2	chr1:21812264-21937297	9.91746
XLOC_001514	XLOC_001514	LOC101928043	chr1:22023993-22031224	0
XLOC_001515	XLOC_001515	WNT4	chr1:22117304-22143763	0.616194
XLOC_001516	XLOC_001516	MIR6127	chr1:22633257-22633366	0
XLOC_001517	XLOC_001517	MIR4253	chr1:22710837-22921500	0
XLOC_001518	XLOC_001518	LACTBL1	chr1:22953042-22965430	0
XLOC_001519	XLOC_001519	C1orf234	chr1:23010833-23015850	0
XLOC_001520	XLOC_001520	MIR4419A	chr1:23019447-23083692	0
XLOC_001521	XLOC_001521	LUZP1	chr1:23084022-23168858	1.93743
XLOC_001522	XLOC_001522	HTR1D	chr1:23191894-23194729	0
XLOC_001523	XLOC_001523	LINC01355	chr1:23280789-23285518	2.17172
XLOC_001524	XLOC_001524	HNRNPR	chr1:23303883-23344364	22.2581
XLOC_001525	XLOC_001525	ZNF436	chr1:23359383-23371837	2.19856
XLOC_001526	XLOC_001526	TCEA3	chr1:23380908-23424779	73.6879
XLOC_001527	XLOC_001527	ASAP3	chr1:23427893-23484257	2.64356
XLOC_001528	XLOC_001528	E2F2	chr1:23506139-23531220	1.12979
XLOC_001529	XLOC_001529	ID3	chr1:23557929-23559794	11.0822
XLOC_001530	XLOC_001530	TCEB3-AS1	chr1:23743365-23778297	8.10542
XLOC_001531	XLOC_001531	GALE	chr1:23791155-23800804	42.5717
XLOC_001532	XLOC_001532	HMGCL	chr1:23801876-23825459	67.9169
XLOC_001533	XLOC_001533	FUCA1	chr1:23845080-23868369	29.9786
XLOC_001534	XLOC_001534	CNR2	chr1:23873969-23913327	0.144169
XLOC_001535	XLOC_001535	SRSF10	chr1:23964346-23980463	12.0966
XLOC_001536	XLOC_001536	MYOM3	chr1:24056040-24112175	0
XLOC_001537	XLOC_001537	IL22RA1	chr1:24119770-24143285	2.17582
XLOC_001538	XLOC_001538	IFNLR1	chr1:24154156-24187422	5.09951
XLOC_001539	XLOC_001539	STPG1	chr1:24319321-24415097	5.14997
XLOC_001540	XLOC_001540	RCAN3AS	chr1:24496332-24537696	0
XLOC_001541	XLOC_001541	LOC100506985	chr1:24538610-24556024	0.684357
XLOC_001542	XLOC_001542	RUNX3	chr1:24899510-24965010	2.33761
XLOC_001543	XLOC_001543	MIR6731	chr1:24899510-24965010	0
XLOC_001544	XLOC_001544	SYF2	chr1:25222275-25232522	31.9631
XLOC_001545	XLOC_001545	RSRP1	chr1:25242248-25248246	17.6038
XLOC_001546	XLOC_001546	RHCE	chr1:25338297-25420872	0.903552
XLOC_001547	XLOC_001547	LOC646471	chr1:25800175-25859458	1.49258
XLOC_001548	XLOC_001548	AUNIP	chr1:25800175-25859458	0.873081
XLOC_001549	XLOC_001549	PAQR7	chr1:25861483-25875650	3.58871
XLOC_001550	XLOC_001550	STMN1	chr1:25884185-25906877	62.4414
XLOC_001551	XLOC_001551	PAFAH2	chr1:25959766-25998157	6.14489
XLOC_001552	XLOC_001552	SLC30A2	chr1:26038021-26046138	0.152268
XLOC_001553	XLOC_001553	TRIM63	chr1:26051304-26067634	0
XLOC_001554	XLOC_001554	UBXN11	chr1:26282281-26320523	9.18162
XLOC_001555	XLOC_001555	AIM1L	chr1:26321858-26354159	0.890165
XLOC_001556	XLOC_001556	ZNF683	chr1:26361633-26372794	0.0966463
XLOC_001557	XLOC_001557	LOC101928324	chr1:26432281-26471514	0
XLOC_001558	XLOC_001558	GPN2	chr1:26876058-26890378	8.49453
XLOC_001559	XLOC_001559	GPATCH3	chr1:26890487-26900718	5.29723
XLOC_001560	XLOC_001560	NR0B2	chr1:26911483-26914076	24.1522
XLOC_001561	XLOC_001561	KDF1	chr1:26949555-26960464	2.28072
XLOC_001562	XLOC_001562	FAM46B	chr1:27005019-27012842	0.0961596
XLOC_001563	XLOC_001563	SLC9A1	chr1:27098808-27155130	1.81563
XLOC_001564	XLOC_001564	MAP3K6	chr1:27355178-27366866	1.19811
XLOC_001565	XLOC_001565	FCN3	chr1:27369109-27374824	1.65975
XLOC_001566	XLOC_001566	CD164L2	chr1:27379099-27383333	0
XLOC_001567	XLOC_001567	WASF2	chr1:27404225-27490187	18.4586
XLOC_001568	XLOC_001568	AHDC1	chr1:27533931-27603673	2.35858
XLOC_001569	XLOC_001569	FGR	chr1:27612289-27635478	2.15355
XLOC_001570	XLOC_001570	IFI6	chr1:27666060-27672213	588.693
XLOC_001571	XLOC_001571	RPA2	chr1:27891525-27914797	16.6754
XLOC_001572	XLOC_001572	EYA3	chr1:27970343-28088637	2.36749
XLOC_001573	XLOC_001573	PTAFR	chr1:28147165-28193936	2.06719
XLOC_001574	XLOC_001574	DNAJC8	chr1:28200278-28233031	43.9485
XLOC_001575	XLOC_001575	SNHG12,SNORA61	chr1:28553016-28581862	6.56267
XLOC_001576	XLOC_001576	SNORD99	chr1:28553016-28581862	0
XLOC_001577	XLOC_001577	SNORA44	chr1:28553016-28581862	0
XLOC_001578	XLOC_001578	SNORA16A	chr1:28553016-28581862	0
XLOC_001579	XLOC_001579	TAF12	chr1:28603095-28643092	20.7633
XLOC_001580	XLOC_001580	TMEM200B	chr1:28887082-29123909	2.70473
XLOC_001581	XLOC_001581	SRSF4	chr1:29147737-29182125	25.2571
XLOC_001582	XLOC_001582	MECR	chr1:29192656-29230958	7.43364
XLOC_001583	XLOC_001583	LOC101928460	chr1:29329619-29350114	0
XLOC_001584	XLOC_001584	LOC101929406	chr1:30013951-30037612	0
XLOC_001585	XLOC_001585	MATN1	chr1:30711276-30726746	0
XLOC_001586	XLOC_001586	LAPTM5	chr1:30732467-30757836	49.2636
XLOC_001587	XLOC_001587	MIR4420	chr1:30732467-30757836	0
XLOC_001588	XLOC_001588	SDC3	chr1:30869465-30908633	11.1323
XLOC_001589	XLOC_001589	PUM1	chr1:30931503-31065717	15.086
XLOC_001590	XLOC_001590	SNORD103B	chr1:30931503-31065717	0
XLOC_001591	XLOC_001591	SNORD103A	chr1:30931503-31065717	0
XLOC_001592	XLOC_001592	SNORD85	chr1:30931503-31065717	0
XLOC_001593	XLOC_001593	NKAIN1	chr1:31179744-31239887	0
XLOC_001594	XLOC_001594	SNRNP40	chr1:31259567-31296797	17.0685
XLOC_001595	XLOC_001595	FABP3	chr1:31296981-31373076	2.25892
XLOC_001596	XLOC_001596	PEF1	chr1:31629861-31645237	32.4712
XLOC_001597	XLOC_001597	COL16A1	chr1:31652246-31704167	0.992914
XLOC_001598	XLOC_001598	ADGRB2	chr1:31727104-31764063	0
XLOC_001599	XLOC_001599	MIR4254	chr1:31727104-31764063	0
XLOC_001600	XLOC_001600	SPOCD1	chr1:31790421-31816051	0.0893014
XLOC_001601	XLOC_001601	PTP4A2	chr1:31906419-31938387	34.3583
XLOC_001602	XLOC_001602	TMEM234	chr1:32209093-32222333	7.07067
XLOC_001603	XLOC_001603	MTMR9LP	chr1:32231659-32241710	1.61265
XLOC_001604	XLOC_001604	MARCKSL1	chr1:32333828-32336239	33.4948
XLOC_001605	XLOC_001605	BSDC1,FAM229A	chr1:32361269-32394461	19.6067
XLOC_001606	XLOC_001606	ZBTB8OS	chr1:32621215-32650590	15.7082
XLOC_001607	XLOC_001607	SYNC	chr1:32651147-32702760	5.87998
XLOC_001608	XLOC_001608	YARS	chr1:32775238-32858879	17.2676
XLOC_001609	XLOC_001609	FNDC5	chr1:32862267-32872492	5.48652
XLOC_001610	XLOC_001610	TMEM54	chr1:32886496-32901352	7.22398
XLOC_001611	XLOC_001611	RNF19B	chr1:32934222-32964882	5.92668
XLOC_001612	XLOC_001612	AK2	chr1:33007939-33036911	38.3495
XLOC_001613	XLOC_001613	TRIM62	chr1:33145401-33182077	1.34166
XLOC_001614	XLOC_001614	A3GALT2	chr1:33306765-33321098	0
XLOC_001615	XLOC_001615	PHC2	chr1:33323622-33375593	24.2563
XLOC_001616	XLOC_001616	CSMD2	chr1:33513998-34165842	0.318668
XLOC_001617	XLOC_001617	-	chr1:34456148-34541620	1.86526
XLOC_001618	XLOC_001618	MIR552	chr1:34669598-34669694	0
XLOC_001619	XLOC_001619	SMIM12	chr1:34850361-34859816	5.42048
XLOC_001620	XLOC_001620	DLGAP3	chr1:34865435-34929585	0.180667
XLOC_001621	XLOC_001621	LOC653160	chr1:34975698-34978706	1.03657
XLOC_001622	XLOC_001622	ZMYM6NB	chr1:34981525-34985347	33.0904
XLOC_001623	XLOC_001623	ZMYM6	chr1:34986165-35031968	5.13664
XLOC_001624	XLOC_001624	SFPQ	chr1:35176382-35193582	77.2629
XLOC_001625	XLOC_001625	KIAA0319L	chr1:35433489-35557617	14.7879
XLOC_001626	XLOC_001626	PSMB2	chr1:35599540-35641844	35.6675
XLOC_001627	XLOC_001627	C1orf216	chr1:35713875-35719189	4.07593
XLOC_001628	XLOC_001628	CLSPN	chr1:35719901-35769982	0.970193
XLOC_001629	XLOC_001629	COL8A2	chr1:36095235-36125084	0.244957
XLOC_001630	XLOC_001630	TRAPPC3	chr1:36136568-36180849	28.8114
XLOC_001631	XLOC_001631	EVA1B	chr1:36306343-36329466	13.2907
XLOC_001632	XLOC_001632	STK40	chr1:36339618-36385927	16.9003
XLOC_001633	XLOC_001633	LSM10	chr1:36393419-36397959	28.1213
XLOC_001634	XLOC_001634	OSCP1	chr1:36417905-36450485	2.72399
XLOC_001635	XLOC_001635	MRPS15	chr1:36455760-36464439	67.0001
XLOC_001636	XLOC_001636	CSF3R	chr1:36466042-36483314	1.13823
XLOC_001637	XLOC_001637	GRIK3	chr1:36795526-37034243	0
XLOC_001638	XLOC_001638	LINC01137	chr1:37454878-37474443	3.31471
XLOC_001639	XLOC_001639	MEAF6	chr1:37489960-37514819	9.01023
XLOC_001640	XLOC_001640	MIR5581	chr1:37489960-37514819	0
XLOC_001641	XLOC_001641	SNIP1	chr1:37534448-37554344	4.18798
XLOC_001642	XLOC_001642	GNL2	chr1:37556918-37595985	20.2861
XLOC_001643	XLOC_001643	RSPO1	chr1:37611349-37634923	0
XLOC_001644	XLOC_001644	C1orf109	chr1:37681569-37692238	5.36359
XLOC_001645	XLOC_001645	EPHA10	chr1:37715759-37765152	0.410537
XLOC_001646	XLOC_001646	YRDC	chr1:37793818-37809454	7.77017
XLOC_001647	XLOC_001647	MTF1	chr1:37809566-37859620	2.42722
XLOC_001648	XLOC_001648	INPP5B	chr1:37860696-37947057	5.9384
XLOC_001649	XLOC_001649	SF3A3	chr1:37956979-37990089	22.5366
XLOC_001650	XLOC_001650	FHL3	chr1:37996769-38005515	5.09411
XLOC_001651	XLOC_001651	POU3F1	chr1:38043850-38046778	0.0841938
XLOC_001652	XLOC_001652	LINC01343	chr1:38209033-38214767	0
XLOC_001653	XLOC_001653	RRAGC	chr1:38838196-38859823	7.74712
XLOC_001654	XLOC_001654	GJA9,MYCBP	chr1:38862489-38882618	10.7494
XLOC_001655	XLOC_001655	RHBDL2	chr1:38885805-38941852	0.0804331
XLOC_001656	XLOC_001656	PPIEL	chr1:39491645-39559698	3.48541
XLOC_001657	XLOC_001657	PABPC4	chr1:39560812-39576854	40.4855
XLOC_001658	XLOC_001658	SNORA55	chr1:39560812-39576854	0
XLOC_001659	XLOC_001659	HEYL	chr1:39623430-39639676	0.649305
XLOC_001660	XLOC_001660	NT5C1A	chr1:39659120-39672038	0
XLOC_001661	XLOC_001661	HPCAL4	chr1:39678647-39691710	0
XLOC_001662	XLOC_001662	BMP8B	chr1:39738844-39788861	1.77319
XLOC_001663	XLOC_001663	OXCT2	chr1:39738844-39788861	1.64265
XLOC_001664	XLOC_001664	TRIT1	chr1:39841030-39883505	6.27539
XLOC_001665	XLOC_001665	MYCL	chr1:39895423-39902015	8.7389
XLOC_001666	XLOC_001666	PPT1	chr1:40072709-40097470	36.61
XLOC_001667	XLOC_001667	COL9A2	chr1:40300490-40317267	0.568432
XLOC_001668	XLOC_001668	RIMS3	chr1:40620679-40665652	0.650902
XLOC_001669	XLOC_001669	NFYC-AS1	chr1:40689079-40771606	0.76906
XLOC_001670	XLOC_001670	CITED4	chr1:40861055-40862346	15.1362
XLOC_001671	XLOC_001671	SLFNL1	chr1:41014589-41242143	0.373004
XLOC_001672	XLOC_001672	SCMH1	chr1:41014589-41242143	6.00637
XLOC_001673	XLOC_001673	EDN2	chr1:41478774-41484683	0
XLOC_001674	XLOC_001674	HIVEP3	chr1:41506364-42035926	1.24581
XLOC_001675	XLOC_001675	GUCA2A	chr1:42162690-42164724	0
XLOC_001676	XLOC_001676	FOXJ3	chr1:42176538-42336605	7.90583
XLOC_001677	XLOC_001677	ZMYND12	chr1:42430329-42456267	2.12928
XLOC_001678	XLOC_001678	CLDN19	chr1:42733092-42740254	0.286116
XLOC_001679	XLOC_001679	P3H1	chr1:42746334-42767084	14.872
XLOC_001680	XLOC_001680	SVBP	chr1:42807051-42844989	16.3632
XLOC_001681	XLOC_001681	SLC2A1	chr1:42925374-42983358	4.80398
XLOC_001682	XLOC_001682	EBNA1BP2	chr1:43164173-43254358	30.5658
XLOC_001683	XLOC_001683	MIR6733	chr1:43164173-43254358	0
XLOC_001684	XLOC_001684	C1orf210	chr1:43281885-43285845	2.32859
XLOC_001685	XLOC_001685	ELOVL1	chr1:43363396-43368074	44.9687
XLOC_001686	XLOC_001686	MIR6734	chr1:43363396-43368074	0
XLOC_001687	XLOC_001687	MED8	chr1:43383907-43389812	23.4002
XLOC_001688	XLOC_001688	HYI	chr1:43389884-43454247	27.4802
XLOC_001689	XLOC_001689	KDM4A-AS1	chr1:43650125-43707341	0.628265
XLOC_001690	XLOC_001690	LOC101929592	chr1:43707532-43931165	0
XLOC_001691	XLOC_001691	SLC6A9	chr1:43991375-44031492	0.414909
XLOC_001692	XLOC_001692	ERI3	chr1:44221069-44355288	36.6562
XLOC_001693	XLOC_001693	ERI3-IT1	chr1:44221069-44355288	0
XLOC_001694	XLOC_001694	TMEM53	chr1:44653246-44674608	9.45662
XLOC_001695	XLOC_001695	RNU5F-1	chr1:44674721-44725591	0
XLOC_001696	XLOC_001696	RNU5D-1	chr1:44729493-44731168	0
XLOC_001697	XLOC_001697	BEST4	chr1:44783584-44787754	1.17134
XLOC_001698	XLOC_001698	TCTEX1D4	chr1:44800363-44807285	0.148447
XLOC_001699	XLOC_001699	PTCH2	chr1:44819843-44842944	0.220529
XLOC_001700	XLOC_001700	EIF2B3	chr1:44850521-44986722	13.558
XLOC_001701	XLOC_001701	HECTD3	chr1:45002547-45011355	11.7537
XLOC_001702	XLOC_001702	ZSWIM5	chr1:45016403-45206578	2.48717
XLOC_001703	XLOC_001703	MUTYH	chr1:45329241-45491168	4.81811
XLOC_001704	XLOC_001704	TESK2	chr1:45329241-45491168	4.37075
XLOC_001705	XLOC_001705	CCDC163P	chr1:45493925-45500079	1.29295
XLOC_001706	XLOC_001706	PRDX1	chr1:45500183-45522890	613.402
XLOC_001707	XLOC_001707	CCDC17	chr1:45620043-45624059	0.723539
XLOC_001708	XLOC_001708	GPBP1L1	chr1:45627303-45687079	24.455
XLOC_001709	XLOC_001709	RPS15AP10	chr1:45627303-45687079	0.104172
XLOC_001710	XLOC_001710	IPP	chr1:45688174-45750813	3.98794
XLOC_001711	XLOC_001711	PIK3R3	chr1:46040033-46185962	5.38465
XLOC_001712	XLOC_001712	POMGNT1	chr1:46188680-46221410	23.5803
XLOC_001713	XLOC_001713	LRRC41	chr1:46247694-46303366	21.471
XLOC_001714	XLOC_001714	LINC01398	chr1:46446672-46449704	0
XLOC_001715	XLOC_001715	KNCN	chr1:46538695-46604294	0
XLOC_001716	XLOC_001716	MKNK1	chr1:46538695-46604294	10.107
XLOC_001717	XLOC_001717	MOB3C	chr1:46607714-46616891	4.33322
XLOC_001718	XLOC_001718	ATPAF1	chr1:46632742-46668437	28.99
XLOC_001719	XLOC_001719	EFCAB14	chr1:46674035-46719132	22.0463
XLOC_001720	XLOC_001720	CYP4Z2P	chr1:46843094-46900475	0
XLOC_001721	XLOC_001721	CYP4A11	chr1:46929173-46941484	52.7438
XLOC_001722	XLOC_001722	PDZK1IP1	chr1:47183588-47190099	0.822226
XLOC_001723	XLOC_001723	TAL1	chr1:47216289-47232335	0.265263
XLOC_001724	XLOC_001724	STIL	chr1:47250138-47314186	1.86157
XLOC_001725	XLOC_001725	LINC01389	chr1:47380795-47440691	0.667453
XLOC_001726	XLOC_001726	FOXD2-AS1	chr1:47380795-47440691	0.57769
XLOC_001727	XLOC_001727	TRABD2B	chr1:47760527-47997274	3.31727
XLOC_001728	XLOC_001728	SKINTL	chr1:48101714-48182428	0
XLOC_001729	XLOC_001729	SPATA6	chr1:48295293-48472208	2.3676
XLOC_001730	XLOC_001730	AGBL4	chr1:48532854-50023954	0
XLOC_001731	XLOC_001731	BEND5	chr1:48532854-50023954	0.0776303
XLOC_001732	XLOC_001732	AGBL4-IT1	chr1:48532854-50023954	0
XLOC_001733	XLOC_001733	DMRTA2	chr1:50417550-50423447	0
XLOC_001734	XLOC_001734	FAF1	chr1:50439629-50960264	18.1321
XLOC_001735	XLOC_001735	TTC39A	chr1:51287257-51345116	0.680285
XLOC_001736	XLOC_001736	EPS15	chr1:51354262-51519323	12.7864
XLOC_001737	XLOC_001737	NRD1	chr1:51616873-51878937	46.0624
XLOC_001738	XLOC_001738	RAB3B	chr1:51907955-51990764	1.10454
XLOC_001739	XLOC_001739	KTI12,TXNDC12	chr1:52020131-52056171	32.0228
XLOC_001740	XLOC_001740	CC2D1B	chr1:52142093-52366398	6.08345
XLOC_001741	XLOC_001741	ORC1	chr1:52372324-52404471	1.55332
XLOC_001742	XLOC_001742	ZCCHC11	chr1:52423275-52553212	4.87903
XLOC_001743	XLOC_001743	COA7	chr1:52684448-52698366	8.24509
XLOC_001744	XLOC_001744	ECHDC2	chr1:52895909-52921886	68.9057
XLOC_001745	XLOC_001745	SLC1A7	chr1:53087178-53142632	0.182121
XLOC_001746	XLOC_001746	C1orf123	chr1:53196428-53220639	25.5275
XLOC_001747	XLOC_001747	MAGOH	chr1:53226738-53328149	40.464
XLOC_001748	XLOC_001748	LRP8	chr1:53226738-53328149	0.2657
XLOC_001749	XLOC_001749	SLC25A3P1	chr1:53438369-53440020	0
XLOC_001750	XLOC_001750	GLIS1	chr1:53506232-53734204	0
XLOC_001751	XLOC_001751	NDC1	chr1:53765460-53838552	9.35886
XLOC_001752	XLOC_001752	YIPF1	chr1:53851718-53889814	25.1866
XLOC_001753	XLOC_001753	HSPB11	chr1:53921558-53946320	65.0372
XLOC_001754	XLOC_001754	LDLRAD1	chr1:54007297-54018186	0.484638
XLOC_001755	XLOC_001755	TMEM59	chr1:54026680-54112519	107.17
XLOC_001756	XLOC_001756	CDCP2	chr1:54138994-54153006	0
XLOC_001757	XLOC_001757	CYB5RL	chr1:54169721-54200073	2.55489
XLOC_001758	XLOC_001758	SSBP3	chr1:54225430-54406395	14.3302
XLOC_001759	XLOC_001759	FAM151A	chr1:54548133-54634744	0.979895
XLOC_001760	XLOC_001760	PARS2	chr1:54755912-54764553	2.62744
XLOC_001761	XLOC_001761	TTC22	chr1:54779716-54801443	2.99034
XLOC_001762	XLOC_001762	DHCR24	chr1:54849626-54887248	386.702
XLOC_001763	XLOC_001763	USP24	chr1:55065876-55215366	10.0419
XLOC_001764	XLOC_001764	PPAP2B	chr1:56494746-56579584	27.6726
XLOC_001765	XLOC_001765	C1orf168	chr1:56718803-56819696	4.60962
XLOC_001766	XLOC_001766	C8B	chr1:56929209-56966140	58.1466
XLOC_001767	XLOC_001767	DAB1	chr1:56997905-58250539	0.13262
XLOC_001768	XLOC_001768	OMA1	chr1:58480718-58546799	12.6269
XLOC_001769	XLOC_001769	TACSTD2	chr1:58575422-58577494	0.120854
XLOC_001770	XLOC_001770	MYSM1	chr1:58654738-58700075	4.19491
XLOC_001771	XLOC_001771	JUN	chr1:58780790-58784113	31.396
XLOC_001772	XLOC_001772	LINC01135	chr1:58785150-58904006	1.86794
XLOC_001773	XLOC_001773	HSD52	chr1:59131935-59146807	0
XLOC_001774	XLOC_001774	MIR4711	chr1:59296809-59762731	0
XLOC_001775	XLOC_001775	CYP2J2	chr1:59893307-59926751	31.178
XLOC_001776	XLOC_001776	C1orf87	chr1:59990393-60073770	0
XLOC_001777	XLOC_001777	LOC101926964	chr1:60659630-60825584	0
XLOC_001778	XLOC_001778	NFIA-AS2	chr1:60940243-60970776	0
XLOC_001779	XLOC_001779	NFIA-AS1	chr1:61077273-61462788	0
XLOC_001780	XLOC_001780	TM2D1	chr1:61681043-61725423	13.1228
XLOC_001781	XLOC_001781	MIR3116-2	chr1:61742408-62163919	0
XLOC_001782	XLOC_001782	KANK4	chr1:62236164-62319412	0.232636
XLOC_001783	XLOC_001783	DOCK7	chr1:62454725-62688368	4.06754
XLOC_001784	XLOC_001784	LINC00466	chr1:63159082-63317230	0
XLOC_001785	XLOC_001785	FOXD3-AS1	chr1:63320883-63325126	0
XLOC_001786	XLOC_001786	MIR6068	chr1:63326924-63326984	0
XLOC_001787	XLOC_001787	ITGB3BP	chr1:63440769-63572693	10.1264
XLOC_001788	XLOC_001788	ROR1-AS1	chr1:63774018-64181496	0
XLOC_001789	XLOC_001789	JAK1	chr1:64745094-64966504	25.8665
XLOC_001790	XLOC_001790	LINC01359	chr1:64979576-65002476	0.0866038
XLOC_001791	XLOC_001791	MIR3671	chr1:65057754-65057842	0
XLOC_001792	XLOC_001792	MIR101-1	chr1:65058433-65058508	0
XLOC_001793	XLOC_001793	LOC101927139	chr1:65792509-66374579	0
XLOC_001794	XLOC_001794	INSL5	chr1:66797740-66801259	0
XLOC_001795	XLOC_001795	WDR78	chr1:66812885-66924887	1.26953
XLOC_001796	XLOC_001796	SLC35D1	chr1:66999220-67054397	15.9053
XLOC_001797	XLOC_001797	C1orf141	chr1:67092175-67134971	0
XLOC_001798	XLOC_001798	SERBP1	chr1:67404829-67430605	52.3113
XLOC_001799	XLOC_001799	GNG12	chr1:67701465-68232601	13.0262
XLOC_001800	XLOC_001800	DIRAS3	chr1:67701465-68232601	0.195657
XLOC_001801	XLOC_001801	WLS	chr1:67701465-68232601	18.3373
XLOC_001802	XLOC_001802	MIR1262	chr1:67701465-68232601	0
XLOC_001803	XLOC_001803	RPE65	chr1:68420047-68451514	0
XLOC_001804	XLOC_001804	DEPDC1	chr1:68474151-68538627	1.92962
XLOC_001805	XLOC_001805	LRRC40	chr1:70144801-70205678	8.29513
XLOC_001806	XLOC_001806	ANKRD13C	chr1:70258687-70368022	4.04535
XLOC_001807	XLOC_001807	PTGER3	chr1:70852352-71081289	0.377099
XLOC_001808	XLOC_001808	ZRANB2	chr1:70852352-71081289	22.0385
XLOC_001809	XLOC_001809	MIR186	chr1:70852352-71081289	0
XLOC_001810	XLOC_001810	NEGR1	chr1:71402941-72282594	0.0130723
XLOC_001811	XLOC_001811	NEGR1-IT1	chr1:71402941-72282594	0
XLOC_001812	XLOC_001812	LRRIQ3	chr1:74026017-74198187	0.305843
XLOC_001813	XLOC_001813	ERICH3	chr1:74568110-74673738	0.301185
XLOC_001814	XLOC_001814	CRYZ	chr1:74701239-74766676	126.467
XLOC_001815	XLOC_001815	SLC44A5	chr1:75202130-75611114	4.73402
XLOC_001816	XLOC_001816	DLSTP1	chr1:75724346-75763678	0.223628
XLOC_001817	XLOC_001817	ASB17	chr1:75918872-75932431	0
XLOC_001818	XLOC_001818	PIGK	chr1:77088981-77219447	8.16409
XLOC_001819	XLOC_001819	ZZZ3	chr1:77562393-77683800	6.19938
XLOC_001820	XLOC_001820	USP33	chr1:77695810-77759879	11.2095
XLOC_001821	XLOC_001821	NEXN-AS1	chr1:77881347-77943893	0.0641566
XLOC_001822	XLOC_001822	FUBP1	chr1:77944050-78017733	20.0433
XLOC_001823	XLOC_001823	-	chr1:78140227-78143398	1.49081
XLOC_001824	XLOC_001824	ADGRL4	chr1:78889763-79006810	4.49856
XLOC_001825	XLOC_001825	LOC101927434	chr1:81513879-81557702	0
XLOC_001826	XLOC_001826	LINC01361	chr1:82973882-82986208	0
XLOC_001827	XLOC_001827	LOC101927587	chr1:83575788-83860996	0.0203095
XLOC_001828	XLOC_001828	LOC101927560	chr1:83575788-83860996	0.161191
XLOC_001829	XLOC_001829	TTLL7	chr1:83865218-83999150	0.658464
XLOC_001830	XLOC_001830	UOX	chr1:84364957-84397893	0
XLOC_001831	XLOC_001831	GNG5	chr1:84479236-84574480	96.1334
XLOC_001832	XLOC_001832	CTBS	chr1:84479236-84574480	9.07981
XLOC_001833	XLOC_001833	LINC01461	chr1:84597963-84621031	0.224442
XLOC_001834	XLOC_001834	LINC01555	chr1:84628229-84635020	0
XLOC_001835	XLOC_001835	SSX2IP	chr1:84643706-84690557	6.76192
XLOC_001836	XLOC_001836	LPAR3	chr1:84813402-84893213	0
XLOC_001837	XLOC_001837	MCOLN2	chr1:84925582-84997122	1.08982
XLOC_001838	XLOC_001838	MCOLN3	chr1:85018081-85048540	0.0282207
XLOC_001839	XLOC_001839	SYDE2	chr1:85157672-85201045	0.500478
XLOC_001840	XLOC_001840	C1orf52	chr1:85249953-85259672	3.9852
XLOC_001841	XLOC_001841	BCL10	chr1:85265775-85278088	3.30559
XLOC_001842	XLOC_001842	DDAH1	chr1:85318479-85578363	23.8395
XLOC_001843	XLOC_001843	ZNHIT6	chr1:85649010-85708445	2.80255
XLOC_001844	XLOC_001844	COL24A1	chr1:85729232-86156438	0.462369
XLOC_001845	XLOC_001845	ODF2L	chr1:86346823-86396342	0.605119
XLOC_001846	XLOC_001846	MIR7856	chr1:86346823-86396342	0
XLOC_001847	XLOC_001847	2019-09-15	chr1:86862444-86914424	77.87
XLOC_001848	XLOC_001848	LINC01364	chr1:87353525-87371655	0
XLOC_001849	XLOC_001849	PKN2-AS1	chr1:88537512-88836255	0.0585107
XLOC_001850	XLOC_001850	GTF2B	chr1:88852637-88892153	18.9274
XLOC_001851	XLOC_001851	CCBL2,RBMXL1	chr1:88935772-88992960	19.6105
XLOC_001852	XLOC_001852	GBP3	chr1:89006676-89022866	13.4896
XLOC_001853	XLOC_001853	GBP1	chr1:89052303-89065360	56.6017
XLOC_001854	XLOC_001854	GBP2	chr1:89103002-89126174	31.683
XLOC_001855	XLOC_001855	GBP7	chr1:89128416-89272861	21.1158
XLOC_001856	XLOC_001856	GBP4	chr1:89128416-89272861	19.5835
XLOC_001857	XLOC_001857	GBP5	chr1:89128416-89272861	9.46764
XLOC_001858	XLOC_001858	LOC729930	chr1:89289257-89290362	0
XLOC_001859	XLOC_001859	FLJ27354	chr1:89624848-89632894	0
XLOC_001860	XLOC_001860	GEMIN8P4	chr1:89993264-89994966	2.00155
XLOC_001861	XLOC_001861	BARHL2	chr1:90712021-90717237	0
XLOC_001862	XLOC_001862	-	chr1:90782574-90851646	4.2928
XLOC_001863	XLOC_001863	ZNF644	chr1:90915299-91022255	7.613
XLOC_001864	XLOC_001864	HFM1	chr1:91260765-91404869	0
XLOC_001865	XLOC_001865	TGFBR3	chr1:91680342-91906002	3.71025
XLOC_001866	XLOC_001866	SETSIP	chr1:92074435-92075472	0
XLOC_001867	XLOC_001867	GLMN	chr1:92218015-92390219	5.67788
XLOC_001868	XLOC_001868	GFI1	chr1:92474760-92486876	0.710259
XLOC_001869	XLOC_001869	EVI5	chr1:92508693-92792404	3.39357
XLOC_001870	XLOC_001870	FAM69A	chr1:92832036-92961522	7.48768
XLOC_001871	XLOC_001871	TMED5	chr1:93149741-93180689	26.1216
XLOC_001872	XLOC_001872	LOC100131564	chr1:93310108-93345811	1.70483
XLOC_001873	XLOC_001873	BCAR3	chr1:93561740-93847150	4.0142
XLOC_001874	XLOC_001874	DNTTIP2	chr1:93869457-93879206	16.0022
XLOC_001875	XLOC_001875	GCLM	chr1:93885199-93909598	14.8749
XLOC_001876	XLOC_001876	ABCA4	chr1:93992837-94121149	0.179112
XLOC_001877	XLOC_001877	ARHGAP29	chr1:94166665-94247602	5.71136
XLOC_001878	XLOC_001878	F3	chr1:94529175-94541857	0.838233
XLOC_001879	XLOC_001879	-	chr1:94563094-94636982	0
XLOC_001880	XLOC_001880	LINC01057	chr1:94657532-94820319	0.470625
XLOC_001881	XLOC_001881	MIR378G	chr1:94657532-94820319	0
XLOC_001882	XLOC_001882	CNN3	chr1:94896948-94927223	135.639
XLOC_001883	XLOC_001883	ALG14	chr1:94982722-95072951	21.3087
XLOC_001884	XLOC_001884	LOC101928118	chr1:95092516-95247274	0.0494321
XLOC_001885	XLOC_001885	LOC101928241	chr1:96254068-96374125	0
XLOC_001886	XLOC_001886	DPYD	chr1:97077743-97921059	20.9911
XLOC_001887	XLOC_001887	MIR137,MIR137HG	chr1:97987999-98049693	0
XLOC_001888	XLOC_001888	MIR2682	chr1:97987999-98049693	0
XLOC_001889	XLOC_001889	LPPR5	chr1:98890244-99148852	0
XLOC_001890	XLOC_001890	LOC101928270	chr1:99472419-99487804	0
XLOC_001891	XLOC_001891	MIR548N	chr1:99516983-99765793	0
XLOC_001892	XLOC_001892	FRRS1	chr1:99516983-99765793	4.61191
XLOC_001893	XLOC_001893	SASS6	chr1:100038232-100133095	1.72835
XLOC_001894	XLOC_001894	LRRC39	chr1:100133149-100178273	2.12795
XLOC_001895	XLOC_001895	DBT	chr1:100186921-100249853	4.85205
XLOC_001896	XLOC_001896	RTCA-AS1	chr1:100264741-100292769	4.52043
XLOC_001897	XLOC_001897	LINC01349	chr1:100627049-100647004	0
XLOC_001898	XLOC_001898	EXTL2	chr1:100872371-100895310	5.71486
XLOC_001899	XLOC_001899	DPH5	chr1:100989624-101025806	10.011
XLOC_001900	XLOC_001900	LOC101928370	chr1:101234872-101236528	0.709744
XLOC_001901	XLOC_001901	OLFM3	chr1:101802566-101997234	0
XLOC_001902	XLOC_001902	COL11A1	chr1:102876466-103108496	0
XLOC_001903	XLOC_001903	LOC101928436	chr1:103418078-103525483	0
XLOC_001904	XLOC_001904	AMY1A	chr1:103687417-103696451	0
XLOC_001905	XLOC_001905	LOC101928476	chr1:105589693-105618935	0
XLOC_001906	XLOC_001906	VAV3	chr1:107571158-107994607	0.843913
XLOC_001907	XLOC_001907	SLC25A24	chr1:108134721-108200358	5.3792
XLOC_001908	XLOC_001908	NBPF4	chr1:108223340-108244081	0
XLOC_001909	XLOC_001909	HENMT1	chr1:108648287-108661526	0.55947
XLOC_001910	XLOC_001910	AKNAD1	chr1:108815897-108858524	0
XLOC_001911	XLOC_001911	CLCC1	chr1:108876980-108963499	9.80968
XLOC_001912	XLOC_001912	WDR47	chr1:108970215-109042228	1.67061
XLOC_001913	XLOC_001913	TAF13	chr1:109062487-109076136	20.3059
XLOC_001914	XLOC_001914	C1orf194	chr1:109105950-109113857	0
XLOC_001915	XLOC_001915	PSRC1	chr1:109279553-109283168	2.11816
XLOC_001916	XLOC_001916	MYBPHL	chr1:109292364-109307041	0
XLOC_001917	XLOC_001917	SORT1	chr1:109309565-109397941	7.40902
XLOC_001918	XLOC_001918	PSMA5	chr1:109399030-109426486	28.8725
XLOC_001919	XLOC_001919	AMIGO1	chr1:109504188-109509714	1.38694
XLOC_001920	XLOC_001920	GNAT2	chr1:109603266-109613083	0.292987
XLOC_001921	XLOC_001921	GSTM3	chr1:109733931-109741038	8.48057
XLOC_001922	XLOC_001922	EPS8L3	chr1:109750076-109764022	4.54659
XLOC_001923	XLOC_001923	ALX3	chr1:110059336-110070737	2.14039
XLOC_001924	XLOC_001924	KCNC4-AS1	chr1:110208450-110209987	0
XLOC_001925	XLOC_001925	LOC440600	chr1:110286375-110339171	0.268298
XLOC_001926	XLOC_001926	SLC16A4	chr1:110362850-110391082	0.240366
XLOC_001927	XLOC_001927	LAMTOR5	chr1:110401254-110416274	71.1479
XLOC_001928	XLOC_001928	LOC440602	chr1:110480765-110491269	0
XLOC_001929	XLOC_001929	KCNA10	chr1:110517216-110519175	0
XLOC_001930	XLOC_001930	KCNA2	chr1:110593579-110631474	0.0414421
XLOC_001931	XLOC_001931	KCNA3	chr1:110653560-110675033	1.289
XLOC_001932	XLOC_001932	LRIF1	chr1:110946188-110964106	7.54223
XLOC_001933	XLOC_001933	DRAM2	chr1:111117331-111185102	16.2162
XLOC_001934	XLOC_001934	DENND2D	chr1:111185106-111204538	4.38133
XLOC_001935	XLOC_001935	PGCP1	chr1:111384518-111389851	0
XLOC_001936	XLOC_001936	OVGP1	chr1:111414314-111427777	0.366505
XLOC_001937	XLOC_001937	WDR77	chr1:111438703-111461903	12.6537
XLOC_001938	XLOC_001938	ADORA3,TMIGD3	chr1:111483347-111564003	0.394692
XLOC_001939	XLOC_001939	LINC01160	chr1:111599006-111608318	0.139934
XLOC_001940	XLOC_001940	FAM212B	chr1:111722063-111767577	0.361153
XLOC_001941	XLOC_001941	LOC101928718	chr1:111722063-111767577	0
XLOC_001942	XLOC_001942	KCND3	chr1:111775831-111989568	0.691924
XLOC_001943	XLOC_001943	KCND3-IT1	chr1:111775831-111989568	0
XLOC_001944	XLOC_001944	MIR4256	chr1:112461769-112461833	0
XLOC_001945	XLOC_001945	ST7L	chr1:112523518-112619418	3.57207
XLOC_001946	XLOC_001946	RHOC	chr1:112701126-112707403	74.7812
XLOC_001947	XLOC_001947	PPM1J	chr1:112709993-112715328	0.0996276
XLOC_001948	XLOC_001948	LINC01356	chr1:112820168-112850643	0.35522
XLOC_001949	XLOC_001949	SLC16A1	chr1:112911847-112956353	15.5293
XLOC_001950	XLOC_001950	LOC100996251	chr1:113011686-113073102	0.246717
XLOC_001951	XLOC_001951	LOC643441	chr1:113196780-113206253	0
XLOC_001952	XLOC_001952	PHTF1	chr1:113696714-113759438	4.42928
XLOC_001953	XLOC_001953	RSBN1	chr1:113761831-113812476	2.43005
XLOC_001954	XLOC_001954	PTPN22	chr1:113812611-113905124	0.98217
XLOC_001955	XLOC_001955	BCL2L15	chr1:113812611-113905124	0.104625
XLOC_001956	XLOC_001956	AP4B1	chr1:113812611-113905124	4.63015
XLOC_001957	XLOC_001957	HIPK1-AS1	chr1:113924000-113977869	0.0876727
XLOC_001958	XLOC_001958	SYT6	chr1:114089291-114153850	0.0155869
XLOC_001959	XLOC_001959	TRIM33	chr1:114392776-114511160	4.56144
XLOC_001960	XLOC_001960	BCAS2	chr1:114567559-114581644	31.9583
XLOC_001961	XLOC_001961	DENND2C	chr1:114582852-114670111	3.57624
XLOC_001962	XLOC_001962	AMPD1	chr1:114673098-114695618	0
XLOC_001963	XLOC_001963	CSDE1,NRAS	chr1:114704463-114758050	115.389
XLOC_001964	XLOC_001964	SIKE1	chr1:114769483-114780687	6.75414
XLOC_001965	XLOC_001965	TSPAN2	chr1:115047085-115089503	0.113277
XLOC_001966	XLOC_001966	NGF	chr1:115285915-115338236	0.164806
XLOC_001967	XLOC_001967	CASQ2	chr1:115700004-115768805	0.363333
XLOC_001968	XLOC_001968	NHLH2	chr1:115836377-115841126	0
XLOC_001969	XLOC_001969	LOC101928977	chr1:115919375-116070054	0
XLOC_001970	XLOC_001970	ATP1A1-AS1	chr1:116373172-116418622	2.39599
XLOC_001971	XLOC_001971	LOC101929023	chr1:116423723-116478826	0.464786
XLOC_001972	XLOC_001972	CD58	chr1:116514533-116571093	8.55981
XLOC_001973	XLOC_001973	MIR548AC	chr1:116514533-116571093	0
XLOC_001974	XLOC_001974	IGSF3	chr1:116573790-116667755	2.60335
XLOC_001975	XLOC_001975	LOC101929099	chr1:117001749-117059490	0.093664
XLOC_001976	XLOC_001976	TRIM45	chr1:117109877-117121789	2.05614
XLOC_001977	XLOC_001977	VTCN1	chr1:117143586-117210960	0.308052
XLOC_001978	XLOC_001978	LOC100996263	chr1:117596831-117605770	0
XLOC_001979	XLOC_001979	GDAP2	chr1:117860229-117929679	2.06141
XLOC_001980	XLOC_001980	SPAG17	chr1:117929748-118185225	0
XLOC_001981	XLOC_001981	TBX15	chr1:118883042-118989556	0.300384
XLOC_001982	XLOC_001982	WARS2	chr1:119031215-119275973	3.86077
XLOC_001983	XLOC_001983	LINC00622	chr1:119597701-119599291	1.44515
XLOC_001984	XLOC_001984	ZNF697	chr1:119619376-119647767	0.75579
XLOC_001985	XLOC_001985	HMGCS2	chr1:119747995-119768932	248.371
XLOC_001986	XLOC_001986	REG4	chr1:119794017-119811580	0.0655017
XLOC_001987	XLOC_001987	NBPF7	chr1:119829312-119846735	0
XLOC_001988	XLOC_001988	ADAM30	chr1:119893532-119896524	0
XLOC_001989	XLOC_001989	NOTCH2	chr1:119911552-120069703	7.04364
XLOC_001990	XLOC_001990	SEC22B	chr1:120150785-120176609	54.4408
XLOC_001991	XLOC_001991	-	chr1:120267365-120342627	2.19208
XLOC_001992	XLOC_001992	PFN1P2	chr1:120420018-120467844	2.00477
XLOC_001993	XLOC_001993	-	chr1:120529878-120536398	2.07775
XLOC_001994	XLOC_001994	RNVU1-19	chr1:120850818-120850985	0
XLOC_001995	XLOC_001995	HIST2H2BA	chr1:121108440-121117251	0
XLOC_001996	XLOC_001996	FAM72B	chr1:121167645-121184318	1.19278
XLOC_001997	XLOC_001997	SRGAP2-AS1	chr1:121185061-121397905	0
XLOC_001998	XLOC_001998	LOC645166	chr1:143399970-143424684	0.913743
[truncated: 28,881 more rows]

## Sheet: HCC-PDX 2
HCC PDX 2
test_id	gene_id	gene	locus	value_1
XLOC_000001	XLOC_000001	DDX11L1	chr1:11873-199868	0.0972144
XLOC_000002	XLOC_000002	MIR1302-10	chr1:11873-199868	0
XLOC_000003	XLOC_000003	OR4F5	chr1:11873-199868	0
XLOC_000004	XLOC_000004	FAM87B	chr1:817370-819834	0
XLOC_000005	XLOC_000005	LINC01128	chr1:827590-859446	2.676
XLOC_000006	XLOC_000006	SAMD11	chr1:925740-959299	0.0346245
XLOC_000007	XLOC_000007	KLHL17,PLEKHN1	chr1:960586-982117	3.25909
XLOC_000008	XLOC_000008	ISG15	chr1:1013466-1014539	67.2396
XLOC_000009	XLOC_000009	AGRN	chr1:1020122-1056119	11.1891
XLOC_000010	XLOC_000010	-	chr1:1061268-1067367	0.21781
XLOC_000011	XLOC_000011	LINC01342	chr1:1131431-1158523	0
XLOC_000012	XLOC_000012	LINC01342	chr1:1131431-1158523	0
XLOC_000013	XLOC_000013	MIR200B	chr1:1167103-1167198	0
XLOC_000014	XLOC_000014	MIR200A,MIR429	chr1:1167862-1170337	0.0338178
XLOC_000015	XLOC_000015	TTLL10	chr1:1173905-1197933	0.077075
XLOC_000016	XLOC_000016	B3GALT6	chr1:1232248-1235040	9.92004
XLOC_000017	XLOC_000017	-	chr1:1274023-1279362	2.51368
XLOC_000018	XLOC_000018	SCNN1D	chr1:1280435-1292029	2.18676
XLOC_000019	XLOC_000019	PUSL1	chr1:1308613-1324687	6.27861
XLOC_000020	XLOC_000020	CPTP	chr1:1324762-1328896	28.4836
XLOC_000021	XLOC_000021	TAS1R3	chr1:1331345-1334464	0.0361185
XLOC_000022	XLOC_000022	LOC148413	chr1:1399400-1407313	25.8954
XLOC_000023	XLOC_000023	TMEM88B	chr1:1426127-1427787	0
XLOC_000024	XLOC_000024	VWA1	chr1:1428196-1442993	52.429
XLOC_000025	XLOC_000025	ATAD3B,ATAD3C	chr1:1449688-1496202	7.03918
XLOC_000026	XLOC_000026	ATAD3A	chr1:1512142-1534687	14.7243
XLOC_000027	XLOC_000027	MIB2	chr1:1615407-1630610	11.4488
XLOC_000028	XLOC_000028	MMP23B	chr1:1632180-1634654	0.174372
XLOC_000029	XLOC_000029	MMP23A	chr1:1699938-1701808	0
XLOC_000030	XLOC_000030	CALML6	chr1:1914826-1917294	0.232546
XLOC_000031	XLOC_000031	GABRD	chr1:2019328-2030753	0.936857
XLOC_000032	XLOC_000032	PRKCZ	chr1:2050469-2213238	11.2717
XLOC_000033	XLOC_000033	SKI	chr1:2228694-2310213	8.05532
XLOC_000034	XLOC_000034	RER1	chr1:2391774-2412571	47.9638
XLOC_000035	XLOC_000035	PLCH2	chr1:2467458-2505530	0.057511
XLOC_000036	XLOC_000036	TNFRSF14	chr1:2549654-2565622	17.7322
XLOC_000037	XLOC_000037	LOC100996583	chr1:2566534-2584534	0.0533652
XLOC_000038	XLOC_000038	FAM213B	chr1:2586459-2633042	10.3102
XLOC_000039	XLOC_000039	ACTRT2	chr1:3021481-3022903	0
XLOC_000040	XLOC_000040	PRDM16	chr1:3069177-3438621	0.0676415
XLOC_000041	XLOC_000041	MIR4251	chr1:3069177-3438621	0
XLOC_000042	XLOC_000042	ARHGEF16	chr1:3454582-3481113	6.63187
XLOC_000043	XLOC_000043	TPRG1L	chr1:3624991-3630130	44.7208
XLOC_000044	XLOC_000044	TP73	chr1:3652564-3747386	0.836349
XLOC_000045	XLOC_000045	CCDC27	chr1:3752400-3771645	0
XLOC_000046	XLOC_000046	SMIM1	chr1:3772760-3775982	9.13749
XLOC_000047	XLOC_000047	DFFB	chr1:3857266-3885429	1.66659
XLOC_000048	XLOC_000048	LINC01134	chr1:3900403-3917134	0.805484
XLOC_000049	XLOC_000049	LINC01346	chr1:3940611-3952583	0
XLOC_000050	XLOC_000050	LOC284661	chr1:4412050-4424684	0
XLOC_000051	XLOC_000051	AJAP1	chr1:4655044-4783791	0
XLOC_000052	XLOC_000052	MIR4417	chr1:5564070-5564143	0
XLOC_000053	XLOC_000053	KCNAB2	chr1:5862807-6101193	10.0606
XLOC_000054	XLOC_000054	RNF207	chr1:6206128-6235984	2.04201
XLOC_000055	XLOC_000055	LINC00337	chr1:6236239-6239442	0.384119
XLOC_000056	XLOC_000056	HES3	chr1:6244191-6245578	0
XLOC_000057	XLOC_000057	ESPN	chr1:6424787-6460944	47.3477
XLOC_000058	XLOC_000058	TAS1R1	chr1:6555277-6579757	0.058933
XLOC_000059	XLOC_000059	ZBTB48	chr1:6579990-6589334	10.4225
XLOC_000060	XLOC_000060	PHF13	chr1:6613695-6624033	5.69494
XLOC_000061	XLOC_000061	THAP3	chr1:6624864-6701906	8.89448
XLOC_000062	XLOC_000062	LOC100505887	chr1:6724744-6730012	0
XLOC_000063	XLOC_000063	CAMTA1	chr1:6785323-7769706	51.9669
XLOC_000064	XLOC_000064	VAMP3	chr1:7771268-7781432	42.5964
XLOC_000065	XLOC_000065	PER3	chr1:7784388-7845182	6.39431
XLOC_000066	XLOC_000066	PARK7	chr1:7961653-7985282	326.322
XLOC_000067	XLOC_000067	LOC102724539	chr1:8208671-8215208	0.591261
XLOC_000068	XLOC_000068	-	chr1:8259921-8296313	0.720797
XLOC_000069	XLOC_000069	SLC45A1	chr1:8318084-8344167	0.206634
XLOC_000070	XLOC_000070	LOC102724552	chr1:8352401-8817640	0
XLOC_000071	XLOC_000071	ENO1-AS1	chr1:8860999-8879884	0
XLOC_000072	XLOC_000072	CA6	chr1:8945833-8975089	0
XLOC_000073	XLOC_000073	H6PD	chr1:9234803-9271339	54.5117
XLOC_000074	XLOC_000074	SPSB1	chr1:9292881-9369531	12.6983
XLOC_000075	XLOC_000075	SLC25A33	chr1:9539468-9582773	14.1766
XLOC_000076	XLOC_000076	TMEM201	chr1:9588873-9614877	1.66315
XLOC_000077	XLOC_000077	PIK3CD	chr1:9651731-9824526	1.53426
XLOC_000078	XLOC_000078	NMNAT1	chr1:9926299-9985498	4.38941
XLOC_000079	XLOC_000079	MIR5697	chr1:9926299-9985498	0
XLOC_000080	XLOC_000080	RBP7	chr1:9997196-10016020	34.5652
XLOC_000081	XLOC_000081	UBE4B	chr1:10032982-10181244	13.505
XLOC_000082	XLOC_000082	KIF1B	chr1:10210599-10381603	8.57068
XLOC_000083	XLOC_000083	MIR1273D	chr1:10210599-10381603	0
XLOC_000084	XLOC_000084	RNU6-8	chr1:10210599-10381603	0
XLOC_000085	XLOC_000085	PGD	chr1:10398991-10420511	28.0567
XLOC_000086	XLOC_000086	APITD1,APITD1-CORT,CORT	chr1:10430101-10452003	13.4969
XLOC_000087	XLOC_000087	PEX14	chr1:10474945-10630761	18.2905
XLOC_000088	XLOC_000088	TARDBP	chr1:11012542-11047344	35.5578
XLOC_000089	XLOC_000089	MTOR-AS1	chr1:11106530-11262551	0
XLOC_000090	XLOC_000090	ANGPTL7	chr1:11106530-11262551	0
XLOC_000091	XLOC_000091	UBIAD1	chr1:11273197-11288434	7.29023
XLOC_000092	XLOC_000092	PTCHD2	chr1:11479237-11537583	0
XLOC_000093	XLOC_000093	LOC101929181	chr1:11609530-11613354	0
XLOC_000094	XLOC_000094	FBXO44	chr1:11648360-11663327	15.2134
XLOC_000095	XLOC_000095	FBXO6	chr1:11664092-11674352	13.2996
XLOC_000096	XLOC_000096	DRAXIN	chr1:11691723-11720279	0
XLOC_000097	XLOC_000097	AGTRAP	chr1:11736084-11750771	28.5091
XLOC_000098	XLOC_000098	C1orf167	chr1:11762192-11847783	0
XLOC_000099	XLOC_000099	CLCN6	chr1:11762192-11847783	4.36899
XLOC_000100	XLOC_000100	RNU5E-1	chr1:11908153-11908272	0
XLOC_000101	XLOC_000101	PLOD1	chr1:11934666-11975542	75.1225
XLOC_000102	XLOC_000102	MFN2	chr1:11980180-12013515	61.7488
XLOC_000103	XLOC_000103	MIIP	chr1:12019241-12032049	10.2021
XLOC_000104	XLOC_000104	MIR6729	chr1:12019241-12032049	0
XLOC_000105	XLOC_000105	TNFRSF8	chr1:12063376-12144207	0
XLOC_000106	XLOC_000106	TNFRSF1B	chr1:12166942-12209220	10.3345
XLOC_000107	XLOC_000107	MIR4632	chr1:12166942-12209220	0
XLOC_000108	XLOC_000108	VPS13D	chr1:12230038-12512048	1.66275
XLOC_000109	XLOC_000109	SNORA59B	chr1:12230038-12512048	0
XLOC_000110	XLOC_000110	AADACL4	chr1:12644546-12667086	0
XLOC_000111	XLOC_000111	AADACL3	chr1:12716114-12728759	0
XLOC_000112	XLOC_000112	C1orf158	chr1:12746185-12761169	0
XLOC_000113	XLOC_000113	PRAMEF12	chr1:12774847-12777905	0
XLOC_000114	XLOC_000114	PRAMEF1	chr1:12791396-12796628	0
XLOC_000115	XLOC_000115	PRAMEF2	chr1:12857085-12861909	0
XLOC_000116	XLOC_000116	PRAMEF7	chr1:12916646-12920480	0
XLOC_000117	XLOC_000117	HNRNPCL3	chr1:13061231-13062237	0
XLOC_000118	XLOC_000118	PRAMEF25	chr1:13073677-13078038	0
XLOC_000119	XLOC_000119	LOC645354	chr1:13127068-13132274	0
XLOC_000120	XLOC_000120	LOC101929983	chr1:13175280-13179132	0
XLOC_000121	XLOC_000121	PRAMEF5	chr1:13254197-13263435	0
XLOC_000122	XLOC_000122	LOC645382	chr1:13303538-13308907	0
XLOC_000123	XLOC_000123	PRAMEF15	chr1:13315580-13322595	0
XLOC_000124	XLOC_000124	PRAMEF16	chr1:13389627-13392631	0
XLOC_000125	XLOC_000125	PRAMEF20	chr1:13410449-13421328	0
XLOC_000126	XLOC_000126	PDPN	chr1:13583756-13617957	0
XLOC_000127	XLOC_000127	PRDM2	chr1:13700239-13825079	5.64621
XLOC_000128	XLOC_000128	KAZN	chr1:14598716-15152464	0.344142
XLOC_000129	XLOC_000129	TMEM51	chr1:15152531-15220478	1.59435
XLOC_000130	XLOC_000130	FHAD1	chr1:15247271-15398126	0
XLOC_000131	XLOC_000131	EFHD2	chr1:15409894-15430343	22.9274
XLOC_000132	XLOC_000132	CTRC	chr1:15438441-15446658	0
XLOC_000133	XLOC_000133	CELA2A	chr1:15456727-15472091	0
XLOC_000134	XLOC_000134	CELA2B	chr1:15476100-15524790	0
XLOC_000135	XLOC_000135	DNAJC16	chr1:15526812-15585110	5.58402
XLOC_000136	XLOC_000136	DDI2,RSC1A1	chr1:15617457-15669046	13.7619
XLOC_000137	XLOC_000137	PLEKHM2	chr1:15684331-15734769	8.83088
XLOC_000138	XLOC_000138	SLC25A34	chr1:15736313-15741392	2.68646
XLOC_000139	XLOC_000139	TMEM82	chr1:15742491-15747984	4.02124
XLOC_000140	XLOC_000140	FBLIM1	chr1:15756676-15786589	1.72583
XLOC_000141	XLOC_000141	SPEN	chr1:15834214-15940455	3.20389
XLOC_000142	XLOC_000142	MIR5096	chr1:15834214-15940455	0
XLOC_000143	XLOC_000143	C1orf64	chr1:16004235-16006695	0
XLOC_000144	XLOC_000144	CLCNKA	chr1:16021990-16034050	0
XLOC_000145	XLOC_000145	CLCNKB	chr1:16043735-16057326	0
XLOC_000146	XLOC_000146	SZRD1	chr1:16367029-16398148	32.6097
XLOC_000147	XLOC_000147	NECAP2	chr1:16440671-16460089	19.7457
XLOC_000148	XLOC_000148	FAM231B	chr1:16538723-16540035	0
XLOC_000149	XLOC_000149	MIR3675	chr1:16548913-16548987	0
XLOC_000150	XLOC_000150	MST1P2	chr1:16642583-16650420	78.1019
XLOC_000151	XLOC_000151	FAM231C	chr1:16673002-16673657	0
XLOC_000152	XLOC_000152	MIR3675	chr1:16681254-16681328	0
XLOC_000153	XLOC_000153	RNU1-3	chr1:16740515-16740679	0
XLOC_000154	XLOC_000154	RNU1-3	chr1:16895979-16896143	0
XLOC_000155	XLOC_000155	CROCC	chr1:16921949-16972979	5.03085
XLOC_000156	XLOC_000156	PADI1	chr1:17205125-17246006	0
XLOC_000157	XLOC_000157	PADI3	chr1:17249097-17284232	0
XLOC_000158	XLOC_000158	MIR3972	chr1:17249097-17284232	0
XLOC_000159	XLOC_000159	PADI4	chr1:17308194-17364000	0.032671
XLOC_000160	XLOC_000160	PADI6	chr1:17372195-17401699	0
XLOC_000161	XLOC_000161	ARHGEF10L	chr1:17517046-17697875	24.9882
XLOC_000162	XLOC_000162	ACTL8	chr1:17755312-17827063	0.0472115
XLOC_000163	XLOC_000163	LOC101927876	chr1:18065656-18074411	0
XLOC_000164	XLOC_000164	IGSF21	chr1:18107745-18378483	2.64706
XLOC_000165	XLOC_000165	KLHDC7A	chr1:18480929-18486852	2.17313
XLOC_000166	XLOC_000166	PAX7	chr1:18631005-18748866	0
XLOC_000167	XLOC_000167	MRTO4	chr1:19251580-19260128	10.6392
XLOC_000168	XLOC_000168	PQLC2	chr1:19312245-19332428	12.1745
XLOC_000169	XLOC_000169	MINOS1,MINOS1-NBL1,NBL1	chr1:19596976-19658456	13.1647
XLOC_000170	XLOC_000170	RPS14P3	chr1:19596976-19658456	0.795866
XLOC_000171	XLOC_000171	HTR6	chr1:19665286-19680966	0
XLOC_000172	XLOC_000172	OTUD3	chr1:19882394-19912944	0.80402
XLOC_000173	XLOC_000173	PLA2G5	chr1:20070207-20091901	0.264255
XLOC_000174	XLOC_000174	PLA2G2F	chr1:20139329-20150386	0
XLOC_000175	XLOC_000175	UBXN10	chr1:20183316-20196048	6.7712
XLOC_000176	XLOC_000176	VWA5B1	chr1:20290918-20354894	0
XLOC_000177	XLOC_000177	FAM43B	chr1:20552438-20555020	0
XLOC_000178	XLOC_000178	CDA	chr1:20588914-20618910	24.8744
XLOC_000179	XLOC_000179	PINK1	chr1:20633454-20661544	34.9365
XLOC_000180	XLOC_000180	LOC100506801	chr1:21217246-21345541	0.0285497
XLOC_000181	XLOC_000181	NBPF3	chr1:21439821-21484900	1.01792
XLOC_000182	XLOC_000182	ALPL	chr1:21509364-21578412	39.2124
XLOC_000183	XLOC_000183	LDLRAD2	chr1:21812264-21937297	0.0417901
XLOC_000184	XLOC_000184	CELA3B	chr1:21976924-21989354	0
XLOC_000185	XLOC_000185	CELA3A	chr1:22001655-22012542	0
XLOC_000186	XLOC_000186	LINC00339	chr1:22023993-22031224	10.8109
XLOC_000187	XLOC_000187	CDC42	chr1:22052626-22092951	90.817
XLOC_000188	XLOC_000188	MIR4418	chr1:22266238-22266300	0
XLOC_000189	XLOC_000189	ZBTB40	chr1:22451850-22531157	1.94586
XLOC_000190	XLOC_000190	EPHA8	chr1:22563510-22603594	0.0164815
XLOC_000191	XLOC_000191	C1QA,C1QC	chr1:22636445-22648110	317.369
XLOC_000192	XLOC_000192	C1QB	chr1:22653188-22661536	148.725
XLOC_000193	XLOC_000193	EPHB2	chr1:22710837-22921500	1.64285
XLOC_000194	XLOC_000194	MIR4684	chr1:22710837-22921500	0
XLOC_000195	XLOC_000195	KDM1A	chr1:23019447-23083692	10.0826
XLOC_000196	XLOC_000196	MIR3115	chr1:23019447-23083692	0
XLOC_000197	XLOC_000197	ZNF436-AS1	chr1:23359447-23372785	0.873965
XLOC_000198	XLOC_000198	LOC101928163	chr1:23506427-23531220	0
XLOC_000199	XLOC_000199	MDS2	chr1:23627333-23640566	0
XLOC_000200	XLOC_000200	RPL11	chr1:23691778-23696426	957.369
XLOC_000201	XLOC_000201	TCEB3	chr1:23743365-23778297	9.6235
XLOC_000202	XLOC_000202	PITHD1	chr1:23778385-23788232	30.0101
XLOC_000203	XLOC_000203	LYPLA2	chr1:23791155-23800804	68.7038
XLOC_000204	XLOC_000204	MIR378F	chr1:23929069-23929147	0
XLOC_000205	XLOC_000205	PNRC2	chr1:23959810-23963459	29.5695
XLOC_000206	XLOC_000206	LOC284632	chr1:24200239-24211690	0
XLOC_000207	XLOC_000207	GRHL3	chr1:24319321-24415097	0.027912
XLOC_000208	XLOC_000208	NIPAL3	chr1:24415754-24474979	3.25509
XLOC_000209	XLOC_000209	RCAN3	chr1:24496332-24537696	0.169309
XLOC_000210	XLOC_000210	NCMAP	chr1:24556075-24609327	0.017445
XLOC_000211	XLOC_000211	SRRM1	chr1:24643102-24673281	10.5875
XLOC_000212	XLOC_000212	CLIC4	chr1:24745268-24844324	16.7433
XLOC_000213	XLOC_000213	MIR4425	chr1:25023502-25023586	0
XLOC_000214	XLOC_000214	RHD	chr1:25272485-25330445	0.17506
XLOC_000215	XLOC_000215	TMEM50A	chr1:25338297-25420872	49.1953
XLOC_000216	XLOC_000216	TMEM57	chr1:25430857-25500207	16.1024
XLOC_000217	XLOC_000217	LDLRAP1	chr1:25543584-25568886	13.0187
XLOC_000218	XLOC_000218	MAN1C1	chr1:25617467-25786207	1.61174
XLOC_000219	XLOC_000219	SEPN1	chr1:25800175-25818222	7.84282
XLOC_000220	XLOC_000220	MTFR1L	chr1:25819905-25859458	24.8653
XLOC_000221	XLOC_000221	EXTL1	chr1:26021779-26036463	0
XLOC_000222	XLOC_000222	PDIK1L	chr1:26111164-26125548	4.7034
XLOC_000223	XLOC_000223	FAM110D	chr1:26159019-26163270	1.89714
XLOC_000224	XLOC_000224	ZNF593	chr1:26169896-26170873	42.7512
XLOC_000225	XLOC_000225	CNKSR1	chr1:26177489-26189884	0.0297653
XLOC_000226	XLOC_000226	CATSPER4	chr1:26190627-26202542	0
XLOC_000227	XLOC_000227	LOC101928303	chr1:26225319-26229840	17.8543
XLOC_000228	XLOC_000228	CEP85	chr1:26234152-26279038	3.0318
XLOC_000229	XLOC_000229	SH3BGRL3	chr1:26279721-26281522	54.7141
XLOC_000230	XLOC_000230	CD52	chr1:26282281-26320523	15.645
XLOC_000231	XLOC_000231	LIN28A	chr1:26410777-26429728	0
XLOC_000232	XLOC_000232	DHDDS,HMGN2	chr1:26432281-26476642	95.85
XLOC_000233	XLOC_000233	RPS6KA1	chr1:26529757-26575030	11.167
XLOC_000234	XLOC_000234	MIR1976	chr1:26529757-26575030	0
XLOC_000235	XLOC_000235	ARID1A	chr1:26696030-26782110	6.51362
XLOC_000236	XLOC_000236	PIGV	chr1:26787592-26798403	22.8567
XLOC_000237	XLOC_000237	ZDHHC18	chr1:26826709-26855720	12.407
XLOC_000238	XLOC_000238	SFN	chr1:26863141-26864456	7.99237
XLOC_000239	XLOC_000239	NUDC	chr1:26921721-26946871	62.6377
XLOC_000240	XLOC_000240	TRNP1	chr1:26993703-27000886	0.319638
XLOC_000241	XLOC_000241	WDTC1	chr1:27234515-27308633	12.0857
XLOC_000242	XLOC_000242	TMEM222	chr1:27322144-27336400	23.274
XLOC_000243	XLOC_000243	ACTG1P20	chr1:27322144-27336400	0.112635
XLOC_000244	XLOC_000244	SYTL1	chr1:27341991-27353936	0.409116
XLOC_000245	XLOC_000245	GPR3	chr1:27392643-27395813	0.203834
XLOC_000246	XLOC_000246	FAM76A	chr1:27725978-27763117	2.74443
XLOC_000247	XLOC_000247	STX12	chr1:27773182-27824452	14.2247
XLOC_000248	XLOC_000248	PPP1R8	chr1:27830740-27851672	14.3743
XLOC_000249	XLOC_000249	SCARNA1	chr1:27830740-27851672	0
XLOC_000250	XLOC_000250	THEMIS2	chr1:27872498-27886685	7.0559
XLOC_000251	XLOC_000251	SMPDL3B	chr1:27934954-27959157	0
XLOC_000252	XLOC_000252	XKR8	chr1:27959461-27968096	11.4378
XLOC_000253	XLOC_000253	ATPIF1	chr1:28236090-28238105	351.669
XLOC_000254	XLOC_000254	SESN2	chr1:28259451-28282491	10.7543
XLOC_000255	XLOC_000255	MED18	chr1:28329001-28335967	6.935
XLOC_000256	XLOC_000256	PHACTR4	chr1:28369581-28500369	4.9727
XLOC_000257	XLOC_000257	RCC1	chr1:28505942-28539196	18.6818
XLOC_000258	XLOC_000258	SNORA73A	chr1:28505942-28539196	0
XLOC_000259	XLOC_000259	SNORA73B	chr1:28505942-28539196	0
XLOC_000260	XLOC_000260	TRNAU1AP	chr1:28553016-28581862	7.18999
XLOC_000261	XLOC_000261	RAB42	chr1:28592199-28595551	0.306918
XLOC_000262	XLOC_000262	RNU11	chr1:28648599-28648734	0
XLOC_000263	XLOC_000263	GMEB1	chr1:28668727-28719326	0.88679
XLOC_000264	XLOC_000264	YTHDF2	chr1:28736620-28769776	20.5061
XLOC_000265	XLOC_000265	OPRD1	chr1:28812141-28863696	0
XLOC_000266	XLOC_000266	EPB41	chr1:28887090-29123909	23.9001
XLOC_000267	XLOC_000267	PTPRU	chr1:29236515-29326813	0.264538
XLOC_000268	XLOC_000268	MATN1-AS1	chr1:30711276-30726746	0.398799
XLOC_000269	XLOC_000269	ZCCHC17	chr1:31296981-31373076	12.0419
XLOC_000270	XLOC_000270	SERINC2	chr1:31409564-31435300	259.605
XLOC_000271	XLOC_000271	LINC01225	chr1:31500084-31508566	0.195512
XLOC_000272	XLOC_000272	LINC01226	chr1:31518434-31524245	0.0500747
XLOC_000273	XLOC_000273	TINAGL1	chr1:31576484-31587686	12.9027
XLOC_000274	XLOC_000274	HCRTR1	chr1:31617699-31627318	0
XLOC_000275	XLOC_000275	KHDRBS1	chr1:32013693-32060859	32.6053
XLOC_000276	XLOC_000276	TMEM39B	chr1:32072603-32102866	6.63861
XLOC_000277	XLOC_000277	MIR5585	chr1:32072603-32102866	0
XLOC_000278	XLOC_000278	KPNA6	chr1:32108042-32176695	9.64148
XLOC_000279	XLOC_000279	TXLNA	chr1:32179743-32198286	21.0313
XLOC_000280	XLOC_000280	CCDC28B,IQCC	chr1:32200385-32208687	5.61937
XLOC_000281	XLOC_000281	DCDC2B	chr1:32209093-32222348	0.0638099
XLOC_000282	XLOC_000282	EIF3I	chr1:32222369-32231604	82.6504
XLOC_000283	XLOC_000283	FAM167B	chr1:32247216-32248860	1.93545
XLOC_000284	XLOC_000284	LCK	chr1:32251238-32286168	0.818571
XLOC_000285	XLOC_000285	HDAC1	chr1:32292106-32333623	28.3715
XLOC_000286	XLOC_000286	TSSK3	chr1:32362260-32364323	2.28574
XLOC_000287	XLOC_000287	ZBTB8B	chr1:32465056-32487858	0
XLOC_000288	XLOC_000288	ZBTB8A	chr1:32539144-32606172	0.410015
XLOC_000289	XLOC_000289	RBBP4	chr1:32651147-32702760	9.39892
XLOC_000290	XLOC_000290	KIAA1522	chr1:32741910-32774970	14.4707
XLOC_000291	XLOC_000291	S100PBP	chr1:32775238-32858879	4.17553
XLOC_000292	XLOC_000292	HPCA	chr1:32886496-32901352	0
XLOC_000293	XLOC_000293	AZIN2	chr1:33081112-33120531	0.377577
XLOC_000294	XLOC_000294	ZNF362	chr1:33256490-33300720	3.62904
XLOC_000295	XLOC_000295	LOC101929464	chr1:33323622-33375593	0
XLOC_000296	XLOC_000296	ZSCAN20	chr1:33472630-33496395	0.197047
XLOC_000297	XLOC_000297	HMGB4	chr1:33513998-34165842	0
XLOC_000298	XLOC_000298	CSMD2-AS1	chr1:33513998-34165842	0
XLOC_000299	XLOC_000299	C1orf94	chr1:34166882-34219130	0
XLOC_000300	XLOC_000300	GJB5	chr1:34755046-34758512	0
XLOC_000301	XLOC_000301	GJB4	chr1:34759740-34763724	0
XLOC_000302	XLOC_000302	GJB3	chr1:34781188-34786366	0
XLOC_000303	XLOC_000303	GJA4	chr1:34792997-34795747	7.31705
XLOC_000304	XLOC_000304	ZMYM1	chr1:35059785-35119012	1.50537
XLOC_000305	XLOC_000305	ZMYM4	chr1:35268966-35421944	4.14658
XLOC_000306	XLOC_000306	NCDN	chr1:35557791-35566779	5.10814
XLOC_000307	XLOC_000307	TFAP2E	chr1:35573369-35595448	0.197978
XLOC_000308	XLOC_000308	AGO4	chr1:35807618-35857889	3.56653
XLOC_000309	XLOC_000309	AGO1	chr1:35883208-35924374	4.09048
XLOC_000310	XLOC_000310	AGO3	chr1:35931081-36056462	0.828582
XLOC_000311	XLOC_000311	TEKT2	chr1:36084074-36088275	0
XLOC_000312	XLOC_000312	ADPRHL2	chr1:36088851-36093932	13.0345
XLOC_000313	XLOC_000313	MAP7D1	chr1:36136568-36180851	12.6517
XLOC_000314	XLOC_000314	THRAP3	chr1:36224415-36305359	25.6481
XLOC_000315	XLOC_000315	SH3D21	chr1:36306343-36329466	0.523303
XLOC_000316	XLOC_000316	MIR4255	chr1:37161562-37161634	0
XLOC_000317	XLOC_000317	ZC3H12A	chr1:37474517-37484377	16.664
XLOC_000318	XLOC_000318	MIR6732	chr1:37474517-37484377	0
XLOC_000319	XLOC_000319	DNALI1	chr1:37556918-37595985	7.91451
XLOC_000320	XLOC_000320	CDCA8	chr1:37692400-37709719	0.799048
XLOC_000321	XLOC_000321	MANEAL	chr1:37793755-37809454	10.5774
XLOC_000322	XLOC_000322	C1orf122	chr1:37793755-37809454	75.6919
XLOC_000323	XLOC_000323	UTP11L	chr1:38012711-38024825	10.1401
XLOC_000324	XLOC_000324	MIR3659	chr1:38089230-38089329	0
XLOC_000325	XLOC_000325	AKIRIN1	chr1:38991243-39007697	18.8631
XLOC_000326	XLOC_000326	NDUFS5	chr1:39026294-39034636	310.947
XLOC_000327	XLOC_000327	MACF1	chr1:39084166-39487262	18.2585
XLOC_000328	XLOC_000328	KIAA0754	chr1:39084166-39487262	0.189148
XLOC_000329	XLOC_000329	BMP8A	chr1:39491645-39559698	0.240816
XLOC_000330	XLOC_000330	LOC101929516	chr1:39560812-39576849	0
XLOC_000331	XLOC_000331	PPIE	chr1:39738844-39788861	9.2657
XLOC_000332	XLOC_000332	MFSD2A	chr1:39955111-39969968	15.7113
XLOC_000333	XLOC_000333	CAP1	chr1:40040582-40072649	63.0257
XLOC_000334	XLOC_000334	RLF	chr1:40161368-40240921	2.70228
XLOC_000335	XLOC_000335	TMCO2	chr1:40247900-40251693	0
XLOC_000336	XLOC_000336	ZMPSTE24	chr1:40258049-40294184	25.6889
XLOC_000337	XLOC_000337	SMAP2	chr1:40373705-40423326	25.0788
XLOC_000338	XLOC_000338	ZFP69B	chr1:40450664-40463718	0.314277
XLOC_000339	XLOC_000339	ZFP69	chr1:40477629-40496675	1.1807
XLOC_000340	XLOC_000340	EXO5	chr1:40508760-40517761	2.80287
XLOC_000341	XLOC_000341	ZNF684	chr1:40531560-40548169	1.36436
XLOC_000342	XLOC_000342	NFYC	chr1:40689079-40771606	18.9727
XLOC_000343	XLOC_000343	MIR30E	chr1:40689079-40771606	0
XLOC_000344	XLOC_000344	MIR30C1	chr1:40689079-40771606	0
XLOC_000345	XLOC_000345	KCNQ4	chr1:40784011-40840452	0.0216818
XLOC_000346	XLOC_000346	CTPS1	chr1:40979298-41012565	15.6407
XLOC_000347	XLOC_000347	SLFNL1-AS1	chr1:41014589-41242143	0.309183
XLOC_000348	XLOC_000348	FOXO6	chr1:41361930-41383591	0.21049
XLOC_000349	XLOC_000349	GUCA2B	chr1:42153420-42155824	0.429833
XLOC_000350	XLOC_000350	RIMKLA	chr1:42380796-42424229	0.0431012
XLOC_000351	XLOC_000351	PPCS	chr1:42456340-42473378	29.6953
XLOC_000352	XLOC_000352	CCDC30	chr1:42534888-42654664	0.277661
XLOC_000353	XLOC_000353	PPIH	chr1:42658376-42676758	12.0816
XLOC_000354	XLOC_000354	YBX1	chr1:42682394-42702349	235.096
XLOC_000355	XLOC_000355	C1orf50	chr1:42767137-42776670	11.6116
XLOC_000356	XLOC_000356	LOC100129924	chr1:42787989-42798230	0
XLOC_000357	XLOC_000357	ERMAP	chr1:42807051-42844989	7.12975
XLOC_000358	XLOC_000358	ZNF691	chr1:42846572-42852475	8.97746
XLOC_000359	XLOC_000359	LOC339539	chr1:42857621-42888792	0
XLOC_000360	XLOC_000360	SLC2A1-AS1	chr1:42925374-42983358	0.374456
XLOC_000361	XLOC_000361	FAM183A	chr1:43147922-43156396	0
XLOC_000362	XLOC_000362	CFAP57	chr1:43164173-43254358	0.04295
XLOC_000363	XLOC_000363	TMEM125	chr1:43269993-43274004	0.0510618
XLOC_000364	XLOC_000364	TIE1	chr1:43300894-43323110	3.86559
XLOC_000365	XLOC_000365	MPL	chr1:43337803-43354464	0.180265
XLOC_000366	XLOC_000366	CDC20	chr1:43358954-43363202	1.15798
XLOC_000367	XLOC_000367	SZT2	chr1:43389884-43454247	4.5943
XLOC_000368	XLOC_000368	MIR6735	chr1:43389884-43454247	0
XLOC_000369	XLOC_000369	PTPRF	chr1:43530875-43623672	44.2291
XLOC_000370	XLOC_000370	KDM4A	chr1:43650125-43707341	12.2343
XLOC_000371	XLOC_000371	ST3GAL3	chr1:43707532-43931165	7.1675
XLOC_000372	XLOC_000372	MIR6079	chr1:43707532-43931165	0
XLOC_000373	XLOC_000373	ARTN	chr1:43933319-43937240	0.0573231
XLOC_000374	XLOC_000374	IPO13	chr1:43946805-43968022	10.4698
XLOC_000375	XLOC_000375	DPH2	chr1:43969980-43973371	11.9039
XLOC_000376	XLOC_000376	ATP6V0B	chr1:43974647-43978300	140.208
XLOC_000377	XLOC_000377	B4GALT2	chr1:43979201-43991171	15.2264
XLOC_000378	XLOC_000378	CCDC24	chr1:43991607-44031492	4.86463
XLOC_000379	XLOC_000379	KLF17	chr1:44118849-44135137	0
XLOC_000380	XLOC_000380	DMAP1	chr1:44213452-44220679	13.9664
XLOC_000381	XLOC_000381	RNF220	chr1:44405287-44651724	29.1879
XLOC_000382	XLOC_000382	MIR5584	chr1:44405287-44651724	0
XLOC_000383	XLOC_000383	C1orf228	chr1:44674721-44725591	1.13805
XLOC_000384	XLOC_000384	KIF2C	chr1:44739817-44767766	0.556059
XLOC_000385	XLOC_000385	RPS8	chr1:44775573-44782243	1219.09
XLOC_000386	XLOC_000386	SNORD46	chr1:44775573-44782243	0
XLOC_000387	XLOC_000387	SNORD38A	chr1:44775573-44782243	0
XLOC_000388	XLOC_000388	SNORD38B	chr1:44775573-44782243	0
XLOC_000389	XLOC_000389	PLK3	chr1:44800268-44807285	1.7779
XLOC_000390	XLOC_000390	BTBD19	chr1:44808481-44814129	0.520265
XLOC_000391	XLOC_000391	UROD	chr1:45012132-45015669	62.2009
XLOC_000392	XLOC_000392	LINC01144	chr1:45303909-45305619	0.33012
XLOC_000393	XLOC_000393	HPDL	chr1:45326872-45328674	0
XLOC_000394	XLOC_000394	TOE1	chr1:45329241-45491168	2.09938
XLOC_000395	XLOC_000395	MMACHC	chr1:45500183-45522890	7.23137
XLOC_000396	XLOC_000396	AKR1A1	chr1:45550782-45570051	134.811
XLOC_000397	XLOC_000397	NASP	chr1:45583987-45618906	16.7488
XLOC_000398	XLOC_000398	TMEM69	chr1:45688174-45750813	16.8929
XLOC_000399	XLOC_000399	MAST2	chr1:45803612-46036124	3.81922
XLOC_000400	XLOC_000400	LOC101929626	chr1:46040137-46185962	0
XLOC_000401	XLOC_000401	TSPAN1	chr1:46040137-46185962	1.83552
XLOC_000402	XLOC_000402	LURAP1	chr1:46188680-46221256	0.0962404
XLOC_000403	XLOC_000403	RAD54L	chr1:46247694-46303366	0.500019
XLOC_000404	XLOC_000404	UQCRH	chr1:46303612-46316777	197.653
XLOC_000405	XLOC_000405	NSUN4	chr1:46339822-46367531	3.30202
XLOC_000406	XLOC_000406	FAAH	chr1:46394266-46418267	13.185
XLOC_000407	XLOC_000407	FAAHP1	chr1:46433826-46445702	0.367708
XLOC_000408	XLOC_000408	DMBX1	chr1:46506995-46514214	0
XLOC_000409	XLOC_000409	MKNK1-AS1	chr1:46538695-46604294	0.0274042
XLOC_000410	XLOC_000410	TEX38	chr1:46671832-46673584	0.128619
XLOC_000411	XLOC_000411	EFCAB14-AS1	chr1:46674035-46719103	0
XLOC_000412	XLOC_000412	CYP4B1	chr1:46798997-46819349	0
XLOC_000413	XLOC_000413	CYP4X1	chr1:47023567-47050751	0.157685
XLOC_000414	XLOC_000414	CYP4Z1	chr1:47067487-47118320	0
XLOC_000415	XLOC_000415	CYP4A22	chr1:47137424-47148854	0.403849
XLOC_000416	XLOC_000416	LINC00853	chr1:47179249-47180339	0
XLOC_000417	XLOC_000417	CMPK1	chr1:47333796-47378839	81.9085
XLOC_000418	XLOC_000418	LINC01389	chr1:47380795-47440691	0.48498
XLOC_000419	XLOC_000419	FOXE3	chr1:47380795-47440691	0
XLOC_000420	XLOC_000420	FOXD2	chr1:47380795-47440691	0.185471
XLOC_000421	XLOC_000421	SLC5A9	chr1:48222684-48248644	0.191456
XLOC_000422	XLOC_000422	LOC101929721	chr1:48532854-50023954	0
XLOC_000423	XLOC_000423	ELAVL4	chr1:50048013-50203785	0.0166514
XLOC_000424	XLOC_000424	CDKN2C	chr1:50968694-50974637	7.44485
XLOC_000425	XLOC_000425	MIR4421	chr1:51059836-51059905	0
XLOC_000426	XLOC_000426	MIR6500	chr1:51060017-51060103	0
XLOC_000427	XLOC_000427	C1orf185	chr1:51102233-51148082	0
XLOC_000428	XLOC_000428	RNF11	chr1:51236272-51273447	26.6891
XLOC_000429	XLOC_000429	TTC39A-AS1	chr1:51287257-51345116	0.311094
XLOC_000430	XLOC_000430	OSBPL9	chr1:51354262-51878937	20.2601
XLOC_000431	XLOC_000431	TXNDC12-AS1	chr1:52020131-52056171	0
XLOC_000432	XLOC_000432	BTF3L4	chr1:52056184-52090716	7.19931
XLOC_000433	XLOC_000433	ZFYVE9	chr1:52142093-52366205	6.58754
XLOC_000434	XLOC_000434	PRPF38A	chr1:52404546-52420713	7.57397
XLOC_000435	XLOC_000435	GPX7	chr1:52602370-52609051	2.78798
XLOC_000436	XLOC_000436	FAM159A	chr1:52633393-52657065	0.179867
XLOC_000437	XLOC_000437	ZYG11B	chr1:52726458-52827341	6.06263
XLOC_000438	XLOC_000438	ZYG11A	chr1:52842510-52894586	1.63184
XLOC_000439	XLOC_000439	SCP2	chr1:52927228-53051617	305.542
XLOC_000440	XLOC_000440	MIR1273F	chr1:52927228-53051617	0
XLOC_000441	XLOC_000441	MIR5095	chr1:52927228-53051617	0
XLOC_000442	XLOC_000442	MIR1273G	chr1:52927228-53051617	0
XLOC_000443	XLOC_000443	PODN	chr1:53062051-53085502	0.111143
XLOC_000444	XLOC_000444	-	chr1:53182553-53191849	2.55398
XLOC_000445	XLOC_000445	CPT2	chr1:53196428-53220639	29.1148
XLOC_000446	XLOC_000446	LOC100507564	chr1:53226891-53328149	1.58842
XLOC_000447	XLOC_000447	LOC105378732	chr1:53328232-53336509	0
XLOC_000448	XLOC_000448	DMRTB1	chr1:53459398-53467487	0
XLOC_000449	XLOC_000449	DIO1	chr1:53894187-53911086	49.7249
XLOC_000450	XLOC_000450	LRRC42	chr1:53946325-53968168	19.803
XLOC_000451	XLOC_000451	TCEANC2	chr1:54026680-54112519	1.66689
XLOC_000452	XLOC_000452	MIR4781	chr1:54026680-54112519	0
XLOC_000453	XLOC_000453	MRPL37	chr1:54200166-54218383	66.9049
XLOC_000454	XLOC_000454	SSBP3-AS1	chr1:54225430-54406395	0.244499
XLOC_000455	XLOC_000455	ACOT11	chr1:54548133-54634744	0.252175
XLOC_000456	XLOC_000456	MROH7,TTC4	chr1:54641739-54742655	9.01687
XLOC_000457	XLOC_000457	C1orf177	chr1:54806062-54842264	0.430539
XLOC_000458	XLOC_000458	TMEM61	chr1:54980613-54992294	0
XLOC_000459	XLOC_000459	BSND	chr1:54998943-55008792	0
XLOC_000460	XLOC_000460	PCSK9	chr1:55039475-55064853	5.28536
XLOC_000461	XLOC_000461	LOC100507634	chr1:55215407-55217455	0.0374618
XLOC_000462	XLOC_000462	MIR4422	chr1:55225640-55225723	0
XLOC_000463	XLOC_000463	-	chr1:56414986-56416420	2.92754
XLOC_000464	XLOC_000464	PRKAA2	chr1:56645316-56715335	1.29943
XLOC_000465	XLOC_000465	C8A	chr1:56854769-56918221	169.23
XLOC_000466	XLOC_000466	DAB1	chr1:56992429-58250539	1.19971
XLOC_000467	XLOC_000467	DAB1-AS1	chr1:56992429-58250539	0
XLOC_000468	XLOC_000468	LINC01135	chr1:58785150-58904147	0.514087
XLOC_000469	XLOC_000469	LINC01358	chr1:59020475-59103786	3.74826
XLOC_000470	XLOC_000470	FGGY	chr1:59296809-59762731	137.628
XLOC_000471	XLOC_000471	LOC101926944	chr1:59772794-59788829	3.33056
XLOC_000472	XLOC_000472	HOOK1	chr1:59814860-59876378	6.72944
XLOC_000473	XLOC_000473	NFIA	chr1:61077273-61462788	6.05964
XLOC_000474	XLOC_000474	MGC34796	chr1:61654241-61656128	0.0781848
XLOC_000475	XLOC_000475	INADL	chr1:61742476-62163919	8.01764
XLOC_000476	XLOC_000476	MIR3116-1	chr1:61742476-62163919	0
XLOC_000477	XLOC_000477	L1TD1	chr1:62194801-62212328	0.0416803
XLOC_000478	XLOC_000478	USP1	chr1:62436303-62451804	5.10591
XLOC_000479	XLOC_000479	ANGPTL3	chr1:62454725-62688654	100.805
XLOC_000480	XLOC_000480	ATG4C	chr1:62784105-62865271	5.31905
XLOC_000481	XLOC_000481	FOXD3	chr1:63320883-63325126	0
XLOC_000482	XLOC_000482	ALG6	chr1:63367589-63438562	4.29006
XLOC_000483	XLOC_000483	EFCAB7	chr1:63440769-63572693	2.84647
XLOC_000484	XLOC_000484	DLEU2L	chr1:63440769-63572693	0.0960308
XLOC_000485	XLOC_000485	PGM1	chr1:63593275-63660246	67.8298
XLOC_000486	XLOC_000486	ROR1	chr1:63774018-64181496	0.122987
XLOC_000487	XLOC_000487	UBE2U	chr1:64203806-64244344	0
XLOC_000488	XLOC_000488	CACHD1	chr1:64470771-64693058	1.0394
XLOC_000489	XLOC_000489	MIR4794	chr1:64470771-64693058	0
XLOC_000490	XLOC_000490	RAVER2	chr1:64745094-64966504	0.184862
XLOC_000491	XLOC_000491	AK4	chr1:65147548-65232145	19.9435
XLOC_000492	XLOC_000492	DNAJC6	chr1:65264693-65415869	0.0872575
XLOC_000493	XLOC_000493	LEPR,LEPROT	chr1:65420447-65637493	65.4094
XLOC_000494	XLOC_000494	PDE4B	chr1:65792509-66374579	5.5732
XLOC_000495	XLOC_000495	SGIP1	chr1:66533568-66751139	0.042428
XLOC_000496	XLOC_000496	MIR3117	chr1:66533568-66751139	0
XLOC_000497	XLOC_000497	TCTEX1D1	chr1:66752456-66779047	0.0665412
XLOC_000498	XLOC_000498	MIER1	chr1:66924894-66988619	7.78394
XLOC_000499	XLOC_000499	IL23R	chr1:67166485-67259967	0
XLOC_000500	XLOC_000500	IL12RB2	chr1:67307363-67398704	0.231313
XLOC_000501	XLOC_000501	-	chr1:67562064-67590367	3.44378
XLOC_000502	XLOC_000502	GADD45A	chr1:67685176-67688338	140.583
XLOC_000503	XLOC_000503	GNG12-AS1	chr1:67701465-68232601	0.361743
XLOC_000504	XLOC_000504	RPE65	chr1:68420047-68451514	0
XLOC_000505	XLOC_000505	DEPDC1-AS1	chr1:68474151-68538627	0
XLOC_000506	XLOC_000506	LRRC7	chr1:69760174-70123488	0
XLOC_000507	XLOC_000507	PIN1P1	chr1:69760174-70123488	0
XLOC_000508	XLOC_000508	SRSF11	chr1:70205681-70252018	35.4677
XLOC_000509	XLOC_000509	HHLA3	chr1:70354809-70368022	16.6339
XLOC_000510	XLOC_000510	CTH	chr1:70406221-70445898	69.7055
XLOC_000511	XLOC_000511	LOC101927244	chr1:70706452-70786468	0
XLOC_000512	XLOC_000512	ZRANB2-AS1	chr1:70852352-71081289	1.00979
XLOC_000513	XLOC_000513	ZRANB2-AS2	chr1:71081323-71237723	0
XLOC_000514	XLOC_000514	LINC01360	chr1:73306169-73338877	0
XLOC_000515	XLOC_000515	FPGT,FPGT-TNNI3K,TNNI3K	chr1:74198211-74544432	3.18517
XLOC_000516	XLOC_000516	ERICH3-AS1	chr1:74568110-74673738	0
XLOC_000517	XLOC_000517	TYW3	chr1:74705487-74766676	6.38722
XLOC_000518	XLOC_000518	LHX8	chr1:75128433-75161533	0
XLOC_000519	XLOC_000519	ACADM	chr1:75724346-75763678	58.8438
XLOC_000520	XLOC_000520	RABGGTB	chr1:75786193-75795090	63.7223
XLOC_000521	XLOC_000521	SNORD45A	chr1:75786193-75795090	0
XLOC_000522	XLOC_000522	SNORD45B	chr1:75786193-75795090	0
XLOC_000523	XLOC_000523	MSH4	chr1:75796870-75913238	0
XLOC_000524	XLOC_000524	LOC101927342	chr1:76011323-76019356	0
XLOC_000525	XLOC_000525	ST6GALNAC3	chr1:76074703-76630984	0.790467
XLOC_000526	XLOC_000526	ST6GALNAC5	chr1:76867500-77064052	0
XLOC_000527	XLOC_000527	MIR7156	chr1:76867500-77064052	0
XLOC_000528	XLOC_000528	AK5	chr1:77281976-77561820	0.127037
XLOC_000529	XLOC_000529	FAM73A	chr1:77779623-77879719	3.43004
XLOC_000530	XLOC_000530	NEXN	chr1:77881347-77943893	0.573282
XLOC_000531	XLOC_000531	DNAJB4	chr1:77944050-78018425	8.03677
XLOC_000532	XLOC_000532	GIPC2	chr1:78044961-78138449	6.61989
XLOC_000533	XLOC_000533	MGC27382	chr1:78229598-78369462	0.141619
XLOC_000534	XLOC_000534	PTGFR	chr1:78491042-78540701	0.0122787
XLOC_000535	XLOC_000535	IFI44L	chr1:78620381-78646145	1.09037
XLOC_000536	XLOC_000536	IFI44	chr1:78649791-78664078	11.9569
XLOC_000537	XLOC_000537	LOC101927412	chr1:80535754-80646788	0
XLOC_000538	XLOC_000538	ADGRL2	chr1:81699769-81992738	3.66248
XLOC_000539	XLOC_000539	PRKACB	chr1:84077974-84239619	9.39003
XLOC_000540	XLOC_000540	SAMD13	chr1:84298365-84350798	0
XLOC_000541	XLOC_000541	DNASE2B	chr1:84398531-84415008	0.0912707
XLOC_000542	XLOC_000542	RPF1	chr1:84479236-84574480	16.1512
XLOC_000543	XLOC_000543	SPATA1	chr1:84479236-84574480	0.170186
XLOC_000544	XLOC_000544	WDR63	chr1:85062297-85133138	0
XLOC_000545	XLOC_000545	MIR4423	chr1:85133793-85133873	0
XLOC_000546	XLOC_000546	LOC646626	chr1:85265775-85278088	0.718393
XLOC_000547	XLOC_000547	CYR61	chr1:85580760-85583965	13.4439
XLOC_000548	XLOC_000548	CLCA2	chr1:86424085-86456557	0.030255
XLOC_000549	XLOC_000549	CLCA1	chr1:86468842-86500291	0
XLOC_000550	XLOC_000550	CLCA4	chr1:86547075-86580749	0
XLOC_000551	XLOC_000551	CLCA3P	chr1:86634275-86655376	0
XLOC_000552	XLOC_000552	SH3GLB1	chr1:86704569-86748198	9.94651
XLOC_000553	XLOC_000553	HS2ST1	chr1:86914651-87109998	9.93395
XLOC_000554	XLOC_000554	LINC01140	chr1:87129764-87169203	0.971885
XLOC_000555	XLOC_000555	LOC101927844	chr1:87212668-87251331	0
XLOC_000556	XLOC_000556	LMO4	chr1:87328467-87348925	6.88405
XLOC_000557	XLOC_000557	PKN2	chr1:88537512-88836255	9.9824
XLOC_000558	XLOC_000558	GBP4,GBP7	chr1:89128416-89272861	0
XLOC_000559	XLOC_000559	GBP6	chr1:89363876-89388160	0.038898
XLOC_000560	XLOC_000560	GBP1P1	chr1:89407678-89424934	0.187289
XLOC_000561	XLOC_000561	LRRC8B	chr1:89524837-89597861	1.28443
XLOC_000562	XLOC_000562	LRRC8C	chr1:89633084-89719535	0.802395
XLOC_000563	XLOC_000563	LRRC8D	chr1:89821013-89936430	15.0112
XLOC_000564	XLOC_000564	ZNF326	chr1:89995118-90028535	6.96945
XLOC_000565	XLOC_000565	CDC7	chr1:91500843-91525764	1.22621
XLOC_000566	XLOC_000566	BRDT	chr1:91949370-92014428	0
XLOC_000567	XLOC_000567	EPHX4	chr1:92029975-92063536	0.363561
XLOC_000568	XLOC_000568	BTBD8	chr1:92080304-92147841	0.160473
XLOC_000569	XLOC_000569	KIAA1107	chr1:92167048-92184723	1.00302
XLOC_000570	XLOC_000570	C1orf146	chr1:92218015-92392058	0
XLOC_000571	XLOC_000571	RPAP2	chr1:92218015-92392058	3.22935
XLOC_000572	XLOC_000572	RPL5	chr1:92832036-92961522	528.363
XLOC_000573	XLOC_000573	SNORD21	chr1:92832036-92961522	0
XLOC_000574	XLOC_000574	SNORA66	chr1:92832036-92961522	0
XLOC_000575	XLOC_000575	MTF2	chr1:93079234-93139971	2.48598
XLOC_000576	XLOC_000576	CCDC18	chr1:93180715-93345864	0.533671
XLOC_000577	XLOC_000577	DR1	chr1:93345905-93368643	9.30344
XLOC_000578	XLOC_000578	FNBP1L	chr1:93448130-93554744	8.33017
XLOC_000579	XLOC_000579	LOC100129046	chr1:93561740-93847150	0.873556
XLOC_000580	XLOC_000580	MIR760	chr1:93561740-93847150	0
XLOC_000581	XLOC_000581	ABCD3	chr1:94418376-94518663	32.3347
XLOC_000582	XLOC_000582	-	chr1:94563094-94636982	0.104381
XLOC_000583	XLOC_000583	SLC44A3	chr1:94820341-94895247	5.7988
XLOC_000584	XLOC_000584	LOC729970	chr1:94927342-94963270	10.9197
XLOC_000585	XLOC_000585	RWDD3,TMEM56,TMEM56-RWDD3	chr1:95092516-95247274	25.5929
XLOC_000586	XLOC_000586	FLJ31662	chr1:95474736-95479356	0
XLOC_000587	XLOC_000587	LOC100996635	chr1:95510115-95515464	0
XLOC_000588	XLOC_000588	LOC102723661	chr1:95992067-96022880	0
XLOC_000589	XLOC_000589	PTBP2	chr1:96721604-96815049	2.80053
XLOC_000590	XLOC_000590	DPYD-AS1	chr1:97077743-97921059	0
XLOC_000591	XLOC_000591	DPYD-AS2	chr1:97077743-97921059	0
XLOC_000592	XLOC_000592	LOC729987	chr1:98210710-98272658	0
XLOC_000593	XLOC_000593	SNX7	chr1:98661346-98760501	11.2733
XLOC_000594	XLOC_000594	LOC100129620	chr1:98890244-99148852	0
XLOC_000595	XLOC_000595	LPPR4	chr1:99264291-99309582	0.223671
XLOC_000596	XLOC_000596	PALMD	chr1:99516983-99765793	8.20733
XLOC_000597	XLOC_000597	AGL	chr1:99850083-99924023	5.42886
XLOC_000598	XLOC_000598	SLC35A3	chr1:99969788-100026978	6.26683
XLOC_000599	XLOC_000599	HIAT1	chr1:100038232-100133095	18.0594
XLOC_000600	XLOC_000600	TRMT13	chr1:100133149-100178273	4.27293
XLOC_000601	XLOC_000601	RTCA	chr1:100264741-100292769	15.2632
XLOC_000602	XLOC_000602	MIR553	chr1:100264741-100292769	0
XLOC_000603	XLOC_000603	CDC14A	chr1:100352466-100520277	1.0038
XLOC_000604	XLOC_000604	GPR88	chr1:100538171-100542027	0.049765
XLOC_000605	XLOC_000605	VCAM1	chr1:100719639-100739046	4.05238
XLOC_000606	XLOC_000606	SLC30A7	chr1:100896075-100981755	8.42487
XLOC_000607	XLOC_000607	LOC102606465	chr1:101025845-101087379	6.6549
XLOC_000608	XLOC_000608	S1PR1	chr1:101236748-101241520	14.1451
XLOC_000609	XLOC_000609	LINC01307	chr1:101323836-101377313	0
XLOC_000610	XLOC_000610	DNAJA1P5	chr1:101802566-101997234	0
XLOC_000611	XLOC_000611	AMY2B,RNPC3	chr1:103525724-103579534	5.8226
XLOC_000612	XLOC_000612	ACTG1P4	chr1:103525724-103579534	0.120648
XLOC_000613	XLOC_000613	AMY2A	chr1:103617331-103625780	0
XLOC_000614	XLOC_000614	AMY1A	chr1:103655518-103664551	0
XLOC_000615	XLOC_000615	AMY1A	chr1:103749656-103758689	0
XLOC_000616	XLOC_000616	LOC100129138	chr1:104073022-104077071	0
XLOC_000617	XLOC_000617	PRMT6	chr1:107056644-107059296	5.09929
XLOC_000618	XLOC_000618	NTNG1	chr1:107140006-107481853	0
XLOC_000619	XLOC_000619	MIR7852	chr1:107571158-107994607	0
XLOC_000620	XLOC_000620	VAV3-AS1	chr1:107571158-107994607	0
XLOC_000621	XLOC_000621	NBPF6	chr1:108450281-108470638	0
XLOC_000622	XLOC_000622	FAM102B	chr1:108560348-108639327	0.47882
XLOC_000623	XLOC_000623	PRPF38B	chr1:108692309-108702565	8.44818
XLOC_000624	XLOC_000624	FNDC7	chr1:108712933-108742745	0
XLOC_000625	XLOC_000625	STXBP3	chr1:108746662-108809526	16.6303
XLOC_000626	XLOC_000626	SPATA42	chr1:108815897-108858524	0
XLOC_000627	XLOC_000627	GPSM2	chr1:108876980-108963499	0.380829
XLOC_000628	XLOC_000628	TMEM167B	chr1:109090780-109096932	27.0879
XLOC_000629	XLOC_000629	SCARNA2	chr1:109100192-109100612	1.03337
XLOC_000630	XLOC_000630	KIAA1324	chr1:109113962-109206781	0.110685
XLOC_000631	XLOC_000631	SARS	chr1:109213892-109238182	49.922
XLOC_000632	XLOC_000632	CELSR2	chr1:109250018-109275756	0.724423
XLOC_000633	XLOC_000633	SYPL2	chr1:109466477-109482142	0.109498
XLOC_000634	XLOC_000634	ATXN7L2	chr1:109483938-109492798	1.03567
XLOC_000635	XLOC_000635	CYB561D1	chr1:109494035-109500490	0.671961
XLOC_000636	XLOC_000636	GPR61	chr1:109539871-109545833	0
XLOC_000637	XLOC_000637	GNAI3	chr1:109548563-109595832	11.2124
XLOC_000638	XLOC_000638	MIR197	chr1:109598892-109598967	0
XLOC_000639	XLOC_000639	AMPD2	chr1:109619812-109632055	17.0765
XLOC_000640	XLOC_000640	GSTM4	chr1:109656075-109665501	23.0117
XLOC_000641	XLOC_000641	GSTM2	chr1:109668021-109683997	10.7351
XLOC_000642	XLOC_000642	GSTM1	chr1:109687795-109693745	54.7225
XLOC_000643	XLOC_000643	GSTM5	chr1:109712241-109718268	0.0543697
XLOC_000644	XLOC_000644	CSF1	chr1:109910610-109930994	10.6799
XLOC_000645	XLOC_000645	AHCYL1	chr1:109984764-110023742	29.5561
XLOC_000646	XLOC_000646	STRIP1	chr1:110031576-110054650	7.59794
XLOC_000647	XLOC_000647	LINC01397	chr1:110082687-110109719	0
XLOC_000648	XLOC_000648	UBL4B	chr1:110112439-110113947	0
XLOC_000649	XLOC_000649	SLC6A17	chr1:110150509-110202201	0.0125576
XLOC_000650	XLOC_000650	KCNC4	chr1:110210713-110234052	0.437809
XLOC_000651	XLOC_000651	RBM15	chr1:110339322-110346681	1.44654
XLOC_000652	XLOC_000652	LAMTOR5-AS1	chr1:110401254-110416274	3.01257
XLOC_000653	XLOC_000653	PROK1	chr1:110451165-110457354	0.067342
XLOC_000654	XLOC_000654	CYMP	chr1:110480765-110491269	0
XLOC_000655	XLOC_000655	CD53	chr1:110871198-110899936	14.1552
XLOC_000656	XLOC_000656	CEPT1	chr1:111117331-111204538	27.3355
XLOC_000657	XLOC_000657	CHI3L2	chr1:111227658-111243440	8.54924
XLOC_000658	XLOC_000658	CHIAP2	chr1:111280523-111286108	0
XLOC_000659	XLOC_000659	CHIA	chr1:111290851-111320566	0
XLOC_000660	XLOC_000660	PIFO	chr1:111346559-111353017	0.163276
XLOC_000661	XLOC_000661	ATP5F1	chr1:111439889-111461903	72.3182
XLOC_000662	XLOC_000662	C1orf162	chr1:111468126-111478512	7.35908
XLOC_000663	XLOC_000663	RAP1A	chr1:111619782-111716695	10.7541
XLOC_000664	XLOC_000664	FAM212B-AS1	chr1:111722063-111767577	0
XLOC_000665	XLOC_000665	DDX20	chr1:111722063-111767577	2.93695
XLOC_000666	XLOC_000666	KCND3-AS1	chr1:111775831-111989155	0
XLOC_000667	XLOC_000667	LOC643355	chr1:111989764-111998841	0.432872
XLOC_000668	XLOC_000668	CTTNBP2NL,WNT2B	chr1:112396177-112522327	1.2827
XLOC_000669	XLOC_000669	CAPZA1	chr1:112619452-112671619	45.7055
XLOC_000670	XLOC_000670	MOV10	chr1:112674311-112700746	21.2813
XLOC_000671	XLOC_000671	FAM19A3	chr1:112720566-112727234	0
XLOC_000672	XLOC_000672	AKR7A2P1	chr1:112911847-112956353	0.131542
XLOC_000673	XLOC_000673	SLC16A1-AS1	chr1:112956414-112964068	0.909088
XLOC_000674	XLOC_000674	LRIG2	chr1:113073169-113125438	0.872953
XLOC_000675	XLOC_000675	MAGI3	chr1:113390464-113692890	2.88374
XLOC_000676	XLOC_000676	AP4B1-AS1	chr1:113812611-113905124	0.0417871
XLOC_000677	XLOC_000677	DCLRE1B	chr1:113905292-113914086	0.975671
XLOC_000678	XLOC_000678	HIPK1	chr1:113924000-113977869	8.24257
XLOC_000679	XLOC_000679	OLFML3	chr1:113979390-113982254	0.808186
XLOC_000680	XLOC_000680	SYCP1	chr1:114854802-114995369	0
XLOC_000681	XLOC_000681	TSHB	chr1:115029823-115034309	0
XLOC_000682	XLOC_000682	VANGL1	chr1:115641952-115698224	1.01683
XLOC_000683	XLOC_000683	LOC101928995	chr1:115919375-116070054	0
XLOC_000684	XLOC_000684	SLC22A15	chr1:115919375-116070054	0.088451
XLOC_000685	XLOC_000685	MAB21L3	chr1:116111754-116136052	0.733255
XLOC_000686	XLOC_000686	ATP1A1	chr1:116373172-116418622	47.2498
XLOC_000687	XLOC_000687	MIR320B1	chr1:116671748-116671827	0
XLOC_000688	XLOC_000688	C1orf137	chr1:116694111-116706603	0
XLOC_000689	XLOC_000689	CD2	chr1:116754463-116769229	0.797201
XLOC_000690	XLOC_000690	PTGFRN	chr1:116909922-116990358	6.0666
XLOC_000691	XLOC_000691	CD101	chr1:117001749-117059490	0.163893
XLOC_000692	XLOC_000692	TTF2	chr1:117060326-117102989	2.05722
XLOC_000693	XLOC_000693	MIR942	chr1:117060326-117102989	0
XLOC_000694	XLOC_000694	LINC01525	chr1:117295465-117321336	0
XLOC_000695	XLOC_000695	MAN1A2	chr1:117367362-117528872	8.60675
XLOC_000696	XLOC_000696	FAM46C	chr1:117605981-117628389	1.67598
XLOC_000697	XLOC_000697	WDR3	chr1:117929748-118185225	6.95151
XLOC_000698	XLOC_000698	WARS2-IT1	chr1:119031215-119275973	0
XLOC_000699	XLOC_000699	LOC101929147	chr1:119031215-119275973	2.97334
XLOC_000700	XLOC_000700	HAO2	chr1:119368775-119394130	0.16496
XLOC_000701	XLOC_000701	HAO2-IT1	chr1:119368775-119394130	0
XLOC_000702	XLOC_000702	HSD3B2	chr1:119414930-119423039	0
XLOC_000703	XLOC_000703	HSD3B1	chr1:119507202-119515058	0
XLOC_000704	XLOC_000704	HSD3BP4	chr1:119563879-119572576	0.0151934
XLOC_000705	XLOC_000705	PHGDH	chr1:119711795-119744226	12.1575
XLOC_000706	XLOC_000706	NBPF7	chr1:119829312-119846735	0
XLOC_000707	XLOC_000707	NBPF8	chr1:120435165-120467844	6.69645
XLOC_000708	XLOC_000708	-	chr1:120642164-120644683	0.0768091
XLOC_000709	XLOC_000709	PPIAL4A	chr1:120889745-120890530	0
XLOC_000710	XLOC_000710	LINC00623	chr1:120912237-120955811	1.99721
XLOC_000711	XLOC_000711	RNVU1-4	chr1:120912237-120955811	0
XLOC_000712	XLOC_000712	FCGR1B	chr1:121087344-121097161	0.32083
XLOC_000713	XLOC_000713	SRGAP2C	chr1:121185061-121397905	1.02868
XLOC_000714	XLOC_000714	EMBP1	chr1:121519111-121571888	0.280002
XLOC_000715	XLOC_000715	-	chr1:143734367-143737129	52.74
XLOC_000716	XLOC_000716	LOC388692	chr1:143792494-143797108	0
XLOC_000717	XLOC_000717	FCGR1C	chr1:143874742-143883733	0.337054
XLOC_000718	XLOC_000718	SRGAP2D	chr1:143972638-144069704	0.590943
XLOC_000719	XLOC_000719	RNVU1-15	chr1:144412575-144412740	0
XLOC_000720	XLOC_000720	PPIAL4E	chr1:144592867-144593652	0
XLOC_000721	XLOC_000721	SRGAP2-AS1	chr1:144641368-145093362	0
XLOC_000722	XLOC_000722	DRD5P2	chr1:144641368-145093362	0
XLOC_000723	XLOC_000723	LOC645166	chr1:144641368-145093362	0
XLOC_000724	XLOC_000724	FAM72D	chr1:145095999-145112692	0.0911388
XLOC_000725	XLOC_000725	LOC103091866	chr1:145168404-145216071	5.14507
XLOC_000726	XLOC_000726	RNVU1-14	chr1:145281115-145281279	0
XLOC_000727	XLOC_000727	GPR89A	chr1:145607959-145670464	4.56002
XLOC_000728	XLOC_000728	CD160	chr1:145719445-145739288	0.487749
XLOC_000729	XLOC_000729	POLR3C	chr1:145746081-145844469	4.93009
XLOC_000730	XLOC_000730	NUDT17	chr1:145845632-145859825	0.402406
XLOC_000731	XLOC_000731	GNRHR2	chr1:145919012-145927536	1.07693
XLOC_000732	XLOC_000732	POLR3GL	chr1:145964702-145978848	36.7487
XLOC_000733	XLOC_000733	LOC101928979	chr1:146051836-146060008	1.48224
XLOC_000734	XLOC_000734	NUDT4P1,NUDT4P2	chr1:146297772-146301614	0
XLOC_000735	XLOC_000735	RNU1-3	chr1:146376806-146376970	0
XLOC_000736	XLOC_000736	CH17-408M7.1	chr1:146486331-146525289	0
XLOC_000737	XLOC_000737	HYDIN2	chr1:146547488-146822034	0
XLOC_000738	XLOC_000738	NBPF12	chr1:146938544-146996199	2.41724
XLOC_000739	XLOC_000739	-	chr1:147172767-147174639	1.48687
XLOC_000740	XLOC_000740	PDIA3P1	chr1:147177850-147179949	1.66551
XLOC_000741	XLOC_000741	CHD1L	chr1:147242640-147295766	11.5156
XLOC_000742	XLOC_000742	BCL9	chr1:147541500-147626219	1.62558
XLOC_000743	XLOC_000743	GJA8	chr1:147902819-147909268	0
XLOC_000744	XLOC_000744	GPR89B	chr1:147928392-147993521	2.70376
XLOC_000745	XLOC_000745	MIR6077	chr1:148388281-148388363	0
XLOC_000746	XLOC_000746	LOC100132057	chr1:148402482-148460486	0.78627
XLOC_000747	XLOC_000747	RNVU1-3	chr1:148402482-148460486	0
XLOC_000748	XLOC_000748	NUDT4P1,NUDT4P2	chr1:148748555-148752397	0
XLOC_000749	XLOC_000749	PDE4DIP	chr1:148808180-149033019	10.8392
XLOC_000750	XLOC_000750	LOC653513	chr1:149175363-149251621	0.255535
XLOC_000751	XLOC_000751	PPIAL4C	chr1:149583822-149584607	0
XLOC_000752	XLOC_000752	LINC00869	chr1:149607011-149679523	20.1402
XLOC_000753	XLOC_000753	LOC388692	chr1:149701103-149705717	0.0887957
XLOC_000754	XLOC_000754	FCGR1A	chr1:149782688-149813681	1.08178
XLOC_000755	XLOC_000755	HIST2H4A	chr1:149832656-149833052	0
XLOC_000756	XLOC_000756	HIST2H2AA3	chr1:149843373-149851594	0
XLOC_000757	XLOC_000757	HIST2H3A	chr1:149852618-149853125	0
XLOC_000758	XLOC_000758	HIST2H2AC	chr1:149886974-149887411	0.884559
XLOC_000759	XLOC_000759	BOLA1	chr1:149899601-149900795	20.286
XLOC_000760	XLOC_000760	VPS45	chr1:150067292-150145327	11.15
XLOC_000761	XLOC_000761	PLEKHO1	chr1:150149433-150160065	7.405
XLOC_000762	XLOC_000762	CA14	chr1:150257742-150265078	0.354285
XLOC_000763	XLOC_000763	C1orf54	chr1:150265398-150282218	11.2596
XLOC_000764	XLOC_000764	CIART	chr1:150282532-150287092	6.11788
XLOC_000765	XLOC_000765	MRPS21	chr1:150293841-150308979	41.8142
XLOC_000766	XLOC_000766	PRPF3	chr1:150321028-150353228	7.80586
XLOC_000767	XLOC_000767	RPRD2	chr1:150364110-150476787	4.138
XLOC_000768	XLOC_000768	TARS2	chr1:150487363-150507609	13.1174
XLOC_000769	XLOC_000769	MIR6878	chr1:150487363-150507609	0
XLOC_000770	XLOC_000770	ECM1	chr1:150508010-150513789	1.23422
XLOC_000771	XLOC_000771	FALEC	chr1:150515756-150518032	0.75274
XLOC_000772	XLOC_000772	ADAMTSL4	chr1:150549368-150579776	19.2515
XLOC_000773	XLOC_000773	MIR4257	chr1:150549368-150579776	0
XLOC_000774	XLOC_000774	SETDB1	chr1:150926338-150964806	7.05209
XLOC_000775	XLOC_000775	ANXA9	chr1:150982021-151008378	14.5829
XLOC_000776	XLOC_000776	PRUNE	chr1:151008390-151035715	6.83449
XLOC_000777	XLOC_000777	BNIPL,C1orf56	chr1:151036552-151059649	5.03957
XLOC_000778	XLOC_000778	MLLT11	chr1:151059674-151068497	0.481322
XLOC_000779	XLOC_000779	GABPB2	chr1:151070603-151120743	0.661017
XLOC_000780	XLOC_000780	SCNM1,TNFAIP8L2,TNFAIP8L2-SCNM1	chr1:151156628-151176071	9.1683
XLOC_000781	XLOC_000781	PIP5K1A	chr1:151198544-151249531	12.7263
XLOC_000782	XLOC_000782	PSMD4	chr1:151254720-151267478	153.645
XLOC_000783	XLOC_000783	ZNF687	chr1:151281554-151327715	5.44849
XLOC_000784	XLOC_000784	GBAT2	chr1:151340637-151347891	0.828598
XLOC_000785	XLOC_000785	PSMB4	chr1:151399564-151401936	394.101
XLOC_000786	XLOC_000786	CGN	chr1:151511385-151538694	19.3695
XLOC_000787	XLOC_000787	TUFT1	chr1:151540304-151583583	6.17552
XLOC_000788	XLOC_000788	MIR554	chr1:151540304-151583583	0
XLOC_000789	XLOC_000789	SNX27	chr1:151612045-151699083	7.30777
XLOC_000790	XLOC_000790	RIIAD1	chr1:151721536-151729606	0.737938
XLOC_000791	XLOC_000791	OAZ3	chr1:151759642-151790534	3.73928
XLOC_000792	XLOC_000792	LOC100132111	chr1:151837862-151854740	1.0109
XLOC_000793	XLOC_000793	NBPF18P	chr1:152018277-152022509	0.0836315
XLOC_000794	XLOC_000794	FLG-AS1	chr1:152302174-152366692	0.0240459
XLOC_000795	XLOC_000795	LCE5A	chr1:152510843-152512177	0
XLOC_000796	XLOC_000796	CRCT1	chr1:152514501-152516005	0
XLOC_000797	XLOC_000797	LCE3C	chr1:152600661-152601086	0
XLOC_000798	XLOC_000798	LCE3B	chr1:152613810-152614098	0
XLOC_000799	XLOC_000799	LCE2D	chr1:152663410-152664659	0
XLOC_000800	XLOC_000800	LCE2C	chr1:152675314-152676573	0
XLOC_000801	XLOC_000801	LCE2B	chr1:152686122-152687400	0
XLOC_000802	XLOC_000802	LCE2A	chr1:152698363-152699442	0
XLOC_000803	XLOC_000803	LCE4A	chr1:152709046-152709434	0
XLOC_000804	XLOC_000804	C1orf68	chr1:152719521-152720429	0
XLOC_000805	XLOC_000805	KPRP	chr1:152758029-152762053	0
XLOC_000806	XLOC_000806	LCE1F	chr1:152776371-152776969	0
XLOC_000807	XLOC_000807	LCE1E	chr1:152786276-152788425	0
XLOC_000808	XLOC_000808	LCE1D	chr1:152796750-152798181	0
XLOC_000809	XLOC_000809	LCE1B	chr1:152811970-152813109	0
XLOC_000810	XLOC_000810	LCE1A	chr1:152827472-152828097	0
XLOC_000811	XLOC_000811	LCE6A	chr1:152842853-152843983	0
XLOC_000812	XLOC_000812	SMCP	chr1:152878321-152885047	0
XLOC_000813	XLOC_000813	IVL	chr1:152908562-152911886	0
XLOC_000814	XLOC_000814	SPRR4	chr1:152970652-152972573	0
XLOC_000815	XLOC_000815	SPRR1A	chr1:152984087-152985814	0
XLOC_000816	XLOC_000816	SPRR3	chr1:153001746-153003856	0
XLOC_000817	XLOC_000817	SPRR1B	chr1:153031202-153032900	0
XLOC_000818	XLOC_000818	LOC101928009	chr1:153174517-153191676	0
XLOC_000819	XLOC_000819	LELP1	chr1:153203429-153205125	0
XLOC_000820	XLOC_000820	PRR9	chr1:153217583-153219317	0
XLOC_000821	XLOC_000821	LOR	chr1:153259702-153262124	0
XLOC_000822	XLOC_000822	S100A9	chr1:153357853-153361027	88.2621
XLOC_000823	XLOC_000823	S100A7A	chr1:153416523-153423225	0
XLOC_000824	XLOC_000824	LOC101928034	chr1:153543618-153552388	0
XLOC_000825	XLOC_000825	S100A1	chr1:153618782-153646306	8.72749
XLOC_000826	XLOC_000826	CHTOP	chr1:153618782-153646306	20.1191
XLOC_000827	XLOC_000827	SNAPIN	chr1:153658653-153671028	25.6587
XLOC_000828	XLOC_000828	NPR1	chr1:153678687-153693992	1.58988
XLOC_000829	XLOC_000829	INTS3,SLC27A3	chr1:153728068-153780158	17.9814
XLOC_000830	XLOC_000830	LOC343052	chr1:153793946-153796302	0
XLOC_000831	XLOC_000831	CREB3L4	chr1:153959098-153977975	9.18105
XLOC_000832	XLOC_000832	RPS27	chr1:153990762-153992155	3761.13
XLOC_000833	XLOC_000833	UBAP2L	chr1:154206700-154271510	18.0239
XLOC_000834	XLOC_000834	HAX1	chr1:154272562-154275878	77.935
XLOC_000835	XLOC_000835	AQP10	chr1:154321115-154325325	0
XLOC_000836	XLOC_000836	ATP8B2	chr1:154325559-154351304	5.81586
XLOC_000837	XLOC_000837	IL6R	chr1:154405192-154469450	17.6185
XLOC_000838	XLOC_000838	TDRD10	chr1:154502218-154548147	0.375964
XLOC_000839	XLOC_000839	UBE2Q1-AS1	chr1:154548574-154558644	0
XLOC_000840	XLOC_000840	CHRNB2	chr1:154567780-154579877	0.0133953
XLOC_000841	XLOC_000841	CKS1B	chr1:154974641-154979249	30.9112
XLOC_000842	XLOC_000842	MIR4258	chr1:154974641-154979249	0
XLOC_000843	XLOC_000843	FLAD1	chr1:154983293-154993111	27.1388
XLOC_000844	XLOC_000844	LENEP	chr1:154993585-154994315	0
XLOC_000845	XLOC_000845	ZBTB7B	chr1:155002629-155018525	19.8982
XLOC_000846	XLOC_000846	DCST1	chr1:155033805-155069553	0
XLOC_000847	XLOC_000847	ADAM15	chr1:155033805-155069553	12.5104
XLOC_000848	XLOC_000848	EFNA4	chr1:155033805-155069553	8.48897
XLOC_000849	XLOC_000849	EFNA3	chr1:155078871-155087540	6.92706
XLOC_000850	XLOC_000850	EFNA1	chr1:155127872-155134910	124.682
XLOC_000851	XLOC_000851	SLC50A1	chr1:155135343-155138858	63.5006
XLOC_000852	XLOC_000852	TRIM46	chr1:155173786-155184971	0.0429182
XLOC_000853	XLOC_000853	MIR92B	chr1:155195176-155195272	0
XLOC_000854	XLOC_000854	MTX1	chr1:155208698-155227534	24.4053
XLOC_000855	XLOC_000855	HCN3	chr1:155277426-155301434	1.44747
XLOC_000856	XLOC_000856	FDPS	chr1:155304842-155331118	66.1567
XLOC_000857	XLOC_000857	RUSC1	chr1:155304842-155331118	5.70125
XLOC_000858	XLOC_000858	POU5F1P4	chr1:155335260-155739009	0
XLOC_000859	XLOC_000859	DAP3	chr1:155335260-155739009	61.8342
XLOC_000860	XLOC_000860	MSTO1	chr1:155335260-155739009	8.74453
XLOC_000861	XLOC_000861	MSTO2P	chr1:155745429-155859400	1.02936
XLOC_000862	XLOC_000862	SYT11	chr1:155859468-155885199	0.910865
XLOC_000863	XLOC_000863	RXFP4	chr1:155941688-155942834	0
XLOC_000864	XLOC_000864	LAMTOR2	chr1:156054725-156058510	115.572
XLOC_000865	XLOC_000865	RAB25	chr1:156061130-156070506	0
XLOC_000866	XLOC_000866	LMNA	chr1:156082545-156140089	80.9884
XLOC_000867	XLOC_000867	SEMA4A	chr1:156149943-156177751	0.414883
XLOC_000868	XLOC_000868	BGLAP,PMF1,PMF1-BGLAP,SLC25A44	chr1:156193931-156282829	44.5167
XLOC_000869	XLOC_000869	TMEM79	chr1:156282912-156292443	4.39321
XLOC_000870	XLOC_000870	TSACC	chr1:156308960-156346996	7.42711
XLOC_000871	XLOC_000871	RHBG	chr1:156369188-156385221	79.2223
XLOC_000872	XLOC_000872	-	chr1:156386720-156390849	2.00082
XLOC_000873	XLOC_000873	TTC24	chr1:156579726-156586770	0
XLOC_000874	XLOC_000874	APOA1BP	chr1:156591765-156594299	59.6523
XLOC_000875	XLOC_000875	HAPLN2	chr1:156619293-156625725	0
XLOC_000876	XLOC_000876	BCAN	chr1:156641695-156659532	4.65076
XLOC_000877	XLOC_000877	RRNAD1	chr1:156721856-156736960	10.3821
XLOC_000878	XLOC_000878	PRCC	chr1:156767481-156800817	21.7126
XLOC_000879	XLOC_000879	NTRK1	chr1:156806242-156881850	0
XLOC_000880	XLOC_000880	PEAR1	chr1:156893730-156916434	1.35441
XLOC_000881	XLOC_000881	LRRC71	chr1:156920631-156933088	0
XLOC_000882	XLOC_000882	CYCSP52	chr1:157121202-157138591	0
XLOC_000883	XLOC_000883	KIRREL	chr1:157993272-158100262	0.755449
XLOC_000884	XLOC_000884	CD1D	chr1:158178039-158186426	0.860214
XLOC_000885	XLOC_000885	CD1A	chr1:158254136-158258268	0
XLOC_000886	XLOC_000886	CD1C	chr1:158289772-158294774	0.168283
XLOC_000887	XLOC_000887	CD1E	chr1:158353695-158357553	0.0388736
XLOC_000888	XLOC_000888	OR10K1	chr1:158465561-158466503	0
XLOC_000889	XLOC_000889	OR10R2	chr1:158479877-158480885	0
XLOC_000890	XLOC_000890	OR10Z1	chr1:158606438-158607380	0
XLOC_000891	XLOC_000891	OR6K6	chr1:158754815-158755847	0
XLOC_000892	XLOC_000892	MNDA	chr1:158831377-158849480	2.32246
XLOC_000893	XLOC_000893	PYHIN1	chr1:158931546-158977059	0.244188
XLOC_000894	XLOC_000894	IFI16	chr1:159000008-159055155	16.6732
XLOC_000895	XLOC_000895	CADM3	chr1:159171586-159203142	0
XLOC_000896	XLOC_000896	ACKR1	chr1:159204012-159206500	0.330356
XLOC_000897	XLOC_000897	FCER1A	chr1:159289713-159308224	0
XLOC_000898	XLOC_000898	OR10J1	chr1:159439721-159440810	0
XLOC_000899	XLOC_000899	APCS	chr1:159587825-159588871	2652.61
XLOC_000900	XLOC_000900	-	chr1:159599582-159602472	2.60829
XLOC_000901	XLOC_000901	DUSP23	chr1:159780886-159782546	201.477
XLOC_000902	XLOC_000902	FCRL6	chr1:159800510-159816257	0.228225
XLOC_000903	XLOC_000903	SLAMF8	chr1:159826688-159862657	1.25665
XLOC_000904	XLOC_000904	LINC01133	chr1:159960776-159979086	0
XLOC_000905	XLOC_000905	KCNJ9	chr1:160081569-160089422	0
XLOC_000906	XLOC_000906	ATP1A2	chr1:160115729-160143584	0.0388771
XLOC_000907	XLOC_000907	ATP1A4	chr1:160151561-160186977	0
XLOC_000908	XLOC_000908	CASQ1	chr1:160190494-160201886	0.0413935
XLOC_000909	XLOC_000909	PEA15	chr1:160202198-160215377	26.8878
XLOC_000910	XLOC_000910	SUMO1P3	chr1:160288586-160358952	0
XLOC_000911	XLOC_000911	NCSTN	chr1:160288586-160358952	25.4292
XLOC_000912	XLOC_000912	NHLH1	chr1:160367070-160372848	0
XLOC_000913	XLOC_000913	VANGL2	chr1:160400573-160428678	0.0642376
XLOC_000914	XLOC_000914	SLAMF7	chr1:160739056-160754818	0.879746
XLOC_000915	XLOC_000915	LY9	chr1:160796073-160828255	0.323231
XLOC_000916	XLOC_000916	LOC101928372	chr1:160932464-160963723	0
XLOC_000917	XLOC_000917	KLHDC9	chr1:161098360-161100348	9.61222
XLOC_000918	XLOC_000918	NIT1	chr1:161100555-161132688	33.2139
XLOC_000919	XLOC_000919	UFC1	chr1:161132697-161158856	63.4656
XLOC_000920	XLOC_000920	USP21	chr1:161159463-161165726	4.36178
XLOC_000921	XLOC_000921	PPOX	chr1:161166390-161171220	8.61494
XLOC_000922	XLOC_000922	NDUFS2	chr1:161199314-161214394	96.5163
XLOC_000923	XLOC_000923	FCER1G	chr1:161215296-161219248	71.203
XLOC_000924	XLOC_000924	TOMM40L	chr1:161225938-161238210	9.43187
XLOC_000925	XLOC_000925	PCP4L1	chr1:161258726-161285450	6.2124
XLOC_000926	XLOC_000926	SDHC	chr1:161314375-161367883	57.0403
XLOC_000927	XLOC_000927	FCGR2A	chr1:161505414-161519570	7.06443
XLOC_000928	XLOC_000928	HSPA6	chr1:161524539-161526897	2.40636
XLOC_000929	XLOC_000929	FCGR2C	chr1:161581338-161601220	0.161052
XLOC_000930	XLOC_000930	HSPA7	chr1:161606058-161608551	0.90889
XLOC_000931	XLOC_000931	FCGR2B	chr1:161663114-161678654	0.316796
XLOC_000932	XLOC_000932	FCRLA	chr1:161706971-161714352	0
XLOC_000933	XLOC_000933	FCRLB	chr1:161721543-161728143	0
XLOC_000934	XLOC_000934	DUSP12	chr1:161748681-161757164	4.68989
XLOC_000935	XLOC_000935	ATF6	chr1:161766243-161964070	10.3187
XLOC_000936	XLOC_000936	C1orf226,NOS1AP	chr1:162069790-162387447	3.21757
XLOC_000937	XLOC_000937	MIR4654	chr1:162069790-162387447	0
XLOC_000938	XLOC_000938	MIR556	chr1:162069790-162387447	0
XLOC_000939	XLOC_000939	-	chr1:162446333-162447286	0
XLOC_000940	XLOC_000940	UHMK1	chr1:162497173-162529725	22.8257
XLOC_000941	XLOC_000941	UAP1	chr1:162561493-162599843	34.8814
XLOC_000942	XLOC_000942	DDR2	chr1:162632437-162781542	0.831131
XLOC_000943	XLOC_000943	HSD17B7	chr1:162790701-162812818	15.4439
XLOC_000944	XLOC_000944	RGS4	chr1:163068605-163076802	0.302146
XLOC_000945	XLOC_000945	LOC101928404	chr1:163142298-163321791	0
XLOC_000946	XLOC_000946	NUF2	chr1:163321932-163355763	1.00488
XLOC_000947	XLOC_000947	PBX1	chr1:164559359-164851825	0.468219
XLOC_000948	XLOC_000948	LRRC52	chr1:165476841-165582104	0
XLOC_000949	XLOC_000949	MGST3	chr1:165630872-165656135	42.7977
XLOC_000950	XLOC_000950	LOC440700	chr1:165698749-165709962	0
XLOC_000951	XLOC_000951	LOC100147773	chr1:165768928-165775448	0
XLOC_000952	XLOC_000952	UCK2	chr1:165827494-165911618	3.98551
XLOC_000953	XLOC_000953	FMO9P	chr1:166603915-166625236	0
XLOC_000954	XLOC_000954	POGK	chr1:166839486-166854472	6.81875
XLOC_000955	XLOC_000955	MAEL	chr1:166975581-167022212	0
XLOC_000956	XLOC_000956	DUSP27	chr1:167094849-167129165	0.105071
XLOC_000957	XLOC_000957	POU2F1	chr1:167220828-167427345	2.30907
XLOC_000958	XLOC_000958	RCSD1	chr1:167630232-167707564	2.54003
XLOC_000959	XLOC_000959	MPZL1	chr1:167721949-167791919	7.53306
XLOC_000960	XLOC_000960	DCAF6	chr1:167916674-168075844	33.8265
XLOC_000961	XLOC_000961	MIR1255B2	chr1:167916674-168075844	0
XLOC_000962	XLOC_000962	TIPRL	chr1:168178844-168202113	7.71437
XLOC_000963	XLOC_000963	SFT2D2	chr1:168226015-168254454	4.68484
XLOC_000964	XLOC_000964	TBX19	chr1:168281039-168314428	0.709674
XLOC_000965	XLOC_000965	XCL1	chr1:168354876-168582077	0.308825
XLOC_000966	XLOC_000966	MIR557	chr1:168354876-168582077	0
XLOC_000967	XLOC_000967	LINC00626	chr1:168786940-168792888	0
XLOC_000968	XLOC_000968	ATP1B1	chr1:169105770-169460669	99.1337
XLOC_000969	XLOC_000969	BLZF1	chr1:169105770-169460669	3.30857
XLOC_000970	XLOC_000970	C1orf112	chr1:169794977-169893959	5.09148
XLOC_000971	XLOC_000971	METTL11B	chr1:170146046-170167782	0
XLOC_000972	XLOC_000972	GORAB	chr1:170461316-170553833	3.10849
XLOC_000973	XLOC_000973	PRRX1	chr1:170664171-170739400	0.8598
XLOC_000974	XLOC_000974	MROH9	chr1:170935470-171064765	0
XLOC_000975	XLOC_000975	FMO3	chr1:171090559-171117819	379.06
XLOC_000976	XLOC_000976	MIR1295B	chr1:171090559-171117819	0
XLOC_000977	XLOC_000977	FMO6P	chr1:171137739-171161563	0
XLOC_000978	XLOC_000978	FMO2	chr1:171185207-171213983	0.807522
XLOC_000979	XLOC_000979	FMO1	chr1:171248470-171285978	0
XLOC_000980	XLOC_000980	FMO4	chr1:171314182-171342084	13.8669
XLOC_000981	XLOC_000981	PRRC2C	chr1:171485526-171593513	7.68605
XLOC_000982	XLOC_000982	METTL13	chr1:171781470-171797716	7.45945
XLOC_000983	XLOC_000983	DNM3	chr1:171841477-172418466	0.141257
XLOC_000984	XLOC_000984	DNM3-IT1	chr1:171841477-172418466	0.653824
XLOC_000985	XLOC_000985	MIR3120	chr1:171841477-172418466	0
XLOC_000986	XLOC_000986	C1orf105	chr1:172420687-172468829	2.49351
XLOC_000987	XLOC_000987	SUCO	chr1:172531813-172611833	8.57483
XLOC_000988	XLOC_000988	FASLG	chr1:172659007-172666872	0.1192
XLOC_000989	XLOC_000989	PRDX6	chr1:173477346-173488807	219.041
XLOC_000990	XLOC_000990	LOC730159	chr1:173608335-173669862	0
XLOC_000991	XLOC_000991	KLHL20	chr1:173714940-173786703	5.89655
XLOC_000992	XLOC_000992	DARS2	chr1:173824658-173858544	6.76678
XLOC_000993	XLOC_000993	GAS5-AS1	chr1:173863247-173886636	1.16197
XLOC_000994	XLOC_000994	ZBTB37	chr1:173863247-173886636	0.445719
XLOC_000995	XLOC_000995	RABGAP1L	chr1:174159413-174995308	5.06253
XLOC_000996	XLOC_000996	GPR52	chr1:174159413-174995308	0
XLOC_000997	XLOC_000997	CACYBP	chr1:174999434-175023455	11.3353
XLOC_000998	XLOC_000998	TNN	chr1:175067857-175148066	0.0280813
XLOC_000999	XLOC_000999	LOC101928751	chr1:175877342-175880464	0
XLOC_001000	XLOC_001000	PAPPA2	chr1:176463170-176845570	1.39184
XLOC_001001	XLOC_001001	BRINP2	chr1:177171387-177282422	0
XLOC_001002	XLOC_001002	LOC102724661	chr1:177351585-177366458	0.158603
XLOC_001003	XLOC_001003	LOC101928778	chr1:177700523-177710330	0
XLOC_001004	XLOC_001004	RASAL2	chr1:178091507-178479945	1.88269
XLOC_001005	XLOC_001005	TEX35	chr1:178513076-178523500	0
XLOC_001006	XLOC_001006	C1orf220	chr1:178542795-178548889	0.264316
XLOC_001007	XLOC_001007	MIR4424	chr1:178677748-178677834	0
XLOC_001008	XLOC_001008	RALGPS2	chr1:178722710-178923076	4.71984
XLOC_001009	XLOC_001009	FAM20B	chr1:179025938-179076567	4.79593
XLOC_001010	XLOC_001010	TOR3A	chr1:179081347-179095994	8.90222
XLOC_001011	XLOC_001011	SOAT1	chr1:179293713-179358680	5.10417
XLOC_001012	XLOC_001012	AXDND1	chr1:179365719-179575952	0.0181612
XLOC_001013	XLOC_001013	TDRD5	chr1:179591612-179691273	0
XLOC_001014	XLOC_001014	FAM163A	chr1:179743162-179816198	0.0519938
XLOC_001015	XLOC_001015	TOR1AIP1	chr1:179882041-179920077	9.83295
XLOC_001016	XLOC_001016	CEP350	chr1:179954772-180114880	2.27119
XLOC_001017	XLOC_001017	QSOX1	chr1:180154832-180200724	3.33614
XLOC_001018	XLOC_001018	LHX4	chr1:180230297-180502901	0.177978
XLOC_001019	XLOC_001019	OVAAL	chr1:180558973-180566518	0.0487335
XLOC_001020	XLOC_001020	XPR1	chr1:180632009-180890279	2.76928
XLOC_001021	XLOC_001021	KIAA1614	chr1:180913176-180946103	0.254997
XLOC_001022	XLOC_001022	MR1	chr1:181033424-181061938	3.10307
XLOC_001023	XLOC_001023	IER5	chr1:181088501-181090843	13.7909
XLOC_001024	XLOC_001024	LOC101928973	chr1:181174483-181182206	0
XLOC_001025	XLOC_001025	GM140	chr1:181236387-181238604	0
XLOC_001026	XLOC_001026	CACNA1E	chr1:181483549-181806784	0
XLOC_001027	XLOC_001027	LINC00272	chr1:182407620-182414813	0
XLOC_001028	XLOC_001028	RGSL1	chr1:182432549-182560598	3.1929
XLOC_001029	XLOC_001029	LOC284648	chr1:182615139-182616633	0
XLOC_001030	XLOC_001030	NPL	chr1:182789448-182830549	12.7766
XLOC_001031	XLOC_001031	DHX9	chr1:182839303-182887982	24.5799
XLOC_001032	XLOC_001032	LAMC1	chr1:183023459-183145594	9.2949
XLOC_001033	XLOC_001033	LAMC2	chr1:183186038-183245127	0.17107
XLOC_001034	XLOC_001034	SMG7	chr1:183472370-183554363	8.51017
XLOC_001035	XLOC_001035	RGL1	chr1:183636046-183928952	4.10991
XLOC_001036	XLOC_001036	TSEN15	chr1:184051650-184095715	15.3386
XLOC_001037	XLOC_001037	C1orf21	chr1:184386987-184630385	3.72009
XLOC_001038	XLOC_001038	RNF2	chr1:185045418-185102608	3.08606
XLOC_001039	XLOC_001039	SWT1	chr1:185118085-185293522	2.14603
XLOC_001040	XLOC_001040	HMCN1	chr1:185734550-186190953	0.146984
XLOC_001041	XLOC_001041	PRG4	chr1:186296272-186375735	17.489
XLOC_001042	XLOC_001042	C1orf27	chr1:186375757-186422493	8.55806
XLOC_001043	XLOC_001043	OCLM	chr1:186375757-186422493	0.254517
XLOC_001044	XLOC_001044	LOC102724919	chr1:186435160-186470291	0.267864
XLOC_001045	XLOC_001045	PACERR	chr1:186680653-186681446	0
XLOC_001046	XLOC_001046	PLA2G4A	chr1:186828899-186988981	0.402505
XLOC_001047	XLOC_001047	LINC01036	chr1:187092841-187360244	0
XLOC_001048	XLOC_001048	LINC01351	chr1:190478259-190481394	0
XLOC_001049	XLOC_001049	LOC440704	chr1:190624889-190801658	0
XLOC_001050	XLOC_001050	RGS18	chr1:192158461-192185815	0.801711
XLOC_001051	XLOC_001051	RGS21	chr1:192316991-192367284	0
XLOC_001052	XLOC_001052	RGS1	chr1:192575726-192580029	5.0082
XLOC_001053	XLOC_001053	RGS13	chr1:192636137-192660310	0
XLOC_001054	XLOC_001054	MIR4426	chr1:192716327-192716390	0
XLOC_001055	XLOC_001055	RGS2	chr1:192809038-192812277	7.22842
XLOC_001056	XLOC_001056	TROVE2	chr1:193012257-193095504	2.93912
XLOC_001057	XLOC_001057	CDC73	chr1:193121957-193254812	4.37467
XLOC_001058	XLOC_001058	MIR1278	chr1:193121957-193254812	0
XLOC_001059	XLOC_001059	LINC01031	chr1:193304744-193365953	0
XLOC_001060	XLOC_001060	CFH,CFHR1	chr1:196651877-196832190	718.566
XLOC_001061	XLOC_001061	CFHR3	chr1:196651877-196832190	98.6987
XLOC_001062	XLOC_001062	CFHR4	chr1:196888013-196918713	16.789
XLOC_001063	XLOC_001063	CFHR2	chr1:196943803-196959226	378.735
XLOC_001064	XLOC_001064	CFHR5	chr1:196977536-197009673	197.312
XLOC_001065	XLOC_001065	CRB1	chr1:197201461-197478455	0
XLOC_001066	XLOC_001066	C1orf53	chr1:197902551-197907367	10.5732
XLOC_001067	XLOC_001067	LHX9	chr1:197912504-197930143	0
XLOC_001068	XLOC_001068	NEK7	chr1:198156977-198322421	10.0683
XLOC_001069	XLOC_001069	PTPRC	chr1:198638967-198757476	5.61903
XLOC_001070	XLOC_001070	LINC01221	chr1:198992588-199076735	0
XLOC_001071	XLOC_001071	NR5A2	chr1:200027601-200177425	9.48474
XLOC_001072	XLOC_001072	-	chr1:200411680-200482364	4.52578
XLOC_001073	XLOC_001073	LOC101929224	chr1:200644036-200694250	0
XLOC_001074	XLOC_001074	CAMSAP2	chr1:200739001-200860963	2.90271
XLOC_001075	XLOC_001075	GPR25	chr1:200872954-200874178	0
XLOC_001076	XLOC_001076	C1orf106	chr1:200891498-200915736	0.0379152
XLOC_001077	XLOC_001077	-	chr1:200949642-200966643	0
XLOC_001078	XLOC_001078	IGFN1	chr1:201190824-201228952	0
XLOC_001079	XLOC_001079	PKP1	chr1:201283451-201332993	0
XLOC_001080	XLOC_001080	CSRP1,RPS10P7	chr1:201483529-201534756	41.4178
XLOC_001081	XLOC_001081	NAV1	chr1:201648321-201884294	0.681413
XLOC_001082	XLOC_001082	MIR5191	chr1:201648321-201884294	0
XLOC_001083	XLOC_001083	MIR1231	chr1:201648321-201884294	0
XLOC_001084	XLOC_001084	IPO9	chr1:201648321-201884294	2.95058
XLOC_001085	XLOC_001085	MIR6739	chr1:201648321-201884294	0
XLOC_001086	XLOC_001086	SHISA4	chr1:201888668-201892587	14.002
XLOC_001087	XLOC_001087	TIMM17A	chr1:201955490-201970661	51.6191
XLOC_001088	XLOC_001088	RNPEP	chr1:201982637-202006147	23.2244
XLOC_001089	XLOC_001089	MIR6740	chr1:201982637-202006147	0
XLOC_001090	XLOC_001090	ELF3	chr1:202010546-202017187	35.7592
XLOC_001091	XLOC_001091	GPR37L1	chr1:202122900-202129506	0.350849
XLOC_001092	XLOC_001092	PTPRVP	chr1:202168050-202189449	0.0190114
XLOC_001093	XLOC_001093	LGR6	chr1:202193989-202319761	0.0239361
XLOC_001094	XLOC_001094	PPP1R12B	chr1:202348701-202588569	3.61573
XLOC_001095	XLOC_001095	PCAT6	chr1:202810945-202811913	0.700808
XLOC_001096	XLOC_001096	MGAT4EP	chr1:202820256-202827213	0
XLOC_001097	XLOC_001097	LOC148709	chr1:202861753-202875241	1.39918
XLOC_001098	XLOC_001098	TMEM183A	chr1:202986451-203024848	15.5713
XLOC_001099	XLOC_001099	PPFIA4	chr1:203026520-203078736	0.08081
XLOC_001100	XLOC_001100	ADORA1	chr1:203127707-203167405	0.0335862
XLOC_001101	XLOC_001101	LINC01353	chr1:203287151-203288796	0
XLOC_001102	XLOC_001102	BTG2	chr1:203305535-203309601	42.0203
XLOC_001103	XLOC_001103	PRELP	chr1:203475754-203491351	0.256425
XLOC_001104	XLOC_001104	OPTC	chr1:203494142-203508949	0
XLOC_001105	XLOC_001105	ATP2B4	chr1:203626786-203744081	8.1105
XLOC_001106	XLOC_001106	SNORA77	chr1:203626786-203744081	0
XLOC_001107	XLOC_001107	LINC00260	chr1:203626786-203744081	0.139165
XLOC_001108	XLOC_001108	LAX1	chr1:203765155-203776352	0.185323
XLOC_001109	XLOC_001109	ZBED6,ZC3H11A	chr1:203795622-203854128	23.8444
XLOC_001110	XLOC_001110	SNRPE	chr1:203861584-203871152	25.0795
XLOC_001111	XLOC_001111	SOX13	chr1:204073093-204127743	6.92815
XLOC_001112	XLOC_001112	LOC101929441	chr1:204131060-204152182	0.0762038
XLOC_001113	XLOC_001113	MDM4	chr1:204516378-204558122	2.21006
XLOC_001114	XLOC_001114	NFASC	chr1:204828653-205022822	0.514403
XLOC_001115	XLOC_001115	CNTN2	chr1:205043211-205078043	0
XLOC_001116	XLOC_001116	TMCC2	chr1:205227909-205273343	0.0616054
XLOC_001117	XLOC_001117	LEMD1-AS1	chr1:205373251-205456086	0
XLOC_001118	XLOC_001118	CDK18	chr1:205504555-205532799	16.5239
XLOC_001119	XLOC_001119	MFSD4	chr1:205568983-205602918	0.165104
XLOC_001120	XLOC_001120	LOC284581	chr1:205862078-205896087	0
XLOC_001121	XLOC_001121	LOC103021296	chr1:205913047-206003466	0
XLOC_001122	XLOC_001122	LOC103021295	chr1:205913047-206003466	0
XLOC_001123	XLOC_001123	C1orf186	chr1:206052722-206102459	0
XLOC_001124	XLOC_001124	SRGAP2	chr1:206205396-206464443	2.887
XLOC_001125	XLOC_001125	IKBKE	chr1:206470242-206496890	1.18939
XLOC_001126	XLOC_001126	MIR6769B	chr1:206470242-206496890	0
XLOC_001127	XLOC_001127	RASSF5	chr1:206507529-206589284	8.43023
XLOC_001128	XLOC_001128	DYRK3	chr1:206635535-206649197	1.92741
XLOC_001129	XLOC_001129	MAPKAPK2	chr1:206685019-206734285	20.8072
XLOC_001130	XLOC_001130	IL19	chr1:206798869-206842981	0
XLOC_001131	XLOC_001131	IL20	chr1:206865808-206869223	0
XLOC_001132	XLOC_001132	IL24	chr1:206897442-206922033	0.0357261
XLOC_001133	XLOC_001133	PFKFB2	chr1:207053274-207081023	3.25637
XLOC_001134	XLOC_001134	C4BPB	chr1:207088841-207099995	277.834
XLOC_001135	XLOC_001135	C4BPA	chr1:207104245-207144972	972.245
XLOC_001136	XLOC_001136	CD55	chr1:207321471-207360966	10.5417
XLOC_001137	XLOC_001137	CR2	chr1:207454299-207489895	0
XLOC_001138	XLOC_001138	CR1	chr1:207496127-207641765	0.523874
XLOC_001139	XLOC_001139	CR1L	chr1:207645112-207723691	0.0407896
XLOC_001140	XLOC_001140	CD46	chr1:207752037-207795516	69.8189
XLOC_001141	XLOC_001141	LOC148696	chr1:207818378-207822596	0.0332044
XLOC_001142	XLOC_001142	MIR205HG	chr1:209428822-209432547	0.103214
XLOC_001143	XLOC_001143	CAMK1G	chr1:209583699-209613939	0.0307783
XLOC_001144	XLOC_001144	G0S2	chr1:209675324-209676390	99.2455
XLOC_001145	XLOC_001145	HSD11B1	chr1:209686179-209734950	312.884
XLOC_001146	XLOC_001146	TRAF3IP3	chr1:209756031-209784730	0.478808
XLOC_001147	XLOC_001147	DIEXF	chr1:209827966-209857565	3.29088
XLOC_001148	XLOC_001148	SYT14	chr1:209938173-210164288	0
XLOC_001149	XLOC_001149	SERTAD4	chr1:210231458-210246865	0.497254
XLOC_001150	XLOC_001150	HHAT	chr1:210328251-210676296	4.29123
XLOC_001151	XLOC_001151	RCOR3	chr1:211259365-211316383	5.61574
XLOC_001152	XLOC_001152	TRAF5	chr1:211326614-211374944	1.10576
XLOC_001153	XLOC_001153	LINC00467	chr1:211382754-211432535	10.3302
XLOC_001154	XLOC_001154	LOC105748977	chr1:211639807-211654621	0.13974
XLOC_001155	XLOC_001155	DTL	chr1:211940398-212105300	0.631199
XLOC_001156	XLOC_001156	MIR3122	chr1:211940398-212105300	0
XLOC_001157	XLOC_001157	PPP2R5A	chr1:212285536-212361863	42.7942
XLOC_001158	XLOC_001158	SNORA16B	chr1:212285536-212361863	0
XLOC_001159	XLOC_001159	NENF	chr1:212432886-212446379	50.1206
XLOC_001160	XLOC_001160	LOC101929565	chr1:212545693-212556066	0
XLOC_001161	XLOC_001161	ATF3	chr1:212565333-212620777	31.2947
XLOC_001162	XLOC_001162	FAM71A	chr1:212624446-212626778	0
XLOC_001163	XLOC_001163	TATDN3	chr1:212791827-212816825	5.2801
XLOC_001164	XLOC_001164	FLVCR1	chr1:212858140-212899365	1.16968
XLOC_001165	XLOC_001165	VASH2	chr1:212950519-212991794	0.74604
XLOC_001166	XLOC_001166	RPS6KC1	chr1:213051232-213273515	3.62772
XLOC_001167	XLOC_001167	LINC00538	chr1:213796031-213987682	0.0871173
XLOC_001168	XLOC_001168	PROX1	chr1:213987934-214041504	15.7204
XLOC_001169	XLOC_001169	SMYD2	chr1:214281221-214337134	25.9964
XLOC_001170	XLOC_001170	CENPF	chr1:214603188-214664571	0.40159
XLOC_001171	XLOC_001171	KCNK2	chr1:215005541-215237093	0
XLOC_001172	XLOC_001172	KCTD3	chr1:215567391-215621808	19.8938
XLOC_001173	XLOC_001173	LOC102723833	chr1:215622893-216423396	0
XLOC_001174	XLOC_001174	SPATA17	chr1:217631323-217868153	0.0881262
XLOC_001175	XLOC_001175	LINC00210	chr1:217892899-217920804	0
XLOC_001176	XLOC_001176	LOC101929631	chr1:218043504-218059140	0
XLOC_001177	XLOC_001177	RRP15	chr1:218285286-218337983	2.1781
XLOC_001178	XLOC_001178	TGFB2	chr1:218344195-219173788	0.721193
XLOC_001179	XLOC_001179	MIR548F3	chr1:218344195-219173788	0
XLOC_001180	XLOC_001180	MIR548F3	chr1:218344195-219173788	0
XLOC_001181	XLOC_001181	LYPLAL1	chr1:219173830-219212865	14.6242
XLOC_001182	XLOC_001182	IARS2	chr1:220094112-220148041	39.4958
XLOC_001183	XLOC_001183	MARK1	chr1:220528182-220664457	0.0638388
XLOC_001184	XLOC_001184	C1orf115	chr1:220690285-220699157	34.5961
XLOC_001185	XLOC_001185	2019-03-02	chr1:220748269-220784811	66.1373
XLOC_001186	XLOC_001186	2019-03-01	chr1:220786696-220814399	7.37554
XLOC_001187	XLOC_001187	LINC01352	chr1:220829254-220832428	0
XLOC_001188	XLOC_001188	HLX	chr1:220832762-220885058	5.43537
XLOC_001189	XLOC_001189	TAF1A-AS1	chr1:222557005-222593777	3.15372
XLOC_001190	XLOC_001190	MIA3	chr1:222618101-222668012	30.0215
XLOC_001191	XLOC_001191	BROX	chr1:222712552-222735240	9.73959
XLOC_001192	XLOC_001192	FAM177B	chr1:222737215-222756064	0.0291082
XLOC_001193	XLOC_001193	DISP1	chr1:222814791-223006547	10.5763
XLOC_001194	XLOC_001194	CCDC185	chr1:223393372-223395470	0
XLOC_001195	XLOC_001195	CAPN2	chr1:223701592-223776018	16.4292
XLOC_001196	XLOC_001196	FBXO28	chr1:224114086-224162047	4.70367
XLOC_001197	XLOC_001197	DEGS1	chr1:224183207-224193440	16.0467
XLOC_001198	XLOC_001198	LOC101927164	chr1:224219612-224330189	0.0639703
XLOC_001199	XLOC_001199	CNIH4	chr1:224356810-224379451	17.2244
XLOC_001200	XLOC_001200	-	chr1:224434884-224460176	0.881711
XLOC_001201	XLOC_001201	CNIH3	chr1:224616476-224740547	0.135682
XLOC_001202	XLOC_001202	DNAH14	chr1:224929653-225399294	3.25071
XLOC_001203	XLOC_001203	SRP9	chr1:225777812-225790466	136.262
XLOC_001204	XLOC_001204	EPHX1	chr1:225810073-225882720	881.757
XLOC_001205	XLOC_001205	H3F3A	chr1:226062706-226072002	168.573
XLOC_001206	XLOC_001206	-	chr1:226083600-226090224	1.57106
XLOC_001207	XLOC_001207	MIXL1	chr1:226223617-226227055	0
XLOC_001208	XLOC_001208	C1orf95	chr1:226548799-226609214	0.0458723
XLOC_001209	XLOC_001209	PSEN2	chr1:226870571-226896103	8.88232
XLOC_001210	XLOC_001210	ADCK3	chr1:226940236-226987545	56.5765
XLOC_001211	XLOC_001211	ZNF678	chr1:227563518-227679641	1.24991
XLOC_001212	XLOC_001212	SNAP47	chr1:227728538-227781231	12.3321
XLOC_001213	XLOC_001213	PRSS38	chr1:227815716-227846470	0
XLOC_001214	XLOC_001214	WNT3A	chr1:228007021-228061271	0
XLOC_001215	XLOC_001215	ARF1	chr1:228082659-228099212	189.276
XLOC_001216	XLOC_001216	MIR3620	chr1:228082659-228099212	0
XLOC_001217	XLOC_001217	GUK1	chr1:228140083-228148954	165.817
XLOC_001218	XLOC_001218	GJC2	chr1:228149713-228159826	0.0868692
XLOC_001219	XLOC_001219	IBA57	chr1:228165807-228182257	0.889847
XLOC_001220	XLOC_001220	OBSCN	chr1:228203505-228378874	0.0321477
XLOC_001221	XLOC_001221	HIST3H2BB	chr1:228458106-228458558	0
XLOC_001222	XLOC_001222	MIR4666A	chr1:228462073-228462152	0
XLOC_001223	XLOC_001223	RNF187	chr1:228487366-228496188	31.1625
XLOC_001224	XLOC_001224	RHOU	chr1:228644646-228746669	9.29744
XLOC_001225	XLOC_001225	RAB4A,SPHAR	chr1:229271061-229305893	19.3534
XLOC_001226	XLOC_001226	LOC101927478	chr1:229508429-229514087	0
XLOC_001227	XLOC_001227	URB2	chr1:229626233-229661149	2.16289
XLOC_001228	XLOC_001228	GALNT2	chr1:230057788-230282130	38.1619
XLOC_001229	XLOC_001229	COG2	chr1:230642455-230693985	6.80466
XLOC_001230	XLOC_001230	CAPN9	chr1:230747266-230802003	0.086938
XLOC_001231	XLOC_001231	LOC101927604	chr1:230874845-230879015	0
XLOC_001232	XLOC_001232	ARV1	chr1:230979076-231000733	15.7625
XLOC_001233	XLOC_001233	TRIM67	chr1:231162927-231221568	0.0862181
XLOC_001234	XLOC_001234	GNPAT	chr1:231223761-231277973	41.5975
XLOC_001235	XLOC_001235	SPRTN	chr1:231337935-231355027	2.64791
XLOC_001236	XLOC_001236	DISC1,TSNAX	chr1:231528652-232041273	12.4628
XLOC_001237	XLOC_001237	DISC1-IT1	chr1:231528652-232041273	0
XLOC_001238	XLOC_001238	MAP10	chr1:232804891-232810346	1.10127
XLOC_001239	XLOC_001239	NTPCR	chr1:232950589-232978803	13.5216
XLOC_001240	XLOC_001240	KIAA1804	chr1:233327767-233385148	0.838021
XLOC_001241	XLOC_001241	KCNK1	chr1:233614003-233672512	12.1087
XLOC_001242	XLOC_001242	MIR4427	chr1:233614003-233672512	0
XLOC_001243	XLOC_001243	SLC35F3	chr1:233904711-234324518	0
XLOC_001244	XLOC_001244	MIR4671	chr1:233904711-234324518	0
XLOC_001245	XLOC_001245	COA6	chr1:234372806-234384049	46.8241
XLOC_001246	XLOC_001246	LINC00184	chr1:234629310-234634780	0
XLOC_001247	XLOC_001247	LOC101927787	chr1:234646288-234660924	0.0657048
XLOC_001248	XLOC_001248	LINC01132	chr1:234724041-234731643	0.301986
XLOC_001249	XLOC_001249	GGPS1	chr1:235328437-235344677	7.6151
XLOC_001250	XLOC_001250	TBCE	chr1:235367359-235504481	10.5973
XLOC_001251	XLOC_001251	MIR5096	chr1:235512822-235883708	0
XLOC_001252	XLOC_001252	GPR137B	chr1:236142531-236209093	5.93984
XLOC_001253	XLOC_001253	EDARADD	chr1:236394379-236484708	0
XLOC_001254	XLOC_001254	LGALS8	chr1:236518213-236604541	10.7547
XLOC_001255	XLOC_001255	ACTN2	chr1:236686453-236764627	0
XLOC_001256	XLOC_001256	MTR	chr1:236795280-236903981	2.87927
XLOC_001257	XLOC_001257	RYR2	chr1:237042401-237833988	0.00379911
XLOC_001258	XLOC_001258	MIR4428	chr1:237042401-237833988	0
XLOC_001259	XLOC_001259	LOC100130331	chr1:237862174-237928319	0
XLOC_001260	XLOC_001260	CHRM3	chr1:239629072-239909417	0.290394
XLOC_001261	XLOC_001261	RPS7P5	chr1:240007523-240013260	0
XLOC_001262	XLOC_001262	FMN2	chr1:240091884-240475189	0
XLOC_001263	XLOC_001263	MIR3123	chr1:240775513-241357230	0
XLOC_001264	XLOC_001264	KMO	chr1:241532133-241640399	0.640333
XLOC_001265	XLOC_001265	WDR64	chr1:241652277-241802132	0
XLOC_001266	XLOC_001266	EXO1	chr1:241848190-241890649	0.361063
XLOC_001267	XLOC_001267	BECN2	chr1:241957766-241959062	0
XLOC_001268	XLOC_001268	SDCCAG8	chr1:243255716-243850113	5.91293
XLOC_001269	XLOC_001269	MIR4677	chr1:243255716-243850113	0
XLOC_001270	XLOC_001270	LOC339529	chr1:243917401-244047318	0
XLOC_001271	XLOC_001271	ZBTB18	chr1:244048712-244057478	9.79761
XLOC_001272	XLOC_001272	C1orf100	chr1:244352634-244389086	0
XLOC_001273	XLOC_001273	C1orf101	chr1:244461370-244640360	0.296528
XLOC_001274	XLOC_001274	DESI2	chr1:244653047-244709034	5.0007
XLOC_001275	XLOC_001275	-	chr1:244749640-244752006	0
XLOC_001276	XLOC_001276	COX20	chr1:244834843-244848817	7.99931
XLOC_001277	XLOC_001277	EFCAB2	chr1:244965203-245125228	4.35484
XLOC_001278	XLOC_001278	KIF26B	chr1:245154984-245703126	0.0623209
XLOC_001279	XLOC_001279	CNST	chr1:246566336-246668697	5.99515
XLOC_001280	XLOC_001280	SCCPDH	chr1:246724075-246768138	67.865
XLOC_001281	XLOC_001281	LINC01341	chr1:246789616-246791486	0.325586
XLOC_001282	XLOC_001282	VN1R5	chr1:247256071-247257145	0
XLOC_001283	XLOC_001283	-	chr1:247332178-247334545	0.072505
XLOC_001284	XLOC_001284	NLRP3	chr1:247416155-247449104	0.31384
XLOC_001285	XLOC_001285	OR2W5	chr1:247491067-247492409	0
XLOC_001286	XLOC_001286	GCSAML	chr1:247507057-247577690	0.0158368
XLOC_001287	XLOC_001287	OR2G2	chr1:247588359-247589313	0
XLOC_001288	XLOC_001288	OR2G3	chr1:247605585-247606515	0
XLOC_001289	XLOC_001289	TRIM58	chr1:247857198-247880136	0.0588367
XLOC_001290	XLOC_001290	OR2W3	chr1:247895586-247896531	0
XLOC_001291	XLOC_001291	OR2T8	chr1:247921017-247921956	0
XLOC_001292	XLOC_001292	OR2L13	chr1:247937028-248100922	0
XLOC_001293	XLOC_001293	OR2L8	chr1:247937028-248100922	0
XLOC_001294	XLOC_001294	OR2AK2	chr1:247937028-248100922	0
XLOC_001295	XLOC_001295	OR2L1P	chr1:247937028-248100922	0
XLOC_001296	XLOC_001296	OR2L5	chr1:247937028-248100922	0
XLOC_001297	XLOC_001297	OR2L2	chr1:247937028-248100922	0
XLOC_001298	XLOC_001298	OR2L3	chr1:247937028-248100922	0
XLOC_001299	XLOC_001299	OR2M1P	chr1:248122135-248122780	0
XLOC_001300	XLOC_001300	OR2M5	chr1:248145147-248146086	0
XLOC_001301	XLOC_001301	OR2M2	chr1:248179985-248181029	0
XLOC_001302	XLOC_001302	OR2M3	chr1:248203067-248204006	0
XLOC_001303	XLOC_001303	OR2M4	chr1:248238928-248239864	0
XLOC_001304	XLOC_001304	OR14C36	chr1:248348774-248349713	0
XLOC_001305	XLOC_001305	OR2T4	chr1:248361580-248362627	0
XLOC_001306	XLOC_001306	OR2T6	chr1:248387608-248388535	0
XLOC_001307	XLOC_001307	OR2T1	chr1:248405994-248407104	0
XLOC_001308	XLOC_001308	OR2T2	chr1:248452797-248453772	0
XLOC_001309	XLOC_001309	OR2T3	chr1:248473350-248474307	0
XLOC_001310	XLOC_001310	OR2T5	chr1:248488588-248489536	0
XLOC_001311	XLOC_001311	OR2G6	chr1:248521646-248522597	0
XLOC_001312	XLOC_001312	LOC101928226	chr1:248697061-248699110	0
XLOC_001313	XLOC_001313	MIR3124	chr1:248826376-248826443	0
XLOC_001314	XLOC_001314	ZNF672	chr1:248838177-248849517	11.803
XLOC_001315	XLOC_001315	PGBD2	chr1:248906242-248919146	1.18912
XLOC_001316	XLOC_001316	MIR6859-4,WASH7P	chr1:11873-199868	9.08946
XLOC_001317	XLOC_001317	FAM138F	chr1:11873-199868	0
XLOC_001318	XLOC_001318	LOC729737	chr1:11873-199868	4.33242
XLOC_001319	XLOC_001319	MIR6859-1	chr1:11873-199868	0
XLOC_001320	XLOC_001320	FAM138D	chr1:205128-206597	0
XLOC_001321	XLOC_001321	OR4F16	chr1:450739-451678	0
XLOC_001322	XLOC_001322	LOC100132062	chr1:490755-495445	0
XLOC_001323	XLOC_001323	LOC101928626	chr1:627379-629009	0
XLOC_001324	XLOC_001324	MIR6723	chr1:632324-632413	0
XLOC_001325	XLOC_001325	OR4F29	chr1:685715-686654	0
XLOC_001326	XLOC_001326	LOC100133331	chr1:725758-730351	1.01142
XLOC_001327	XLOC_001327	LOC100288069	chr1:764864-778688	0.791014
XLOC_001328	XLOC_001328	LINC00115	chr1:826205-827522	2.51257
XLOC_001329	XLOC_001329	FAM41C	chr1:868070-876802	0.0883484
XLOC_001330	XLOC_001330	LOC100130417	chr1:916817-919692	0
XLOC_001331	XLOC_001331	NOC2L	chr1:925740-959299	29.4181
XLOC_001332	XLOC_001332	PERM1	chr1:960586-982117	0.258661
XLOC_001333	XLOC_001333	HES4	chr1:998961-1000172	3.6424
XLOC_001334	XLOC_001334	RNF223	chr1:1070968-1074307	0
XLOC_001335	XLOC_001335	C1orf159	chr1:1081817-1116356	4.23422
XLOC_001336	XLOC_001336	TNFRSF18	chr1:1203507-1206709	0.555631
XLOC_001337	XLOC_001337	TNFRSF4	chr1:1211325-1214185	6.68775
XLOC_001338	XLOC_001338	SDF4	chr1:1216907-1232067	126.971
XLOC_001339	XLOC_001339	FAM132A	chr1:1242445-1246722	0.214721
XLOC_001340	XLOC_001340	UBE2J2	chr1:1253911-1273854	20.205
XLOC_001341	XLOC_001341	ACAP3	chr1:1292383-1307889	6.38423
XLOC_001342	XLOC_001342	MIR6726	chr1:1292383-1307889	0
XLOC_001343	XLOC_001343	CPSF3L	chr1:1308613-1324687	27.9485
XLOC_001344	XLOC_001344	MIR6727	chr1:1308613-1324687	0
XLOC_001345	XLOC_001345	DVL1	chr1:1335277-1349141	22.3697
XLOC_001346	XLOC_001346	MIR6808	chr1:1335277-1349141	0
XLOC_001347	XLOC_001347	MXRA8	chr1:1351792-1363541	1.30601
XLOC_001348	XLOC_001348	AURKAIP1	chr1:1373715-1375438	152.605
XLOC_001349	XLOC_001349	CCNL2	chr1:1385710-1399338	30.8158
XLOC_001350	XLOC_001350	MRPL20	chr1:1399400-1407313	111.541
XLOC_001351	XLOC_001351	ANKRD65	chr1:1418419-1421444	0.410874
XLOC_001352	XLOC_001352	LOC102724312	chr1:1428196-1442993	8.5427
XLOC_001353	XLOC_001353	TMEM240	chr1:1534777-1540360	1.21337
XLOC_001354	XLOC_001354	SSU72	chr1:1541672-1574882	79.6147
XLOC_001355	XLOC_001355	C1orf233	chr1:1598007-1600096	0.291905
XLOC_001356	XLOC_001356	CDK11B	chr1:1635225-1659097	13.0011
XLOC_001357	XLOC_001357	SLC35E2B	chr1:1661477-1692804	11.8807
XLOC_001358	XLOC_001358	CDK11A,SLC35E2	chr1:1702555-1746519	11.9951
XLOC_001359	XLOC_001359	NADK	chr1:1751230-1780069	91.6254
XLOC_001360	XLOC_001360	GNB1	chr1:1785284-1891117	68.0879
XLOC_001361	XLOC_001361	TMEM52	chr1:1917589-1919301	2.85309
XLOC_001362	XLOC_001362	CFAP74	chr1:1921950-2003837	0.0126329
XLOC_001363	XLOC_001363	FAAP20	chr1:2050469-2213238	37.4532
XLOC_001364	XLOC_001364	MORN1	chr1:2321252-2391751	0.786384
XLOC_001365	XLOC_001365	LOC100129534	chr1:2321252-2391751	0.331999
XLOC_001366	XLOC_001366	PEX10	chr1:2391774-2412571	15.9714
XLOC_001367	XLOC_001367	PANK4	chr1:2508530-2526628	5.82576
XLOC_001368	XLOC_001368	HES5	chr1:2528744-2530245	0.168093
XLOC_001369	XLOC_001369	LOC115110	chr1:2549654-2565622	0.875046
XLOC_001370	XLOC_001370	MMEL1	chr1:2586459-2633042	1.01026
XLOC_001371	XLOC_001371	TTC34	chr1:2641367-2789665	0
XLOC_001372	XLOC_001372	LINC00982	chr1:3059616-3067725	0.0226909
XLOC_001373	XLOC_001373	MEGF6	chr1:3487941-3611495	0.132622
XLOC_001374	XLOC_001374	MIR551A	chr1:3487941-3611495	0
XLOC_001375	XLOC_001375	WRAP73	chr1:3630766-3650107	12.2917
XLOC_001376	XLOC_001376	TP73-AS1	chr1:3652564-3747386	3.88706
XLOC_001377	XLOC_001377	LRRC47	chr1:3780215-3796504	27.9467
XLOC_001378	XLOC_001378	CEP104	chr1:3811806-3857233	5.04647
XLOC_001379	XLOC_001379	C1orf174	chr1:3889131-3900293	8.43024
XLOC_001380	XLOC_001380	MIR4689	chr1:5862671-5862741	0
XLOC_001381	XLOC_001381	NPHP4	chr1:5862807-6101193	2.31192
XLOC_001382	XLOC_001382	CHD5	chr1:6101786-6180134	0.00774783
XLOC_001383	XLOC_001383	RPL22	chr1:6185017-6199747	92.4049
XLOC_001384	XLOC_001384	LOC102724450	chr1:6204839-6205780	0
XLOC_001385	XLOC_001385	ICMT	chr1:6206128-6235984	8.20959
XLOC_001386	XLOC_001386	GPR153	chr1:6247345-6260975	0.492807
XLOC_001387	XLOC_001387	ACOT7	chr1:6264271-6393766	10.7251
XLOC_001388	XLOC_001388	HES2	chr1:6412934-6420738	0.0343463
XLOC_001389	XLOC_001389	MIR4252	chr1:6424787-6460944	0
XLOC_001390	XLOC_001390	PLEKHG5,TNFRSF25	chr1:6461153-6520061	7.66832
XLOC_001391	XLOC_001391	NOL9	chr1:6521346-6554598	2.28673
XLOC_001392	XLOC_001392	KLHL21	chr1:6590723-6602898	25.9144
XLOC_001393	XLOC_001393	DNAJC11	chr1:6624864-6701906	15.6731
XLOC_001394	XLOC_001394	UTS2	chr1:7847611-7913242	0.246294
XLOC_001395	XLOC_001395	TNFRSF9	chr1:7915870-7943165	0.022747
XLOC_001396	XLOC_001396	ERRFI1	chr1:8010065-8026333	86.3485
XLOC_001397	XLOC_001397	RERE	chr1:8352401-8817640	7.03906
XLOC_001398	XLOC_001398	ENO1	chr1:8860999-8879884	368.623
XLOC_001399	XLOC_001399	MIR6728	chr1:8860999-8879884	0
XLOC_001400	XLOC_001400	SLC2A7	chr1:9003299-9026345	0
XLOC_001401	XLOC_001401	SLC2A5	chr1:9036945-9069828	0.65868
XLOC_001402	XLOC_001402	GPR157	chr1:9100302-9129170	2.52126
XLOC_001403	XLOC_001403	MIR34A	chr1:9148034-9151777	4.70819
XLOC_001404	XLOC_001404	LOC100506022	chr1:9425093-9428996	0.179812
XLOC_001405	XLOC_001405	PIK3CD-AS1	chr1:9651731-9824526	0
XLOC_001406	XLOC_001406	PIK3CD-AS2	chr1:9651731-9824526	0
XLOC_001407	XLOC_001407	CLSTN1	chr1:9651731-9824526	2.94039
XLOC_001408	XLOC_001408	CTNNBIP1	chr1:9848275-9910258	5.60091
XLOC_001409	XLOC_001409	LZIC	chr1:9926299-9985498	6.73416
XLOC_001410	XLOC_001410	DFFA	chr1:10456524-10472556	7.5655
XLOC_001411	XLOC_001411	CASZ1	chr1:10636605-10796676	0.862522
XLOC_001412	XLOC_001412	C1orf127	chr1:10946472-10982037	0.108435
XLOC_001413	XLOC_001413	MASP2	chr1:11012542-11047344	195.947
XLOC_001414	XLOC_001414	SRM	chr1:11054591-11060034	53.7387
XLOC_001415	XLOC_001415	EXOSC10	chr1:11066612-11099910	14.2538
XLOC_001416	XLOC_001416	MTOR	chr1:11106530-11262551	8.40116
XLOC_001417	XLOC_001417	FBXO2	chr1:11648360-11663327	17.5543
XLOC_001418	XLOC_001418	MAD2L2	chr1:11674479-11691621	43.3722
XLOC_001419	XLOC_001419	LOC102724659	chr1:11762192-11847783	0
XLOC_001420	XLOC_001420	MTHFR	chr1:11762192-11847783	2.86543
XLOC_001421	XLOC_001421	NPPA	chr1:11762192-11847783	0.12238
XLOC_001422	XLOC_001422	NPPB	chr1:11857463-11858935	0.156703
XLOC_001423	XLOC_001423	KIAA2013	chr1:11919587-11926428	33.9581
XLOC_001424	XLOC_001424	DHRS3	chr1:12567909-12617731	199.02
XLOC_001425	XLOC_001425	MIR6730	chr1:12567909-12617731	0
XLOC_001426	XLOC_001426	PRAMEF11	chr1:12824759-12831410	0
XLOC_001427	XLOC_001427	HNRNPCL1	chr1:12847376-12848756	0
XLOC_001428	XLOC_001428	PRAMEF4	chr1:12879211-12886201	0
XLOC_001429	XLOC_001429	PRAMEF10	chr1:12892895-12898270	0
XLOC_001430	XLOC_001430	PRAMEF6	chr1:12938471-12947580	0
XLOC_001431	XLOC_001431	LOC101929983	chr1:13049807-13053659	0
XLOC_001432	XLOC_001432	LOC645354	chr1:13094514-13099717	0
XLOC_001433	XLOC_001433	HNRNPCL2	chr1:13115487-13116854	0
XLOC_001434	XLOC_001434	PRAMEF25	chr1:13148750-13153111	0
XLOC_001435	XLOC_001435	HNRNPCL3	chr1:13164554-13165560	0
XLOC_001436	XLOC_001436	LOC400736	chr1:13196187-13201409	0
XLOC_001437	XLOC_001437	LOC391003	chr1:13222694-13226154	0
XLOC_001438	XLOC_001438	PRAMEF8	chr1:13281303-13285137	0.104496
XLOC_001439	XLOC_001439	PRAMEF14	chr1:13341891-13347134	0
XLOC_001440	XLOC_001440	PRAMEF19	chr1:13368430-13371947	0
XLOC_001441	XLOC_001441	LRRC38	chr1:13474976-13513747	0.0856149
XLOC_001442	XLOC_001442	TMEM51-AS1	chr1:14598716-15152464	0.0762422
XLOC_001443	XLOC_001443	C1orf195	chr1:15152531-15220478	0
XLOC_001444	XLOC_001444	CASP9	chr1:15476100-15524790	4.86049
XLOC_001445	XLOC_001445	AGMAT	chr1:15526812-15585110	19.1642
XLOC_001446	XLOC_001446	-	chr1:15791944-15800268	5.72961
XLOC_001447	XLOC_001447	UQCRHL	chr1:15807161-15807699	0
XLOC_001448	XLOC_001448	FLJ37453	chr1:15834214-15940455	2.37149
XLOC_001449	XLOC_001449	ZBTB17	chr1:15941825-15976132	6.1553
XLOC_001450	XLOC_001450	HSPB7	chr1:16014027-16018790	0
XLOC_001451	XLOC_001451	FAM131C	chr1:16057768-16073632	0
XLOC_001452	XLOC_001452	EPHA2	chr1:16124334-16156087	2.23188
XLOC_001453	XLOC_001453	ARHGEF19	chr1:16198103-16212609	1.11611
XLOC_001454	XLOC_001454	-	chr1:16215705-16218756	1.99287
XLOC_001455	XLOC_001455	RSG1	chr1:16228381-16237164	3.07141
XLOC_001456	XLOC_001456	FBXO42	chr1:16246839-16352491	2.62416
XLOC_001457	XLOC_001457	SPATA21	chr1:16398642-16437424	4.77267
XLOC_001458	XLOC_001458	CROCCP3	chr1:16467435-16492701	0.329671
XLOC_001459	XLOC_001459	RNU1-4	chr1:16514121-16514285	0
XLOC_001460	XLOC_001460	NBPF1	chr1:16562426-16613605	22.8642
XLOC_001461	XLOC_001461	CROCCP2	chr1:16618255-16633304	23.4603
XLOC_001462	XLOC_001462	-	chr1:16642583-16650420	1.64903
XLOC_001463	XLOC_001463	RNU1-3	chr1:16666784-16666948	0
XLOC_001464	XLOC_001464	-	chr1:16686117-16689040	0.480561
XLOC_001465	XLOC_001465	ESPNP	chr1:16691217-16720157	0.129928
XLOC_001466	XLOC_001466	FAM231C	chr1:16733806-16734461	0
XLOC_001467	XLOC_001467	MST1L	chr1:16750772-16764480	84.7186
XLOC_001468	XLOC_001468	MIR3675	chr1:16858948-16859021	0
XLOC_001469	XLOC_001469	-	chr1:16888554-16889631	29.0971
XLOC_001470	XLOC_001470	MFAP2	chr1:16974503-16981586	0.183077
XLOC_001471	XLOC_001471	ATP13A2	chr1:16985956-17011972	3.28241
XLOC_001472	XLOC_001472	SDHB	chr1:17018725-17054170	100.178
XLOC_001473	XLOC_001473	PADI2	chr1:17066760-17119453	0.0390059
XLOC_001474	XLOC_001474	RCC2	chr1:17406754-17439754	7.18032
XLOC_001475	XLOC_001475	TAS1R2	chr1:18839598-18859661	0.0348036
XLOC_001476	XLOC_001476	ALDH4A1	chr1:18871429-18902852	318.521
XLOC_001477	XLOC_001477	MIR4695	chr1:18871429-18902852	0
XLOC_001478	XLOC_001478	MIR1290	chr1:18871429-18902852	0
XLOC_001479	XLOC_001479	IFFO2	chr1:18904279-18956332	2.21094
XLOC_001480	XLOC_001480	UBR4	chr1:19074505-19210252	29.7382
XLOC_001481	XLOC_001481	EMC1	chr1:19214581-19251559	4.77883
XLOC_001482	XLOC_001482	-	chr1:19261901-19264133	1.6106
XLOC_001483	XLOC_001483	AKR7L	chr1:19265695-19274074	3.28302
XLOC_001484	XLOC_001484	AKR7A3	chr1:19282562-19288786	57.008
XLOC_001485	XLOC_001485	LOC100506730	chr1:19293246-19295736	0.437476
XLOC_001486	XLOC_001486	AKR7A2	chr1:19299579-19312206	22.9299
XLOC_001487	XLOC_001487	CAPZB	chr1:19338772-19485641	65.979
XLOC_001488	XLOC_001488	TMCO4	chr1:19682212-19799917	4.71566
XLOC_001489	XLOC_001489	RNF186	chr1:19814028-19815278	0.322307
XLOC_001490	XLOC_001490	PLA2G2E	chr1:19920306-19923617	0
XLOC_001491	XLOC_001491	PLA2G2A	chr1:19975427-19980439	4627.53
XLOC_001492	XLOC_001492	PLA2G2D	chr1:20112649-20119566	0
XLOC_001493	XLOC_001493	PLA2G2C	chr1:20163990-20175194	0
XLOC_001494	XLOC_001494	UBXN10-AS1	chr1:20183316-20196048	0.622046
XLOC_001495	XLOC_001495	LINC01141	chr1:20359800-20428794	0
XLOC_001496	XLOC_001496	CAMK2N1	chr1:20482390-20486235	12.6928
XLOC_001497	XLOC_001497	MUL1	chr1:20499447-20508181	11.6962
XLOC_001498	XLOC_001498	DDOST	chr1:20633454-20661544	115.975
XLOC_001499	XLOC_001499	KIF17	chr1:20664013-20718017	0.294611
XLOC_001500	XLOC_001500	SH2D5	chr1:20719731-20732640	0.0225855
XLOC_001501	XLOC_001501	HP1BP3	chr1:20742677-20787321	20.9264
XLOC_001502	XLOC_001502	EIF4G3	chr1:20806291-21176888	10.009
XLOC_001503	XLOC_001503	MIR1256	chr1:20806291-21176888	0
XLOC_001504	XLOC_001504	ECE1	chr1:21217246-21345541	14.4482
XLOC_001505	XLOC_001505	RAP1GAP	chr1:21596214-21669363	7.25436
XLOC_001506	XLOC_001506	USP48	chr1:21678298-21783195	8.89957
XLOC_001507	XLOC_001507	HSPG2	chr1:21812264-21937297	7.49695
XLOC_001508	XLOC_001508	LOC101928043	chr1:22023993-22031224	0
XLOC_001509	XLOC_001509	WNT4	chr1:22117304-22143763	0.0173719
XLOC_001510	XLOC_001510	MIR6127	chr1:22633257-22633366	0
XLOC_001511	XLOC_001511	MIR4253	chr1:22710837-22921500	0
XLOC_001512	XLOC_001512	LACTBL1	chr1:22953042-22965430	0
XLOC_001513	XLOC_001513	C1orf234	chr1:23010833-23015850	0
XLOC_001514	XLOC_001514	MIR4419A	chr1:23019447-23083692	0
XLOC_001515	XLOC_001515	LUZP1	chr1:23084022-23168858	1.19702
XLOC_001516	XLOC_001516	HTR1D	chr1:23191894-23194729	0.0824697
XLOC_001517	XLOC_001517	LINC01355	chr1:23281308-23285518	1.82442
XLOC_001518	XLOC_001518	HNRNPR	chr1:23304267-23344364	10.6335
XLOC_001519	XLOC_001519	ZNF436	chr1:23359447-23372785	2.40156
XLOC_001520	XLOC_001520	TCEA3	chr1:23380908-23424779	66.5527
XLOC_001521	XLOC_001521	ASAP3	chr1:23428499-23484257	10.2185
XLOC_001522	XLOC_001522	E2F2	chr1:23506427-23531220	0.161597
XLOC_001523	XLOC_001523	ID3	chr1:23557929-23559794	13.9431
XLOC_001524	XLOC_001524	TCEB3-AS1	chr1:23743365-23778297	11.7237
XLOC_001525	XLOC_001525	GALE	chr1:23791155-23800804	21.6284
XLOC_001526	XLOC_001526	HMGCL	chr1:23801876-23825459	126.826
XLOC_001527	XLOC_001527	FUCA1	chr1:23845080-23868369	39.3366
XLOC_001528	XLOC_001528	CNR2	chr1:23873969-23913327	0
XLOC_001529	XLOC_001529	SRSF10	chr1:23964346-23980463	10.2718
XLOC_001530	XLOC_001530	MYOM3	chr1:24056040-24112175	0
XLOC_001531	XLOC_001531	IL22RA1	chr1:24119770-24143285	3.14315
XLOC_001532	XLOC_001532	IFNLR1	chr1:24154156-24187422	0.554649
XLOC_001533	XLOC_001533	STPG1	chr1:24319321-24415097	1.20617
XLOC_001534	XLOC_001534	RCAN3AS	chr1:24496332-24537696	0
XLOC_001535	XLOC_001535	LOC100506985	chr1:24539273-24556024	0
XLOC_001536	XLOC_001536	RUNX3	chr1:24899510-24965010	0.601955
XLOC_001537	XLOC_001537	MIR6731	chr1:24899510-24965010	0
XLOC_001538	XLOC_001538	SYF2	chr1:25222275-25232522	38.9584
XLOC_001539	XLOC_001539	RSRP1	chr1:25242248-25248246	40.6824
XLOC_001540	XLOC_001540	RHCE	chr1:25338297-25420872	0.142315
XLOC_001541	XLOC_001541	LOC646471	chr1:25819905-25859458	2.15687
XLOC_001542	XLOC_001542	AUNIP	chr1:25819905-25859458	0.299919
XLOC_001543	XLOC_001543	PAQR7	chr1:25861483-25875650	4.96519
XLOC_001544	XLOC_001544	STMN1	chr1:25884185-25906877	21.8873
XLOC_001545	XLOC_001545	PAFAH2	chr1:25959665-25998157	8.2811
XLOC_001546	XLOC_001546	SLC30A2	chr1:26038021-26046138	0.0677395
XLOC_001547	XLOC_001547	TRIM63	chr1:26051304-26067634	0
XLOC_001548	XLOC_001548	UBXN11	chr1:26282281-26320523	7.89574
XLOC_001549	XLOC_001549	AIM1L	chr1:26321858-26354159	0.348104
XLOC_001550	XLOC_001550	ZNF683	chr1:26361633-26372794	0.150842
XLOC_001551	XLOC_001551	LOC101928324	chr1:26432281-26476642	0
XLOC_001552	XLOC_001552	GPN2	chr1:26875909-26890378	8.92767
XLOC_001553	XLOC_001553	GPATCH3	chr1:26890485-26900718	8.61793
XLOC_001554	XLOC_001554	NR0B2	chr1:26911483-26914076	2.52899
XLOC_001555	XLOC_001555	KDF1	chr1:26949555-26960453	0.319223
XLOC_001556	XLOC_001556	FAM46B	chr1:27005019-27012842	0.105164
XLOC_001557	XLOC_001557	SLC9A1	chr1:27098808-27155130	1.47681
XLOC_001558	XLOC_001558	MAP3K6	chr1:27355178-27366866	1.57473
XLOC_001559	XLOC_001559	FCN3	chr1:27369109-27374824	1.4119
XLOC_001560	XLOC_001560	CD164L2	chr1:27379099-27383333	0
XLOC_001561	XLOC_001561	WASF2	chr1:27404225-27490187	9.60654
XLOC_001562	XLOC_001562	AHDC1	chr1:27533931-27603760	1.58499
XLOC_001563	XLOC_001563	FGR	chr1:27612289-27635216	2.05841
XLOC_001564	XLOC_001564	IFI6	chr1:27666060-27672213	64.3924
XLOC_001565	XLOC_001565	RPA2	chr1:27891525-27914797	18.4
XLOC_001566	XLOC_001566	EYA3	chr1:27970343-28088637	3.12224
XLOC_001567	XLOC_001567	PTAFR	chr1:28147165-28193936	1.59681
XLOC_001568	XLOC_001568	DNAJC8	chr1:28200278-28233031	34.0992
XLOC_001569	XLOC_001569	SNHG12,SNORA61	chr1:28553016-28581862	11.6548
XLOC_001570	XLOC_001570	SNORD99	chr1:28553016-28581862	0
XLOC_001571	XLOC_001571	SNORA44	chr1:28553016-28581862	0
XLOC_001572	XLOC_001572	SNORA16A	chr1:28553016-28581862	0
XLOC_001573	XLOC_001573	TAF12	chr1:28603095-28643092	26.8136
XLOC_001574	XLOC_001574	TMEM200B	chr1:28887090-29123909	22.6159
XLOC_001575	XLOC_001575	SRSF4	chr1:29147737-29182125	30.777
XLOC_001576	XLOC_001576	MECR	chr1:29192656-29230958	6.15546
XLOC_001577	XLOC_001577	LOC101928460	chr1:29329619-29350114	0
XLOC_001578	XLOC_001578	LOC101929406	chr1:30013951-30037612	0
XLOC_001579	XLOC_001579	MATN1	chr1:30711276-30726746	0.0407349
XLOC_001580	XLOC_001580	LAPTM5	chr1:30732467-30757836	36.7222
XLOC_001581	XLOC_001581	MIR4420	chr1:30732467-30757836	0
XLOC_001582	XLOC_001582	SDC3	chr1:30869465-30908633	3.90713
XLOC_001583	XLOC_001583	PUM1	chr1:30931503-31065717	15.9594
XLOC_001584	XLOC_001584	SNORD103B	chr1:30931503-31065717	0
XLOC_001585	XLOC_001585	SNORD103A	chr1:30931503-31065717	0
XLOC_001586	XLOC_001586	SNORD85	chr1:30931503-31065717	0
XLOC_001587	XLOC_001587	NKAIN1	chr1:31179744-31239887	0
XLOC_001588	XLOC_001588	SNRNP40	chr1:31259567-31296797	11.2552
XLOC_001589	XLOC_001589	FABP3	chr1:31296981-31373076	2.13974
XLOC_001590	XLOC_001590	PEF1	chr1:31629861-31645237	40.1066
XLOC_001591	XLOC_001591	COL16A1	chr1:31652246-31704167	0.278748
XLOC_001592	XLOC_001592	ADGRB2	chr1:31727104-31764063	0
XLOC_001593	XLOC_001593	MIR4254	chr1:31727104-31764063	0
XLOC_001594	XLOC_001594	SPOCD1	chr1:31790421-31816051	0.0944805
XLOC_001595	XLOC_001595	PTP4A2	chr1:31906419-31938387	47.123
XLOC_001596	XLOC_001596	TMEM234	chr1:32209093-32222348	7.02823
XLOC_001597	XLOC_001597	MTMR9LP	chr1:32231659-32241710	1.64115
XLOC_001598	XLOC_001598	MARCKSL1	chr1:32333828-32336239	20.374
XLOC_001599	XLOC_001599	FAM229A	chr1:32361269-32362243	2.81828
XLOC_001600	XLOC_001600	BSDC1	chr1:32364632-32394461	46.0782
XLOC_001601	XLOC_001601	ZBTB8OS	chr1:32620818-32650590	11.7037
XLOC_001602	XLOC_001602	SYNC	chr1:32651147-32702760	7.25033
XLOC_001603	XLOC_001603	YARS	chr1:32775238-32858879	25.5191
XLOC_001604	XLOC_001604	FNDC5	chr1:32862267-32872492	0.217084
XLOC_001605	XLOC_001605	TMEM54	chr1:32886496-32901352	12.5904
XLOC_001606	XLOC_001606	RNF19B	chr1:32936445-32964813	3.94389
XLOC_001607	XLOC_001607	AK2	chr1:33007939-33036911	34.743
XLOC_001608	XLOC_001608	TRIM62	chr1:33145401-33182077	1.19188
XLOC_001609	XLOC_001609	A3GALT2	chr1:33306765-33321098	0
XLOC_001610	XLOC_001610	PHC2	chr1:33323622-33375593	34.1747
XLOC_001611	XLOC_001611	CSMD2	chr1:33513998-34165842	0.0157216
XLOC_001612	XLOC_001612	MIR552	chr1:34669598-34669694	0
XLOC_001613	XLOC_001613	SMIM12	chr1:34850361-34859816	8.43191
XLOC_001614	XLOC_001614	DLGAP3	chr1:34865435-34929585	0.208518
XLOC_001615	XLOC_001615	LOC653160	chr1:34975698-34978706	0.987123
XLOC_001616	XLOC_001616	ZMYM6NB	chr1:34981525-34985347	34.7167
XLOC_001617	XLOC_001617	ZMYM6	chr1:34986165-35031968	3.0566
XLOC_001618	XLOC_001618	SFPQ	chr1:35176382-35193142	45.6558
XLOC_001619	XLOC_001619	KIAA0319L	chr1:35433489-35557617	13.759
XLOC_001620	XLOC_001620	PSMB2	chr1:35599540-35641844	41.1708
XLOC_001621	XLOC_001621	C1orf216	chr1:35713875-35719189	3.46857
XLOC_001622	XLOC_001622	CLSPN	chr1:35719901-35769960	0.145785
XLOC_001623	XLOC_001623	COL8A2	chr1:36095235-36125084	0.163396
XLOC_001624	XLOC_001624	TRAPPC3	chr1:36136568-36180851	38.298
XLOC_001625	XLOC_001625	EVA1B	chr1:36306343-36329466	9.09056
XLOC_001626	XLOC_001626	STK40	chr1:36339618-36385927	14.9453
XLOC_001627	XLOC_001627	LSM10	chr1:36392444-36397959	50.1931
XLOC_001628	XLOC_001628	OSCP1	chr1:36417905-36450485	4.20475
XLOC_001629	XLOC_001629	MRPS15	chr1:36455760-36464439	106.44
XLOC_001630	XLOC_001630	CSF3R	chr1:36465970-36483314	2.02939
XLOC_001631	XLOC_001631	GRIK3	chr1:36795526-37034243	0
XLOC_001632	XLOC_001632	LINC01137	chr1:37454878-37474443	7.27093
XLOC_001633	XLOC_001633	MEAF6	chr1:37489960-37514819	12.4031
XLOC_001634	XLOC_001634	MIR5581	chr1:37489960-37514819	0
XLOC_001635	XLOC_001635	SNIP1	chr1:37534448-37554344	4.38744
XLOC_001636	XLOC_001636	GNL2	chr1:37556918-37595985	15.1445
XLOC_001637	XLOC_001637	RSPO1	chr1:37611349-37634923	0
XLOC_001638	XLOC_001638	C1orf109	chr1:37681569-37692077	8.33138
XLOC_001639	XLOC_001639	EPHA10	chr1:37715759-37765152	0
XLOC_001640	XLOC_001640	YRDC	chr1:37793755-37809454	7.8531
XLOC_001641	XLOC_001641	MTF1	chr1:37809566-37859620	1.98698
XLOC_001642	XLOC_001642	INPP5B	chr1:37860696-37947057	4.90854
XLOC_001643	XLOC_001643	SF3A3	chr1:37956979-37990089	19.4558
XLOC_001644	XLOC_001644	FHL3	chr1:37996769-38005515	2.97673
XLOC_001645	XLOC_001645	POU3F1	chr1:38043850-38046778	0
XLOC_001646	XLOC_001646	LINC01343	chr1:38209033-38214767	0
XLOC_001647	XLOC_001647	RRAGC	chr1:38838196-38859823	10.2379
XLOC_001648	XLOC_001648	GJA9,MYCBP	chr1:38862489-38882618	6.71815
XLOC_001649	XLOC_001649	RHBDL2	chr1:38885805-38941852	0.0833045
XLOC_001650	XLOC_001650	PPIEL	chr1:39491645-39559698	0.220363
XLOC_001651	XLOC_001651	PABPC4	chr1:39560812-39576849	47.165
XLOC_001652	XLOC_001652	SNORA55	chr1:39560812-39576849	0
XLOC_001653	XLOC_001653	HEYL	chr1:39623430-39639676	1.25235
XLOC_001654	XLOC_001654	NT5C1A	chr1:39659120-39672038	0
XLOC_001655	XLOC_001655	HPCAL4	chr1:39678647-39691710	0
XLOC_001656	XLOC_001656	BMP8B	chr1:39738844-39788861	0.1245
XLOC_001657	XLOC_001657	OXCT2	chr1:39738844-39788861	0
XLOC_001658	XLOC_001658	TRIT1	chr1:39841030-39883505	6.99086
XLOC_001659	XLOC_001659	MYCL	chr1:39895423-39902015	7.10284
XLOC_001660	XLOC_001660	PPT1	chr1:40072709-40097470	15.9213
XLOC_001661	XLOC_001661	COL9A2	chr1:40300490-40317267	0.266245
XLOC_001662	XLOC_001662	RIMS3	chr1:40620679-40665652	0.148959
XLOC_001663	XLOC_001663	NFYC-AS1	chr1:40689079-40771606	0.680267
XLOC_001664	XLOC_001664	NFYC	chr1:40689079-40771606	1.34078
XLOC_001665	XLOC_001665	CITED4	chr1:40861055-40862346	18.3237
XLOC_001666	XLOC_001666	SLFNL1	chr1:41014589-41242143	0.14866
XLOC_001667	XLOC_001667	SCMH1	chr1:41014589-41242143	4.0904
XLOC_001668	XLOC_001668	EDN2	chr1:41478774-41484683	0.388223
XLOC_001669	XLOC_001669	HIVEP3	chr1:41506364-42035925	1.23682
XLOC_001670	XLOC_001670	GUCA2A	chr1:42162690-42164724	0
XLOC_001671	XLOC_001671	FOXJ3	chr1:42176538-42335877	7.96995
XLOC_001672	XLOC_001672	ZMYND12	chr1:42430329-42456267	2.09731
XLOC_001673	XLOC_001673	CLDN19	chr1:42733092-42740254	0
XLOC_001674	XLOC_001674	P3H1	chr1:42746334-42767084	8.29475
XLOC_001675	XLOC_001675	SVBP	chr1:42807051-42844989	12.705
XLOC_001676	XLOC_001676	SLC2A1	chr1:42925374-42983358	6.55896
XLOC_001677	XLOC_001677	EBNA1BP2	chr1:43164173-43254358	38.3509
XLOC_001678	XLOC_001678	MIR6733	chr1:43164173-43254358	0
XLOC_001679	XLOC_001679	C1orf210	chr1:43281885-43285617	0.374249
XLOC_001680	XLOC_001680	ELOVL1	chr1:43363396-43368074	59.6308
XLOC_001681	XLOC_001681	MIR6734	chr1:43363396-43368074	0
XLOC_001682	XLOC_001682	MED8	chr1:43383907-43389812	24.2616
XLOC_001683	XLOC_001683	HYI	chr1:43389884-43454247	30.7217
XLOC_001684	XLOC_001684	KDM4A-AS1	chr1:43650125-43707341	1.10746
XLOC_001685	XLOC_001685	LOC101929592	chr1:43707532-43931165	0
XLOC_001686	XLOC_001686	SLC6A9	chr1:43991607-44031492	0.413232
XLOC_001687	XLOC_001687	ERI3	chr1:44221069-44355288	37.0199
XLOC_001688	XLOC_001688	ERI3-IT1	chr1:44221069-44355288	0
XLOC_001689	XLOC_001689	TMEM53	chr1:44653246-44674608	12.3844
XLOC_001690	XLOC_001690	RNU5F-1	chr1:44674721-44725591	0
XLOC_001691	XLOC_001691	RNU5D-1	chr1:44729493-44731168	0
XLOC_001692	XLOC_001692	BEST4	chr1:44783584-44787754	0.300673
XLOC_001693	XLOC_001693	TCTEX1D4	chr1:44800268-44807285	0.251282
XLOC_001694	XLOC_001694	PTCH2	chr1:44819843-44842944	0.203626
XLOC_001695	XLOC_001695	EIF2B3	chr1:44850521-44986722	16.2695
XLOC_001696	XLOC_001696	HECTD3	chr1:45002545-45011355	13.8774
XLOC_001697	XLOC_001697	ZSWIM5	chr1:45016403-45206578	0.980348
XLOC_001698	XLOC_001698	MUTYH	chr1:45329241-45491168	4.75254
XLOC_001699	XLOC_001699	TESK2	chr1:45329241-45491168	3.09685
XLOC_001700	XLOC_001700	CCDC163P	chr1:45493925-45500079	0.923155
XLOC_001701	XLOC_001701	PRDX1	chr1:45500183-45522890	776.321
XLOC_001702	XLOC_001702	CCDC17	chr1:45620043-45624059	0.861708
XLOC_001703	XLOC_001703	GPBP1L1	chr1:45627303-45687079	28.0047
XLOC_001704	XLOC_001704	RPS15AP10	chr1:45627303-45687079	0.391599
XLOC_001705	XLOC_001705	IPP	chr1:45688174-45750813	1.83108
XLOC_001706	XLOC_001706	PIK3R3	chr1:46040137-46185962	2.41813
XLOC_001707	XLOC_001707	POMGNT1	chr1:46188680-46221256	19.7922
XLOC_001708	XLOC_001708	LRRC41	chr1:46247694-46303366	18.694
XLOC_001709	XLOC_001709	LINC01398	chr1:46446672-46449704	0
XLOC_001710	XLOC_001710	KNCN	chr1:46538695-46604294	0
XLOC_001711	XLOC_001711	MKNK1	chr1:46538695-46604294	9.00518
XLOC_001712	XLOC_001712	MOB3C	chr1:46607714-46616891	4.77608
XLOC_001713	XLOC_001713	ATPAF1	chr1:46632742-46668427	29.0888
XLOC_001714	XLOC_001714	EFCAB14	chr1:46674035-46719103	19.6096
XLOC_001715	XLOC_001715	CYP4Z2P	chr1:46843094-46900475	0
XLOC_001716	XLOC_001716	CYP4A11	chr1:46929173-46941484	1.82179
XLOC_001717	XLOC_001717	PDZK1IP1	chr1:47183588-47190099	47.9615
XLOC_001718	XLOC_001718	TAL1	chr1:47216289-47232335	0.198346
XLOC_001719	XLOC_001719	STIL	chr1:47250138-47314147	0.49385
XLOC_001720	XLOC_001720	LINC01389	chr1:47380795-47440691	0
XLOC_001721	XLOC_001721	FOXD2-AS1	chr1:47380795-47440691	0.661171
XLOC_001722	XLOC_001722	TRABD2B	chr1:47760527-47996890	0.0488342
XLOC_001723	XLOC_001723	SKINTL	chr1:48101714-48182428	0
XLOC_001724	XLOC_001724	SPATA6	chr1:48295371-48472208	0.290185
XLOC_001725	XLOC_001725	AGBL4	chr1:48532854-50023954	0
XLOC_001726	XLOC_001726	BEND5	chr1:48532854-50023954	0
XLOC_001727	XLOC_001727	AGBL4-IT1	chr1:48532854-50023954	0
XLOC_001728	XLOC_001728	DMRTA2	chr1:50417550-50423447	0
XLOC_001729	XLOC_001729	FAF1	chr1:50439629-50960264	23.3837
XLOC_001730	XLOC_001730	TTC39A	chr1:51287257-51345116	9.67663
XLOC_001731	XLOC_001731	EPS15	chr1:51354262-51878937	10.7421
XLOC_001732	XLOC_001732	NRD1	chr1:51354262-51878937	53.9722
XLOC_001733	XLOC_001733	RAB3B	chr1:51907955-51990764	0.0544382
XLOC_001734	XLOC_001734	KTI12,TXNDC12	chr1:52020131-52056171	38.7269
XLOC_001735	XLOC_001735	CC2D1B	chr1:52142093-52366205	5.44032
XLOC_001736	XLOC_001736	ORC1	chr1:52372324-52404471	0.322111
XLOC_001737	XLOC_001737	ZCCHC11	chr1:52423275-52553090	6.48259
XLOC_001738	XLOC_001738	COA7	chr1:52684445-52698366	7.26084
XLOC_001739	XLOC_001739	ECHDC2	chr1:52895909-52921893	70.0189
XLOC_001740	XLOC_001740	SLC1A7	chr1:53087178-53142632	0
XLOC_001741	XLOC_001741	C1orf123	chr1:53196428-53220639	20.344
XLOC_001742	XLOC_001742	MAGOH	chr1:53226891-53328149	34.9401
XLOC_001743	XLOC_001743	LRP8	chr1:53226891-53328149	0.183603
XLOC_001744	XLOC_001744	SLC25A3P1	chr1:53438369-53440020	0
XLOC_001745	XLOC_001745	GLIS1	chr1:53506232-53734204	0
XLOC_001746	XLOC_001746	NDC1	chr1:53765460-53838552	4.14737
XLOC_001747	XLOC_001747	YIPF1	chr1:53851718-53889814	34.589
XLOC_001748	XLOC_001748	HSPB11	chr1:53921560-53946320	55.3521
XLOC_001749	XLOC_001749	LDLRAD1	chr1:54007297-54018186	3.72759
XLOC_001750	XLOC_001750	TMEM59	chr1:54026680-54112519	108.419
XLOC_001751	XLOC_001751	CDCP2	chr1:54138994-54153006	0
XLOC_001752	XLOC_001752	CYB5RL	chr1:54169721-54200073	1.72653
XLOC_001753	XLOC_001753	SSBP3	chr1:54225430-54406395	23.2447
XLOC_001754	XLOC_001754	FAM151A	chr1:54548133-54634744	0.0758337
XLOC_001755	XLOC_001755	PARS2	chr1:54756749-54764553	2.30232
XLOC_001756	XLOC_001756	TTC22	chr1:54779716-54801311	4.85623
XLOC_001757	XLOC_001757	DHCR24	chr1:54849626-54887248	210.324
XLOC_001758	XLOC_001758	USP24	chr1:55066358-55215366	7.43445
XLOC_001759	XLOC_001759	PPAP2B	chr1:56494746-56579584	46.2692
XLOC_001760	XLOC_001760	C1orf168	chr1:56718803-56819696	5.58036
XLOC_001761	XLOC_001761	C8B	chr1:56929209-56966140	114.793
XLOC_001762	XLOC_001762	DAB1	chr1:56992429-58250539	0.602528
XLOC_001763	XLOC_001763	OMA1	chr1:58480718-58546799	10.805
XLOC_001764	XLOC_001764	TACSTD2	chr1:58575422-58577494	0.325677
XLOC_001765	XLOC_001765	MYSM1	chr1:58654738-58700075	3.44013
XLOC_001766	XLOC_001766	JUN	chr1:58780790-58784113	161.134
XLOC_001767	XLOC_001767	LINC01135	chr1:58785150-58904147	0.979904
XLOC_001768	XLOC_001768	HSD52	chr1:59131935-59146807	0.0826128
XLOC_001769	XLOC_001769	MIR4711	chr1:59296809-59762731	0
XLOC_001770	XLOC_001770	CYP2J2	chr1:59893307-59926751	36.4316
XLOC_001771	XLOC_001771	C1orf87	chr1:59990393-60073770	0
XLOC_001772	XLOC_001772	LOC101926964	chr1:60659630-60825584	0
XLOC_001773	XLOC_001773	NFIA-AS2	chr1:60940243-60970776	0
XLOC_001774	XLOC_001774	NFIA-AS1	chr1:61077273-61462788	0
XLOC_001775	XLOC_001775	TM2D1	chr1:61681043-61725423	15.1275
XLOC_001776	XLOC_001776	MIR3116-2	chr1:61742476-62163919	0
XLOC_001777	XLOC_001777	KANK4	chr1:62236164-62319412	0
XLOC_001778	XLOC_001778	DOCK7	chr1:62454725-62688654	4.65557
XLOC_001779	XLOC_001779	LINC00466	chr1:63159082-63317230	0
XLOC_001780	XLOC_001780	FOXD3-AS1	chr1:63320883-63325126	0
XLOC_001781	XLOC_001781	MIR6068	chr1:63326924-63326984	0
XLOC_001782	XLOC_001782	ITGB3BP	chr1:63440769-63572693	5.96286
XLOC_001783	XLOC_001783	ROR1-AS1	chr1:63774018-64181496	0
XLOC_001784	XLOC_001784	JAK1	chr1:64745094-64966504	32.2201
XLOC_001785	XLOC_001785	LINC01359	chr1:64979576-65002476	0
XLOC_001786	XLOC_001786	MIR3671	chr1:65057754-65057842	0
XLOC_001787	XLOC_001787	MIR101-1	chr1:65058433-65058508	0
XLOC_001788	XLOC_001788	LOC101927139	chr1:65792509-66374579	0
XLOC_001789	XLOC_001789	INSL5	chr1:66797740-66801259	0
XLOC_001790	XLOC_001790	WDR78	chr1:66812885-66924887	0.417535
XLOC_001791	XLOC_001791	SLC35D1	chr1:66999220-67054397	17.0522
XLOC_001792	XLOC_001792	C1orf141	chr1:67092175-67134971	0
XLOC_001793	XLOC_001793	SERBP1	chr1:67404829-67430605	35.3377
XLOC_001794	XLOC_001794	GNG12	chr1:67701465-68232601	12.2859
XLOC_001795	XLOC_001795	DIRAS3	chr1:67701465-68232601	4.98872
XLOC_001796	XLOC_001796	WLS	chr1:67701465-68232601	22.5843
XLOC_001797	XLOC_001797	MIR1262	chr1:67701465-68232601	0
XLOC_001798	XLOC_001798	RPE65	chr1:68420047-68451514	0
XLOC_001799	XLOC_001799	DEPDC1	chr1:68474151-68538627	0.357619
XLOC_001800	XLOC_001800	LRRC40	chr1:70144801-70205678	4.87417
XLOC_001801	XLOC_001801	ANKRD13C	chr1:70258687-70354734	2.96292
XLOC_001802	XLOC_001802	PTGER3	chr1:70852352-71081289	0.477832
XLOC_001803	XLOC_001803	ZRANB2	chr1:70852352-71081289	20.4378
XLOC_001804	XLOC_001804	MIR186	chr1:70852352-71081289	0
XLOC_001805	XLOC_001805	NEGR1	chr1:71402941-72282594	0
XLOC_001806	XLOC_001806	NEGR1-IT1	chr1:71402941-72282594	0
XLOC_001807	XLOC_001807	LRRIQ3	chr1:74026017-74198187	0.143797
XLOC_001808	XLOC_001808	ERICH3	chr1:74568110-74673738	0.0517289
XLOC_001809	XLOC_001809	CRYZ	chr1:74705487-74766676	165.52
XLOC_001810	XLOC_001810	SLC44A5	chr1:75202130-75611114	0.0178946
XLOC_001811	XLOC_001811	DLSTP1	chr1:75724346-75763678	0.171619
XLOC_001812	XLOC_001812	ASB17	chr1:75918872-75932431	0
XLOC_001813	XLOC_001813	PIGK	chr1:77088981-77219447	6.53625
XLOC_001814	XLOC_001814	ZZZ3	chr1:77562415-77683819	6.03909
XLOC_001815	XLOC_001815	USP33	chr1:77695810-77759879	13.7122
XLOC_001816	XLOC_001816	NEXN-AS1	chr1:77881347-77943893	0.100451
XLOC_001817	XLOC_001817	FUBP1	chr1:77944050-78018425	15.4908
XLOC_001818	XLOC_001818	ADGRL4	chr1:78889763-79006810	4.32348
XLOC_001819	XLOC_001819	LOC101927434	chr1:81513879-81557702	0
XLOC_001820	XLOC_001820	LINC01361	chr1:82973882-82986208	0
XLOC_001821	XLOC_001821	LOC101927587	chr1:83575788-83860996	0
XLOC_001822	XLOC_001822	LOC101927560	chr1:83575788-83860996	0
XLOC_001823	XLOC_001823	TTLL7	chr1:83865017-83999150	1.58249
XLOC_001824	XLOC_001824	UOX	chr1:84364957-84397893	0
XLOC_001825	XLOC_001825	GNG5	chr1:84479236-84574480	127.721
XLOC_001826	XLOC_001826	CTBS	chr1:84479236-84574480	21.9657
XLOC_001827	XLOC_001827	LINC01461	chr1:84597963-84621031	0
XLOC_001828	XLOC_001828	LINC01555	chr1:84628229-84635020	0
XLOC_001829	XLOC_001829	SSX2IP	chr1:84643706-84690557	6.26832
XLOC_001830	XLOC_001830	LPAR3	chr1:84813402-84893213	0
XLOC_001831	XLOC_001831	MCOLN2	chr1:84925582-84997122	0.0229106
XLOC_001832	XLOC_001832	MCOLN3	chr1:85018081-85048540	0
XLOC_001833	XLOC_001833	SYDE2	chr1:85157672-85201045	0.325522
XLOC_001834	XLOC_001834	C1orf52	chr1:85249953-85259672	3.78076
XLOC_001835	XLOC_001835	BCL10	chr1:85265775-85278088	3.45217
XLOC_001836	XLOC_001836	DDAH1	chr1:85318479-85578363	12.2489
XLOC_001837	XLOC_001837	ZNHIT6	chr1:85649422-85708433	1.78638
XLOC_001838	XLOC_001838	COL24A1	chr1:85729232-86156438	0.154317
XLOC_001839	XLOC_001839	ODF2L	chr1:86346823-86396342	1.24279
XLOC_001840	XLOC_001840	MIR7856	chr1:86346823-86396342	0
XLOC_001841	XLOC_001841	2019-09-15	chr1:86862444-86914424	109.338
XLOC_001842	XLOC_001842	LINC01364	chr1:87353525-87371655	0
XLOC_001843	XLOC_001843	PKN2-AS1	chr1:88537512-88836255	0
XLOC_001844	XLOC_001844	GTF2B	chr1:88852637-88891618	21.4269
XLOC_001845	XLOC_001845	CCBL2,RBMXL1	chr1:88935772-88992960	14.3772
XLOC_001846	XLOC_001846	GBP3	chr1:89006676-89022866	10.5037
XLOC_001847	XLOC_001847	GBP1	chr1:89052303-89065360	15.5957
XLOC_001848	XLOC_001848	GBP2	chr1:89103435-89126194	33.3367
XLOC_001849	XLOC_001849	GBP7	chr1:89128416-89272861	14.8145
XLOC_001850	XLOC_001850	GBP4	chr1:89128416-89272861	6.10968
XLOC_001851	XLOC_001851	GBP5	chr1:89128416-89272861	1.04574
XLOC_001852	XLOC_001852	LOC729930	chr1:89289257-89290362	0
XLOC_001853	XLOC_001853	FLJ27354	chr1:89624848-89632894	0
XLOC_001854	XLOC_001854	GEMIN8P4	chr1:89993264-89994966	1.17215
XLOC_001855	XLOC_001855	BARHL2	chr1:90712021-90717237	0
XLOC_001856	XLOC_001856	-	chr1:90782828-90851634	9.0075
XLOC_001857	XLOC_001857	ZNF644	chr1:90915299-91022255	8.20251
XLOC_001858	XLOC_001858	HFM1	chr1:91260765-91404869	0
XLOC_001859	XLOC_001859	TGFBR3	chr1:91680342-91906002	4.7066
XLOC_001860	XLOC_001860	SETSIP	chr1:92074435-92075472	0
XLOC_001861	XLOC_001861	GLMN	chr1:92218015-92392058	2.71506
XLOC_001862	XLOC_001862	GFI1	chr1:92474760-92486876	0.435012
XLOC_001863	XLOC_001863	EVI5	chr1:92508693-92792404	2.85496
XLOC_001864	XLOC_001864	FAM69A	chr1:92832036-92961522	6.46842
XLOC_001865	XLOC_001865	TMED5	chr1:93149741-93180689	20.9121
XLOC_001866	XLOC_001866	LOC100131564	chr1:93180715-93345864	2.71656
XLOC_001867	XLOC_001867	BCAR3	chr1:93561740-93847150	5.66281
XLOC_001868	XLOC_001868	DNTTIP2	chr1:93869457-93879775	15.1902
XLOC_001869	XLOC_001869	GCLM	chr1:93885199-93909598	19.4271
XLOC_001870	XLOC_001870	ABCA4	chr1:93992837-94121149	0.133238
XLOC_001871	XLOC_001871	ARHGAP29	chr1:94166665-94247602	5.11119
XLOC_001872	XLOC_001872	F3	chr1:94529175-94541857	0.428706
XLOC_001873	XLOC_001873	-	chr1:94563094-94636982	0
XLOC_001874	XLOC_001874	LINC01057	chr1:94657532-94820319	1.79652
XLOC_001875	XLOC_001875	MIR378G	chr1:94657532-94820319	0
XLOC_001876	XLOC_001876	CNN3	chr1:94896948-94927223	86.5989
XLOC_001877	XLOC_001877	ALG14	chr1:94982722-95072951	10.8344
XLOC_001878	XLOC_001878	LOC101928118	chr1:95092516-95247274	0.0483475
XLOC_001879	XLOC_001879	LOC101928241	chr1:96254068-96374125	0
XLOC_001880	XLOC_001880	DPYD	chr1:97077743-97921059	8.11413
XLOC_001881	XLOC_001881	MIR137,MIR137HG	chr1:97987999-98049693	0
XLOC_001882	XLOC_001882	MIR2682	chr1:97987999-98049693	0
XLOC_001883	XLOC_001883	LPPR5	chr1:98890244-99148852	0
XLOC_001884	XLOC_001884	LOC101928270	chr1:99472419-99487804	0
XLOC_001885	XLOC_001885	MIR548N	chr1:99516983-99765793	0
XLOC_001886	XLOC_001886	FRRS1	chr1:99516983-99765793	8.1949
XLOC_001887	XLOC_001887	SASS6	chr1:100038232-100133095	0.776611
XLOC_001888	XLOC_001888	LRRC39	chr1:100133149-100178273	0.974581
XLOC_001889	XLOC_001889	DBT	chr1:100186921-100249853	4.82004
XLOC_001890	XLOC_001890	RTCA-AS1	chr1:100264741-100292769	1.40748
XLOC_001891	XLOC_001891	LINC01349	chr1:100627049-100647004	0
XLOC_001892	XLOC_001892	EXTL2	chr1:100872371-100895179	3.28239
XLOC_001893	XLOC_001893	DPH5	chr1:100989624-101025806	17.7745
XLOC_001894	XLOC_001894	LOC101928370	chr1:101234119-101236640	1.16613
XLOC_001895	XLOC_001895	OLFM3	chr1:101802566-101997234	0
XLOC_001896	XLOC_001896	COL11A1	chr1:102876466-103108496	0
XLOC_001897	XLOC_001897	LOC101928436	chr1:103418078-103525483	0
XLOC_001898	XLOC_001898	AMY1A	chr1:103687417-103696451	0
XLOC_001899	XLOC_001899	LOC101928476	chr1:105589693-105618935	0
XLOC_001900	XLOC_001900	VAV3	chr1:107571158-107994607	0.737137
XLOC_001901	XLOC_001901	SLC25A24	chr1:108134721-108200358	1.32512
XLOC_001902	XLOC_001902	NBPF4	chr1:108223340-108244081	0
XLOC_001903	XLOC_001903	HENMT1	chr1:108648287-108661526	0.386728
XLOC_001904	XLOC_001904	AKNAD1	chr1:108815897-108858524	0
XLOC_001905	XLOC_001905	CLCC1	chr1:108876980-108963499	7.71342
XLOC_001906	XLOC_001906	WDR47	chr1:108970213-109042228	0.988231
XLOC_001907	XLOC_001907	TAF13	chr1:109062483-109076010	15.7074
XLOC_001908	XLOC_001908	C1orf194	chr1:109105950-109113857	0
XLOC_001909	XLOC_001909	PSRC1	chr1:109279553-109283168	0.819933
XLOC_001910	XLOC_001910	MYBPHL	chr1:109292364-109307041	0
XLOC_001911	XLOC_001911	SORT1	chr1:109309565-109397941	8.83644
XLOC_001912	XLOC_001912	PSMA5	chr1:109399030-109426486	33.7607
XLOC_001913	XLOC_001913	AMIGO1	chr1:109504191-109509714	2.34077
XLOC_001914	XLOC_001914	GNAT2	chr1:109603266-109613083	0.172761
XLOC_001915	XLOC_001915	GSTM3	chr1:109733931-109741038	10.7198
XLOC_001916	XLOC_001916	EPS8L3	chr1:109750076-109764022	3.26016
XLOC_001917	XLOC_001917	ALX3	chr1:110060374-110070700	0.383118
XLOC_001918	XLOC_001918	KCNC4-AS1	chr1:110208450-110209987	0
XLOC_001919	XLOC_001919	LOC440600	chr1:110286375-110339171	0.0877046
XLOC_001920	XLOC_001920	SLC16A4	chr1:110362850-110391082	0.393221
XLOC_001921	XLOC_001921	LAMTOR5	chr1:110401254-110416274	88.1021
XLOC_001922	XLOC_001922	LOC440602	chr1:110480765-110491269	0
XLOC_001923	XLOC_001923	KCNA10	chr1:110517216-110519175	0
XLOC_001924	XLOC_001924	KCNA2	chr1:110593579-110631474	0
XLOC_001925	XLOC_001925	KCNA3	chr1:110653560-110675033	0.0556069
XLOC_001926	XLOC_001926	LRIF1	chr1:110946456-110964106	7.09754
XLOC_001927	XLOC_001927	DRAM2	chr1:111117331-111204538	22.9281
XLOC_001928	XLOC_001928	DENND2D	chr1:111117331-111204538	10.8878
XLOC_001929	XLOC_001929	PGCP1	chr1:111384518-111389851	0
XLOC_001930	XLOC_001930	OVGP1	chr1:111414125-111427777	1.39507
XLOC_001931	XLOC_001931	WDR77	chr1:111439889-111461903	12.4639
XLOC_001932	XLOC_001932	ADORA3,TMIGD3	chr1:111483347-111564003	1.53404
XLOC_001933	XLOC_001933	LINC01160	chr1:111599006-111608318	0.234438
XLOC_001934	XLOC_001934	FAM212B	chr1:111722063-111767577	0.995977
XLOC_001935	XLOC_001935	LOC101928718	chr1:111722063-111767577	0
XLOC_001936	XLOC_001936	KCND3	chr1:111775831-111989155	0.854395
XLOC_001937	XLOC_001937	KCND3-IT1	chr1:111775831-111989155	0
XLOC_001938	XLOC_001938	MIR4256	chr1:112396177-112522327	0
XLOC_001939	XLOC_001939	ST7L	chr1:112523518-112619418	2.52448
XLOC_001940	XLOC_001940	RHOC	chr1:112701126-112707403	124.186
XLOC_001941	XLOC_001941	PPM1J	chr1:112709993-112715328	0.160814
XLOC_001942	XLOC_001942	LINC01356	chr1:112820168-112850643	0.0976856
XLOC_001943	XLOC_001943	SLC16A1	chr1:112911847-112956353	18.1337
XLOC_001944	XLOC_001944	LOC100996251	chr1:113011686-113073102	0.0861099
XLOC_001945	XLOC_001945	LOC643441	chr1:113196780-113206253	0
XLOC_001946	XLOC_001946	PHTF1	chr1:113697134-113759395	5.0804
XLOC_001947	XLOC_001947	RSBN1	chr1:113761831-113812476	2.57774
XLOC_001948	XLOC_001948	PTPN22	chr1:113812611-113905124	0.325095
XLOC_001949	XLOC_001949	BCL2L15	chr1:113812611-113905124	0.12332
XLOC_001950	XLOC_001950	AP4B1	chr1:113812611-113905124	4.20443
XLOC_001951	XLOC_001951	HIPK1-AS1	chr1:113924000-113977869	0.598377
XLOC_001952	XLOC_001952	SYT6	chr1:114089291-114153850	0
XLOC_001953	XLOC_001953	TRIM33	chr1:114392776-114511160	5.10864
XLOC_001954	XLOC_001954	BCAS2	chr1:114567559-114581644	26.4056
XLOC_001955	XLOC_001955	DENND2C	chr1:114582852-114670111	2.16985
XLOC_001956	XLOC_001956	AMPD1	chr1:114673098-114695618	0
XLOC_001957	XLOC_001957	CSDE1,NRAS	chr1:114704463-114758050	109.413
XLOC_001958	XLOC_001958	SIKE1	chr1:114769483-114780687	6.10142
XLOC_001959	XLOC_001959	TSPAN2	chr1:115047085-115089503	0.0409137
XLOC_001960	XLOC_001960	NGF	chr1:115285915-115338236	0.59906
XLOC_001961	XLOC_001961	CASQ2	chr1:115700004-115768805	0.318615
XLOC_001962	XLOC_001962	NHLH2	chr1:115836377-115841126	0
XLOC_001963	XLOC_001963	LOC101928977	chr1:115919375-116070054	0
XLOC_001964	XLOC_001964	ATP1A1-AS1	chr1:116373172-116418622	3.47543
XLOC_001965	XLOC_001965	LOC101929023	chr1:116423723-116478826	0
XLOC_001966	XLOC_001966	CD58	chr1:116514533-116571093	7.73384
XLOC_001967	XLOC_001967	MIR548AC	chr1:116514533-116571093	0
XLOC_001968	XLOC_001968	IGSF3	chr1:116574267-116667800	3.84255
XLOC_001969	XLOC_001969	LOC101929099	chr1:117001749-117059490	0.134044
XLOC_001970	XLOC_001970	TRIM45	chr1:117109877-117121789	1.29339
XLOC_001971	XLOC_001971	VTCN1	chr1:117143586-117210960	0.0310746
XLOC_001972	XLOC_001972	LOC100996263	chr1:117596831-117605770	0
XLOC_001973	XLOC_001973	GDAP2	chr1:117860229-117929732	2.10943
XLOC_001974	XLOC_001974	SPAG17	chr1:117929748-118185225	0
XLOC_001975	XLOC_001975	TBX15	chr1:118883042-118989556	0.137118
XLOC_001976	XLOC_001976	WARS2	chr1:119031215-119275973	5.5382
XLOC_001977	XLOC_001977	LINC00622	chr1:119597701-119599291	0.419311
XLOC_001978	XLOC_001978	ZNF697	chr1:119619376-119647767	2.32955
XLOC_001979	XLOC_001979	HMGCS2	chr1:119747995-119768932	84.3061
XLOC_001980	XLOC_001980	REG4	chr1:119794017-119811580	0
XLOC_001981	XLOC_001981	NBPF7	chr1:119829312-119846735	0
XLOC_001982	XLOC_001982	ADAM30	chr1:119893532-119896524	0
XLOC_001983	XLOC_001983	NOTCH2	chr1:119911552-120069703	5.24152
XLOC_001984	XLOC_001984	SEC22B	chr1:120152102-120176521	64.4209
XLOC_001985	XLOC_001985	-	chr1:120415009-120416967	0.94213
XLOC_001986	XLOC_001986	PFN1P2	chr1:120432203-120434109	1.98785
XLOC_001987	XLOC_001987	-	chr1:120529886-120536357	1.54601
XLOC_001988	XLOC_001988	RNVU1-19	chr1:120850818-120850985	0
XLOC_001989	XLOC_001989	HIST2H2BA	chr1:121108440-121117251	0
XLOC_001990	XLOC_001990	FAM72B	chr1:121167645-121184318	0.309654
XLOC_001991	XLOC_001991	SRGAP2-AS1	chr1:121185061-121397905	0
XLOC_001992	XLOC_001992	LOC645166	chr1:143399970-143424684	1.30125
XLOC_001993	XLOC_001993	RNVU1-17	chr1:143699455-143699619	0
XLOC_001994	XLOC_001994	RNU1-3	chr1:143729406-143729570	0
XLOC_001995	XLOC_001995	FAM72C	chr1:143955363-143972006	0.125765
XLOC_001996	XLOC_001996	LOC645166	chr1:144225569-144250297	0
XLOC_001997	XLOC_001997	DRD5P2	chr1:144274552-144276762	0
XLOC_001998	XLOC_001998	PPIAL4E	chr1:144372874-144373659	0
[truncated: 28,784 more rows]
