# Supplementary material for: RNA m6A methylation regulates sorafenib resistance in liver cancer through FOXO3‐mediated autophagy
Source: EMBO J. 2020 May 5;39(12):e103181. doi: 10.15252/embj.2019103181 (PMC7298296; doi:10.15252/embj.2019103181)
Supplement: Supplementary file 5 — Source Data for Appendix [file EMBJ-39-e103181-s010.zip]

Archive with 11 entries (10 files):
- Appendix_Figure_S4.pdf
- __MACOSX/
- __MACOSX/._Appendix_Figure_S4.pdf
- Appendix_Figure_S5.pdf
- __MACOSX/._Appendix_Figure_S5.pdf
- Appendix_Figure_S2.pdf
- __MACOSX/._Appendix_Figure_S2.pdf
- Appendix_Figure_S3.pdf
- __MACOSX/._Appendix_Figure_S3.pdf
- Appendix_Figure_S1.pdf
- __MACOSX/._Appendix_Figure_S1.pdf
